# Supplementary material for: Differentially Expressed Genes in the Brain of Aging Mice With Cognitive Alteration and Depression- and Anxiety-Like Behaviors
Source: Front Cell Dev Biol. 2020 Aug 28;8:814. doi: 10.3389/fcell.2020.00814 (PMC7493670; doi:10.3389/fcell.2020.00814)
Supplement: Supplementary file 1 [file Data_Sheet_1.xls]

## Sheet: ACC 12 M
Isoform	Gene_id	Symbol		Depression related genes in the ACC of 12-month old mice compared with 2-month old mice
ENSMUST00000000122	ENSMUSG00000000120	Ngfr		gene	gene function
ENSMUST00000163959	ENSMUSG00000000131	Xpo6		Bdnf	Inflammation,Apoptosis,Oxidative stress,Synaptic plasticity,Glutamate receptor,DNA methylation
ENSMUST00000137467	ENSMUSG00000000134	Tfe3		Fkbp5	Inflammation,Apoptosis,Oxidative stress,Synaptic plasticity,Glutamate receptor,DNA methylation
ENSMUST00000075603	ENSMUSG00000000263	Glra1		Mthfr	Inflammation,Apoptosis,Oxidative stress,Synaptic plasticity,Glutamate receptor,DNA methylation
ENSMUST00000107896	ENSMUSG00000000275	Trim25		Cacna1c	Inflammation,Apoptosis,Oxidative stress,Synaptic plasticity,Glutamate receptor,DNA methylation
ENSMUST00000000312	ENSMUSG00000000303	Cdh1		Fmr1	Inflammation,Apoptosis,Oxidative stress,Synaptic plasticity,Glutamate receptor,DNA methylation
ENSMUST00000128612、ENSMUST00000126130	ENSMUSG00000000308	Ckmt1		Ntrk2	Inflammation,Apoptosis,Oxidative stress,Synaptic plasticity,Glutamate receptor,DNA methylation
ENSMUST00000000430	ENSMUSG00000000420	Galnt1		Nr4a2	Inflammation,Apoptosis,Oxidative stress,Synaptic plasticity,Glutamate receptor,DNA methylation
ENSMUST00000120754、ENSMUST00000128868	ENSMUSG00000000530	Acvrl1		Cntnap2	Inflammation,Apoptosis,Synaptic plasticity,Glutamate receptor,DNA methylation
ENSMUST00000064019	ENSMUSG00000000538	Tom1l2		Ace	Inflammation,Apoptosis,Oxidative stress,Synaptic plasticity,Glutamate receptor,DNA methylation
ENSMUST00000128005	ENSMUSG00000000561	Wdr77		Ngf	Inflammation,Apoptosis,Oxidative stress,Synaptic plasticity,Glutamate receptor,DNA methylation
ENSMUST00000072750	ENSMUSG00000000568	Hnrnpd		Fgfr2	Inflammation,Apoptosis,Oxidative stress,Synaptic plasticity,Glutamate receptor,DNA methylation
ENSMUST00000100794、ENSMUST00000102488	ENSMUSG00000000631	Myo18a		Drd1	Inflammation,Apoptosis,Oxidative stress,Synaptic plasticity,Glutamate receptor,DNA methylation
ENSMUST00000138346	ENSMUSG00000000632	Sez6		Disc1	Inflammation,Apoptosis,Oxidative stress,Synaptic plasticity,Glutamate receptor,DNA methylation
ENSMUST00000204318	ENSMUSG00000000693	Loxl3		Col11a2	Inflammation,Apoptosis,Oxidative stress,Glutamate receptor
ENSMUST00000141255	ENSMUSG00000000731	Aire		Dlg3	Inflammation,Apoptosis,Oxidative stress,Synaptic plasticity,Glutamate receptor,DNA methylation
ENSMUST00000217675	ENSMUSG00000000732	Icosl		Tardbp	Inflammation,Apoptosis,Oxidative stress,Synaptic plasticity,Glutamate receptor,DNA methylation
ENSMUST00000000767	ENSMUSG00000000751	Rpa1		Grm2	Inflammation,Apoptosis,Oxidative stress,Synaptic plasticity,Glutamate receptor,DNA methylation
ENSMUST00000000809	ENSMUSG00000000792	Slc5a5		Syn2	Inflammation,Synaptic plasticity,Glutamate receptor,DNA methylation
ENSMUST00000141523	ENSMUSG00000000826	Dnajc5		Nrg1	Inflammation,Apoptosis,Oxidative stress,Synaptic plasticity,Glutamate receptor,DNA methylation
ENSMUST00000088546	ENSMUSG00000000838	Fmr1		Slc1a2	Inflammation,Apoptosis,Oxidative stress,Synaptic plasticity,Glutamate receptor,DNA methylation
ENSMUST00000113735	ENSMUSG00000000881	Dlg3		Flna	Inflammation,Apoptosis,Oxidative stress,Synaptic plasticity,Glutamate receptor,DNA methylation
ENSMUST00000090086	ENSMUSG00000000884	Gnb1l		Nf1	Inflammation,Apoptosis,Oxidative stress,Synaptic plasticity,Glutamate receptor,DNA methylation
ENSMUST00000133897	ENSMUSG00000000901	Mmp11		Tspo	Inflammation,Apoptosis,Oxidative stress,Synaptic plasticity,Glutamate receptor,DNA methylation
ENSMUST00000146740、ENSMUST00000107346	ENSMUSG00000001017	Chtop		Chd7	Inflammation,Apoptosis,Oxidative stress,Glutamate receptor,DNA methylation
ENSMUST00000140779、ENSMUST00000079080、ENSMUST00000139932、ENSMUST00000152755	ENSMUSG00000001034	Mapk7		Cp	Inflammation,Apoptosis,Oxidative stress,Glutamate receptor,DNA methylation
ENSMUST00000147312	ENSMUSG00000001065	Zfp276		Ank3	Inflammation,Apoptosis,Synaptic plasticity,Glutamate receptor
ENSMUST00000173854	ENSMUSG00000001120	Pcbp3		Pax6	Inflammation,Apoptosis,Oxidative stress,Synaptic plasticity,Glutamate receptor,DNA methylation
ENSMUST00000193502	ENSMUSG00000001143	Lman2l		Taf1	Inflammation,Apoptosis,Oxidative stress,Glutamate receptor,DNA methylation
ENSMUST00000220395、ENSMUST00000219403、ENSMUST00000217838	ENSMUSG00000001151	Pcnt		Dvl3	Inflammation,Apoptosis,Oxidative stress,DNA methylation
ENSMUST00000203946	ENSMUSG00000001156	Mxd1		Klhl7	Inflammation,Apoptosis
ENSMUST00000117193	ENSMUSG00000001166	Oas1c		Pde4d	Inflammation,Apoptosis,Oxidative stress,Synaptic plasticity,Glutamate receptor,DNA methylation
ENSMUST00000115020	ENSMUSG00000001173	Ocrl		Prodh	Inflammation,Apoptosis,Oxidative stress,Synaptic plasticity,Glutamate receptor,DNA methylation
ENSMUST00000122006	ENSMUSG00000001240	Ramp2		Crhbp	Inflammation,Apoptosis,Oxidative stress,Synaptic plasticity,Glutamate receptor,DNA methylation
ENSMUST00000167719	ENSMUSG00000001249	Hpn		Eln	Inflammation,Apoptosis,Oxidative stress,Synaptic plasticity,Glutamate receptor,DNA methylation
ENSMUST00000197068	ENSMUSG00000001260	Gabrg1		Mef2c	Inflammation,Apoptosis,Oxidative stress,Synaptic plasticity,Glutamate receptor,DNA methylation
ENSMUST00000170078	ENSMUSG00000001285	Myg1		Fbn1	Inflammation,Apoptosis,Oxidative stress,Glutamate receptor,DNA methylation
ENSMUST00000214601	ENSMUSG00000001349	Cnn1		Slc2a1	Inflammation,Apoptosis,Oxidative stress,Synaptic plasticity,Glutamate receptor,DNA methylation
ENSMUST00000183935、ENSMUST00000001412	ENSMUSG00000001376	Vps50		Crhr2	Inflammation,Apoptosis,Oxidative stress,Synaptic plasticity,Glutamate receptor,DNA methylation
ENSMUST00000153716	ENSMUSG00000001418	Glmp		Lrp8	Inflammation,Apoptosis,Oxidative stress,Synaptic plasticity,Glutamate receptor,DNA methylation
ENSMUST00000212569	ENSMUSG00000001472	Tcf25		Ghrl	Inflammation,Apoptosis,Oxidative stress,Synaptic plasticity,Glutamate receptor,DNA methylation
ENSMUST00000160752	ENSMUSG00000001524	Gtf2h4		Gabrb3	Inflammation,Apoptosis,Oxidative stress,Synaptic plasticity,Glutamate receptor,DNA methylation
ENSMUST00000125616	ENSMUSG00000001555	Fkbp10		Zic2	Inflammation,Apoptosis,DNA methylation
ENSMUST00000204626	ENSMUSG00000001632	Brpf1		Acan	Inflammation,Apoptosis,Oxidative stress,Synaptic plasticity,Glutamate receptor,DNA methylation
ENSMUST00000173537、ENSMUST00000001715	ENSMUSG00000001665	Gstt3		Zbtb20	Inflammation
ENSMUST00000001792、ENSMUST00000153560	ENSMUSG00000001741	Il16		Ehmt1	Inflammation,Apoptosis,Oxidative stress,Synaptic plasticity,DNA methylation
ENSMUST00000126643	ENSMUSG00000001750	Tcirg1		Col1a2	Inflammation,Apoptosis,Oxidative stress,Synaptic plasticity,Glutamate receptor,DNA methylation
ENSMUST00000201515	ENSMUSG00000001761	Smo		Kiss1r	Inflammation,Apoptosis,Oxidative stress,Glutamate receptor,DNA methylation
ENSMUST00000106998、ENSMUST00000001884、ENSMUST00000150832	ENSMUSG00000001829	Clpb		Tcf4	Inflammation,Apoptosis,Oxidative stress,Synaptic plasticity,Glutamate receptor,DNA methylation
ENSMUST00000135447	ENSMUSG00000001870	Ltbp1		Hmbs	Inflammation,Apoptosis,Oxidative stress,DNA methylation
ENSMUST00000125370	ENSMUSG00000001909	Trmt1		Pdgfrb	Inflammation,Apoptosis,Oxidative stress,Synaptic plasticity,Glutamate receptor,DNA methylation
ENSMUST00000141521、ENSMUST00000112253、ENSMUST00000112254	ENSMUSG00000001930	Vwf		Rai1	Inflammation,Glutamate receptor,DNA methylation
ENSMUST00000146860	ENSMUSG00000001946	Esam		Map2	Inflammation,Apoptosis,Oxidative stress,Synaptic plasticity,Glutamate receptor,DNA methylation
ENSMUST00000129070	ENSMUSG00000002010	Idh3g		Cck	Inflammation,Apoptosis,Oxidative stress,Synaptic plasticity,Glutamate receptor,DNA methylation
ENSMUST00000002101	ENSMUSG00000002033	Cd3g		Tgif1	Inflammation,Apoptosis,Oxidative stress,Glutamate receptor,DNA methylation
ENSMUST00000207728、ENSMUST00000156435	ENSMUSG00000002059	Rab34		Cask	Inflammation,Apoptosis,Oxidative stress,Synaptic plasticity,Glutamate receptor,DNA methylation
ENSMUST00000185715	ENSMUSG00000002102	Psmc3		Ripk4	Inflammation,Apoptosis,Oxidative stress,DNA methylation
ENSMUST00000079976	ENSMUSG00000002105	Slc39a13		Stx16	Inflammation,Synaptic plasticity,Glutamate receptor,DNA methylation
ENSMUST00000100429	ENSMUSG00000002107	Celf2		Dnajc5	Inflammation,Apoptosis,Oxidative stress,Glutamate receptor
ENSMUST00000111354、ENSMUST00000133261	ENSMUSG00000002108	Nr1h3		Eif4g1	Inflammation,Apoptosis,Oxidative stress,Synaptic plasticity,Glutamate receptor,DNA methylation
ENSMUST00000108434	ENSMUSG00000002210	Smg9		Pik3ca	Inflammation,Apoptosis,Oxidative stress,Synaptic plasticity,Glutamate receptor,DNA methylation
ENSMUST00000170075、ENSMUST00000172859	ENSMUSG00000002307	Daxx		Dhcr7	Inflammation,Apoptosis,Oxidative stress,Glutamate receptor,DNA methylation
ENSMUST00000132338	ENSMUSG00000002320	Tm9sf1		Pde4b	Inflammation,Apoptosis,Oxidative stress,Synaptic plasticity,Glutamate receptor,DNA methylation
ENSMUST00000155969	ENSMUSG00000002332	Dhrs1		Psat1	Inflammation,Apoptosis,Synaptic plasticity,Glutamate receptor,DNA methylation
ENSMUST00000133521	ENSMUSG00000002459	Rgs20		Scn8a	Inflammation,Oxidative stress,Synaptic plasticity,Glutamate receptor,DNA methylation
ENSMUST00000202252	ENSMUSG00000002486	Tchp		Prdm16	Inflammation,Apoptosis,Oxidative stress,Glutamate receptor,DNA methylation
ENSMUST00000223162	ENSMUSG00000002578	Ikzf4		Dpp4	Inflammation,Apoptosis,Oxidative stress,Synaptic plasticity,Glutamate receptor,DNA methylation
ENSMUST00000135139	ENSMUSG00000002718	Cse1l		Wdr35	Inflammation,Apoptosis,Oxidative stress,Glutamate receptor
ENSMUST00000002809	ENSMUSG00000002732	Fkbp7		Pcnt	Inflammation,Apoptosis,Glutamate receptor,DNA methylation
ENSMUST00000002846	ENSMUSG00000002769	Gnmt		Gigyf2	Inflammation,Apoptosis,Oxidative stress,Glutamate receptor,DNA methylation
ENSMUST00000211713	ENSMUSG00000002771	Grin2d		Setd2	Inflammation,Apoptosis,Oxidative stress,Synaptic plasticity,Glutamate receptor,DNA methylation
ENSMUST00000203694、ENSMUST00000055022	ENSMUSG00000002871	Tpra1		Atxn1	Inflammation,Apoptosis,Oxidative stress,Synaptic plasticity,Glutamate receptor,DNA methylation
ENSMUST00000075843	ENSMUSG00000002885	Adgre5		Brca2	Inflammation,Apoptosis,Oxidative stress,Synaptic plasticity,Glutamate receptor,DNA methylation
ENSMUST00000169088	ENSMUSG00000002900	Lamb1		Kcnq2	Inflammation,Oxidative stress,Synaptic plasticity,Glutamate receptor,DNA methylation
ENSMUST00000213095	ENSMUSG00000002910	Arrdc2		Chst3	Inflammation,Synaptic plasticity,Glutamate receptor,DNA methylation
ENSMUST00000133271	ENSMUSG00000002980	Bcam		Nsmf	Inflammation,Apoptosis,Synaptic plasticity,Glutamate receptor,DNA methylation
ENSMUST00000098754	ENSMUSG00000002983	Relb		Dusp6	Inflammation,Apoptosis,Oxidative stress,DNA methylation
ENSMUST00000172705	ENSMUSG00000002984	Tomm40		Pcdh19	Inflammation,Glutamate receptor,DNA methylation
ENSMUST00000146865	ENSMUSG00000002997	Prkar2b		Hells	Inflammation,Apoptosis,Oxidative stress,Glutamate receptor,DNA methylation
ENSMUST00000105370	ENSMUSG00000003068	Stk11		Csnk1e	Inflammation,Apoptosis,Glutamate receptor,DNA methylation
ENSMUST00000003245	ENSMUSG00000003161	Sri		Eya1	Inflammation,Apoptosis,Oxidative stress,DNA methylation
ENSMUST00000012152	ENSMUSG00000003166	Dgcr2		Dnajc6	Inflammation,Apoptosis,Oxidative stress,DNA methylation
ENSMUST00000207342、ENSMUST00000003290	ENSMUSG00000003190	Bcl2l12		Csmd1	Inflammation,Apoptosis,Oxidative stress,Synaptic plasticity,Glutamate receptor,DNA methylation
ENSMUST00000003318	ENSMUSG00000003233	Dvl3		Ube2l3	Inflammation,Apoptosis,Oxidative stress,Synaptic plasticity,Glutamate receptor,DNA methylation
ENSMUST00000210853、ENSMUST00000056820	ENSMUSG00000003269	Cyth2		Arid1a	Inflammation,Apoptosis,Oxidative stress,DNA methylation
ENSMUST00000210021	ENSMUSG00000003271	Sult2b1		Cep57	Inflammation
ENSMUST00000216824、ENSMUST00000216175	ENSMUSG00000003299	Mrpl4		Actb	Inflammation,Apoptosis,Oxidative stress,Synaptic plasticity,Glutamate receptor,DNA methylation
ENSMUST00000194542	ENSMUSG00000003308	Keap1		Ezh2	Inflammation,Apoptosis,Oxidative stress,Synaptic plasticity,DNA methylation
ENSMUST00000003397	ENSMUSG00000003309	Ap1m2		Ahdc1	Inflammation,Oxidative stress,DNA methylation
ENSMUST00000127240	ENSMUSG00000003363	Pld3		Cyp27a1	Inflammation,Apoptosis,Oxidative stress,Glutamate receptor,DNA methylation
ENSMUST00000207879	ENSMUSG00000003435	Supt5		Dicer1	Inflammation,Apoptosis,Oxidative stress,Synaptic plasticity,Glutamate receptor,DNA methylation
ENSMUST00000003568	ENSMUSG00000003476	Crhr2		Cd4	Inflammation,Apoptosis,Oxidative stress,Synaptic plasticity,Glutamate receptor,DNA methylation
ENSMUST00000123969	ENSMUSG00000003526	Prodh		Rab23	Inflammation,Apoptosis,Synaptic plasticity,Glutamate receptor
ENSMUST00000119825、ENSMUST00000097333、ENSMUST00000134995	ENSMUSG00000003534	Ddr1		Slc1a4	Inflammation,Apoptosis,Oxidative stress,Glutamate receptor,DNA methylation
ENSMUST00000110124	ENSMUSG00000003573	Homer3		Pcdh15	Inflammation,Apoptosis,Oxidative stress,Synaptic plasticity,Glutamate receptor,DNA methylation
ENSMUST00000125994、ENSMUST00000150264、ENSMUST00000128615	ENSMUSG00000003617	Cp		Tnfaip3	Inflammation,Apoptosis,Oxidative stress,Synaptic plasticity,Glutamate receptor,DNA methylation
ENSMUST00000137486	ENSMUSG00000003644	Rps6ka1		Obsl1	Inflammation,Apoptosis,DNA methylation
ENSMUST00000003876、ENSMUST00000115766	ENSMUSG00000003778	Brd8		Tonsl	Inflammation,Apoptosis,Oxidative stress,DNA methylation
ENSMUST00000109744	ENSMUSG00000003812	Dnase2a		B3glct	Inflammation,Oxidative stress,DNA methylation
ENSMUST00000136026	ENSMUSG00000003824	Syce2		Usp9x	Inflammation,Apoptosis,Oxidative stress,Glutamate receptor,DNA methylation
ENSMUST00000149972	ENSMUSG00000003847	Nfat5		Rfc2	Inflammation,Apoptosis,Oxidative stress,Glutamate receptor,DNA methylation
ENSMUST00000003947	ENSMUSG00000003849	Nqo1		Dok7	Inflammation,Oxidative stress,DNA methylation
ENSMUST00000216619	ENSMUSG00000004096	Cwc15		Myo7a	Inflammation,Apoptosis,Oxidative stress,Glutamate receptor,DNA methylation
ENSMUST00000161980、ENSMUST00000160244	ENSMUSG00000004151	Etv1		Kcnab2	Inflammation,Apoptosis,DNA methylation
ENSMUST00000164101	ENSMUSG00000004221	Ikbkg		Ppp1r1b	Inflammation,Apoptosis,Oxidative stress,Synaptic plasticity,Glutamate receptor,DNA methylation
ENSMUST00000198044	ENSMUSG00000004233	Wars2		Mettl23	Inflammation,DNA methylation
ENSMUST00000004377、ENSMUST00000171549	ENSMUSG00000004266	Ptpn6		Efemp2	Inflammation,Apoptosis,Oxidative stress,DNA methylation
ENSMUST00000128721	ENSMUSG00000004270	Lpcat3		Intu	Inflammation,DNA methylation
ENSMUST00000115746	ENSMUSG00000004317	Clcn5		Plcb4	Inflammation,Apoptosis,Oxidative stress,Synaptic plasticity,Glutamate receptor,DNA methylation
ENSMUST00000056508、ENSMUST00000145741	ENSMUSG00000004319	Clcn3		Plcg1	Inflammation,Apoptosis,Oxidative stress,Synaptic plasticity,Glutamate receptor,DNA methylation
ENSMUST00000203372	ENSMUSG00000004347	Pde1c		Cdkn1c	Inflammation,Apoptosis,Oxidative stress,Glutamate receptor,DNA methylation
ENSMUST00000151446	ENSMUSG00000004393	Ddx56		Ift140	Inflammation
ENSMUST00000173496	ENSMUSG00000004415	Col26a1		Specc1l	Inflammation,Apoptosis,Glutamate receptor,DNA methylation
ENSMUST00000168217	ENSMUSG00000004561	Mettl17		Gmnn	Inflammation,Apoptosis,Oxidative stress,Glutamate receptor,DNA methylation
ENSMUST00000182905	ENSMUSG00000004562	Arhgef40		Cspp1	Inflammation,Glutamate receptor
ENSMUST00000160862、ENSMUST00000162052	ENSMUSG00000004637	Wwox		Nr1h3	Inflammation,Apoptosis,Oxidative stress,DNA methylation
ENSMUST00000068878	ENSMUSG00000004707	Ly9		Mapre2	Inflammation,Apoptosis,Oxidative stress,Glutamate receptor
ENSMUST00000088287	ENSMUSG00000004768	Rab23		Ngfr	Inflammation,Apoptosis,Oxidative stress,Synaptic plasticity,Glutamate receptor,DNA methylation
ENSMUST00000130760	ENSMUSG00000004788	Eif2b2		Pms2	Inflammation,Apoptosis,Oxidative stress,Glutamate receptor,DNA methylation
ENSMUST00000004986	ENSMUSG00000004864	Mapk13		Men1	Inflammation,Apoptosis,Oxidative stress,Glutamate receptor,DNA methylation
ENSMUST00000005014	ENSMUSG00000004894	Hapln2		Scly	Inflammation,Oxidative stress,DNA methylation
ENSMUST00000121205	ENSMUSG00000004933	Matk		Vcam1	Inflammation,Apoptosis,Oxidative stress,Glutamate receptor,DNA methylation
ENSMUST00000125827	ENSMUSG00000004947	Dtx2		Ocrl	Inflammation,Apoptosis,Oxidative stress,DNA methylation
ENSMUST00000106138、ENSMUST00000106137	ENSMUSG00000005034	Prkacb		Matr3	Inflammation,Apoptosis,Oxidative stress,Synaptic plasticity,Glutamate receptor,DNA methylation
ENSMUST00000124423	ENSMUSG00000005045	Chd5		Por	Inflammation,Apoptosis,Oxidative stress,Glutamate receptor,DNA methylation
ENSMUST00000005188、ENSMUST00000196397	ENSMUSG00000005057	Sh2b2		Stag2	Inflammation,Apoptosis,DNA methylation
ENSMUST00000111194	ENSMUSG00000005087	Cd44		Huwe1	Inflammation,Apoptosis,Oxidative stress,Synaptic plasticity,Glutamate receptor,DNA methylation
ENSMUST00000005220	ENSMUSG00000005089	Slc1a2		Trrap	Inflammation,Apoptosis,Oxidative stress,Glutamate receptor,DNA methylation
ENSMUST00000165966	ENSMUSG00000005125	Ndrg1		Mlxipl	Inflammation,Apoptosis,Oxidative stress,DNA methylation
ENSMUST00000136696	ENSMUSG00000005150	Wdr83		Arx	Inflammation,Apoptosis,Synaptic plasticity,Glutamate receptor,DNA methylation
ENSMUST00000113743	ENSMUSG00000005251	Ripk4		Pole	Inflammation,Apoptosis,DNA methylation
ENSMUST00000163695、ENSMUST00000164795	ENSMUSG00000005262	Ufd1		Cnot1	Inflammation,Apoptosis,Oxidative stress,Glutamate receptor,DNA methylation
ENSMUST00000124470	ENSMUSG00000005268	Prlr		Cacna1g	Inflammation,Apoptosis,Oxidative stress,Synaptic plasticity,Glutamate receptor,DNA methylation
ENSMUST00000005507	ENSMUSG00000005373	Mlxipl		Foxp2	Inflammation,Apoptosis,Oxidative stress,Synaptic plasticity,Glutamate receptor,DNA methylation
ENSMUST00000071677	ENSMUSG00000005378	Wbscr22		Gtf2ird1	Inflammation,Apoptosis,DNA methylation
ENSMUST00000005607	ENSMUSG00000005470	Asf1b		Map3k7	Inflammation,Apoptosis,Oxidative stress,Synaptic plasticity,Glutamate receptor,DNA methylation
ENSMUST00000152059	ENSMUSG00000005510	Ndufs3		Tgfbr2	Inflammation,Apoptosis,Oxidative stress,Glutamate receptor,DNA methylation
ENSMUST00000150058	ENSMUSG00000005514	Por		Arc	Inflammation,Apoptosis,Oxidative stress,Synaptic plasticity,Glutamate receptor,DNA methylation
ENSMUST00000005685	ENSMUSG00000005547	Cyp2a5		Cit	Inflammation,Apoptosis,Synaptic plasticity,Glutamate receptor,DNA methylation
ENSMUST00000197938	ENSMUSG00000005583	Mef2c		Ank1	Inflammation,Apoptosis,Oxidative stress,Glutamate receptor,DNA methylation
ENSMUST00000160552	ENSMUSG00000005610	Eif4g2		Dock6	Inflammation,DNA methylation
ENSMUST00000079791	ENSMUSG00000005615	Pcyt1a		Grk3	Inflammation,Apoptosis,Glutamate receptor,DNA methylation
ENSMUST00000135017	ENSMUSG00000005687	Bcas2		Jmjd1c	Inflammation,Apoptosis,Oxidative stress,Synaptic plasticity,Glutamate receptor,DNA methylation
ENSMUST00000107253	ENSMUSG00000005774	Rfx5		Ufd1	Inflammation,Apoptosis,Oxidative stress,Glutamate receptor,DNA methylation
ENSMUST00000176999、ENSMUST00000110506、ENSMUST00000005953	ENSMUSG00000005803	Sqor		Dgcr8	Inflammation,Apoptosis,Oxidative stress,Synaptic plasticity,DNA methylation
ENSMUST00000131927	ENSMUSG00000005951	Shpk		Mbp	Inflammation,Apoptosis,Oxidative stress,Synaptic plasticity,Glutamate receptor,DNA methylation
ENSMUST00000056888	ENSMUSG00000005986	Ankrd13d		Rap1a	Inflammation,Apoptosis,Oxidative stress,Synaptic plasticity,Glutamate receptor,DNA methylation
ENSMUST00000111913	ENSMUSG00000006010	BC003331		Cnr2	Inflammation,Apoptosis,Oxidative stress,Synaptic plasticity,Glutamate receptor,DNA methylation
ENSMUST00000140278	ENSMUSG00000006191	Cdkal1		Apod	Inflammation,Apoptosis,Oxidative stress,Synaptic plasticity,Glutamate receptor,DNA methylation
ENSMUST00000216710	ENSMUSG00000006241	Ccdc159		Cacng5	Inflammation,Apoptosis,Glutamate receptor,DNA methylation
ENSMUST00000095541	ENSMUSG00000006342	Susd2		Tpm2	Inflammation,Apoptosis,Oxidative stress,Glutamate receptor,DNA methylation
ENSMUST00000219214	ENSMUSG00000006344	Ggt5		Ulk4	Inflammation,Apoptosis,Oxidative stress,DNA methylation
ENSMUST00000006523、ENSMUST00000196932	ENSMUSG00000006360	Crip1		Lmbr1	Inflammation,Oxidative stress
ENSMUST00000067896	ENSMUSG00000006390	Elovl1		Msx1	Inflammation,Apoptosis,Oxidative stress,Glutamate receptor,DNA methylation
ENSMUST00000111315	ENSMUSG00000006403	Adamts4		Gapdh	Inflammation,Apoptosis,Oxidative stress,Synaptic plasticity,Glutamate receptor,DNA methylation
ENSMUST00000078050	ENSMUSG00000006418	Rnf114		Gsn	Inflammation,Apoptosis,Oxidative stress,Synaptic plasticity,Glutamate receptor,DNA methylation
ENSMUST00000149002	ENSMUSG00000006445	Epha2		Aimp1	Inflammation,Apoptosis,Oxidative stress,Glutamate receptor,DNA methylation
ENSMUST00000147866	ENSMUSG00000006471	Ndor1		Irak1	Inflammation,Apoptosis,Oxidative stress,Synaptic plasticity,Glutamate receptor,DNA methylation
ENSMUST00000102931	ENSMUSG00000006476	Nsmf		Ada	Inflammation,Apoptosis,Oxidative stress,Synaptic plasticity,Glutamate receptor,DNA methylation
ENSMUST00000057343	ENSMUSG00000006498	Ptbp1		Agl	Inflammation,Apoptosis,Oxidative stress,Glutamate receptor,DNA methylation
ENSMUST00000006749	ENSMUSG00000006574	Slc4a1		Hyal1	Inflammation,Apoptosis,Oxidative stress,DNA methylation
ENSMUST00000006762	ENSMUSG00000006587	Snai3		Cd8a	Inflammation,Apoptosis,Oxidative stress,Synaptic plasticity,Glutamate receptor,DNA methylation
ENSMUST00000213062	ENSMUSG00000006589	Aprt		Tlr3	Inflammation,Apoptosis,Oxidative stress,Synaptic plasticity,Glutamate receptor,DNA methylation
ENSMUST00000006818	ENSMUSG00000006642	Tcf23		Smarca2	Inflammation,Apoptosis,Oxidative stress,Synaptic plasticity,DNA methylation
ENSMUST00000126297、ENSMUST00000006825	ENSMUSG00000006649	Nphs1		Aifm1	Inflammation,Apoptosis,Oxidative stress,Synaptic plasticity,Glutamate receptor,DNA methylation
ENSMUST00000193678、ENSMUST00000194863	ENSMUSG00000006676	Usp19		Piga	Inflammation,Apoptosis,Oxidative stress,DNA methylation
ENSMUST00000176701	ENSMUSG00000006705	Pknox1		Nts	Inflammation,Apoptosis,Oxidative stress,Synaptic plasticity,Glutamate receptor,DNA methylation
ENSMUST00000006898	ENSMUSG00000006715	Gmnn		Fkbp10	Inflammation,Apoptosis,Oxidative stress
ENSMUST00000109249	ENSMUSG00000006800	Sulf2		Vps13a	Inflammation,Apoptosis,Oxidative stress,Glutamate receptor,DNA methylation
ENSMUST00000205829	ENSMUSG00000006906	Stambp		Phf21a	Inflammation,Apoptosis,DNA methylation
ENSMUST00000217553	ENSMUSG00000006941	Eif1b		Adamts10	Inflammation,Oxidative stress,DNA methylation
ENSMUST00000007296	ENSMUSG00000007080	Pole		Setd1a	Inflammation,Apoptosis,Oxidative stress,Synaptic plasticity,DNA methylation
ENSMUST00000204095	ENSMUSG00000007216	Zfp775		Rbfox3	Inflammation,Apoptosis,Oxidative stress,Glutamate receptor
ENSMUST00000106729、ENSMUST00000138946	ENSMUSG00000007279	Scube2		Col9a1	Inflammation,Apoptosis,Oxidative stress,DNA methylation
ENSMUST00000166143	ENSMUSG00000007379	Dennd2c		Cryab	Inflammation,Apoptosis,Oxidative stress,Synaptic plasticity,Glutamate receptor,DNA methylation
ENSMUST00000112610	ENSMUSG00000007458	M6pr		Col9a2	Inflammation,Apoptosis,Synaptic plasticity
ENSMUST00000113654	ENSMUSG00000007476	Lrrc8a		Dyrk1a	Inflammation,Apoptosis,Oxidative stress,Synaptic plasticity,Glutamate receptor,DNA methylation
ENSMUST00000126171	ENSMUSG00000007613	Tgfbr1		Glt8d1	Inflammation,Oxidative stress,Glutamate receptor,DNA methylation
ENSMUST00000115456、ENSMUST00000007799	ENSMUSG00000007655	Cav1		Epha4	Inflammation,Apoptosis,Oxidative stress,Synaptic plasticity,Glutamate receptor,DNA methylation
ENSMUST00000168166	ENSMUSG00000007656	Arpp19		Tnnc1	Inflammation,Apoptosis,Glutamate receptor,DNA methylation
ENSMUST00000134357、ENSMUST00000007803	ENSMUSG00000007659	Bcl2l1		Rreb1	Inflammation,Apoptosis,DNA methylation
ENSMUST00000107815	ENSMUSG00000007833	Aldh16a1		Smg9	Inflammation
ENSMUST00000109142、ENSMUST00000143301	ENSMUSG00000007850	Hnrnph1		M6pr	Inflammation,Apoptosis,Oxidative stress,Glutamate receptor,DNA methylation
ENSMUST00000008024、ENSMUST00000138473	ENSMUSG00000007880	Arid1a		Eif4e	Inflammation,Apoptosis,Oxidative stress,Synaptic plasticity,Glutamate receptor,DNA methylation
ENSMUST00000147102	ENSMUSG00000008140	Emc10		L1cam	Inflammation,Apoptosis,Oxidative stress,Synaptic plasticity,Glutamate receptor,DNA methylation
ENSMUST00000139721	ENSMUSG00000008167	Fbxw9		Wars2	Inflammation,Apoptosis,Glutamate receptor,DNA methylation
ENSMUST00000176705、ENSMUST00000176267	ENSMUSG00000008206	Cers4		Cxcl12	Inflammation,Apoptosis,Oxidative stress,Synaptic plasticity,Glutamate receptor,DNA methylation
ENSMUST00000154158	ENSMUSG00000008226	Scrn3		Ebf1	Inflammation,Apoptosis,Oxidative stress,Synaptic plasticity,DNA methylation
ENSMUST00000102848	ENSMUSG00000008305	Tle1		Bche	Inflammation,Apoptosis,Oxidative stress,Synaptic plasticity,Glutamate receptor,DNA methylation
ENSMUST00000108636	ENSMUSG00000008373	Prpf31		Eif2b2	Inflammation,Apoptosis,Oxidative stress,Synaptic plasticity,Glutamate receptor,DNA methylation
ENSMUST00000107109	ENSMUSG00000008489	Elavl2		Prkce	Inflammation,Apoptosis,Oxidative stress,Synaptic plasticity,Glutamate receptor,DNA methylation
ENSMUST00000176408	ENSMUSG00000008496	Pou2f2		Mobp	Inflammation,Synaptic plasticity,Glutamate receptor,DNA methylation
ENSMUST00000174609	ENSMUSG00000008668	Rps18		Gatad2b	Inflammation,Apoptosis,Oxidative stress,Synaptic plasticity,Glutamate receptor,DNA methylation
ENSMUST00000036987	ENSMUSG00000008690	Ncaph2		Igf2	Inflammation,Apoptosis,Oxidative stress,Synaptic plasticity,Glutamate receptor,DNA methylation
ENSMUST00000223147	ENSMUSG00000008859	Rala		Dgcr2	Inflammation,Synaptic plasticity
ENSMUST00000009143	ENSMUSG00000008999	Bmp7		Abl1	Inflammation,Apoptosis,Oxidative stress,Synaptic plasticity,Glutamate receptor,DNA methylation
ENSMUST00000009219	ENSMUSG00000009075	Cabp7		Pex11b	Inflammation,Oxidative stress,DNA methylation
ENSMUST00000150168	ENSMUSG00000009079	Ewsr1		Larp7	Inflammation,Apoptosis,Oxidative stress,DNA methylation
ENSMUST00000080469、ENSMUST00000115443	ENSMUSG00000009376	Met		Hdc	Inflammation,Apoptosis,Oxidative stress,Glutamate receptor,DNA methylation
ENSMUST00000009522	ENSMUSG00000009378	Slc16a12		Prickle1	Inflammation,DNA methylation
ENSMUST00000169345	ENSMUSG00000009394	Syn2		Col6a2	Inflammation,Apoptosis,Oxidative stress,Glutamate receptor,DNA methylation
ENSMUST00000189252	ENSMUSG00000009418	Nav1		Dcaf8	Inflammation,Apoptosis,Oxidative stress,DNA methylation
ENSMUST00000149615	ENSMUSG00000009549	Srp14		Adcyap1r1	Inflammation,Apoptosis,Oxidative stress,Synaptic plasticity,Glutamate receptor,DNA methylation
ENSMUST00000009707	ENSMUSG00000009563	Tor2a		Slc35d1	Inflammation,Apoptosis
ENSMUST00000130164	ENSMUSG00000009566	Fpgs		Rps10	Inflammation,Apoptosis,DNA methylation
ENSMUST00000175827	ENSMUSG00000009585	Apobec3		Rpl15	Inflammation,Apoptosis,DNA methylation
ENSMUST00000009772	ENSMUSG00000009628	Tex15		Rps27	Inflammation,Apoptosis,Oxidative stress,Glutamate receptor,DNA methylation
ENSMUST00000113718	ENSMUSG00000009670	Tex11		Rpl27	Inflammation,Apoptosis,Oxidative stress,Glutamate receptor,DNA methylation
ENSMUST00000117330	ENSMUSG00000009828	Ick		Ldlr	Inflammation,Apoptosis,Oxidative stress,Synaptic plasticity,Glutamate receptor,DNA methylation
ENSMUST00000124200	ENSMUSG00000009995	Taz		Ifnar1	Inflammation,Apoptosis,Oxidative stress,Synaptic plasticity,Glutamate receptor,DNA methylation
ENSMUST00000010191	ENSMUSG00000010047	Hyal2		Fdft1	Inflammation,Apoptosis,Oxidative stress,Glutamate receptor,DNA methylation
ENSMUST00000193140	ENSMUSG00000010048	Ifrd2		Cxcl10	Inflammation,Apoptosis,Oxidative stress,Synaptic plasticity,Glutamate receptor,DNA methylation
ENSMUST00000010195	ENSMUSG00000010051	Hyal1		Cd28	Inflammation,Apoptosis,Oxidative stress,Synaptic plasticity,Glutamate receptor,DNA methylation
ENSMUST00000193418	ENSMUSG00000010054	Tusc2		Grin2d	Inflammation,Apoptosis,Oxidative stress,Synaptic plasticity,Glutamate receptor,DNA methylation
ENSMUST00000170157	ENSMUSG00000010095	Slc3a2		Lepr	Inflammation,Apoptosis,Oxidative stress,Synaptic plasticity,Glutamate receptor,DNA methylation
ENSMUST00000066319	ENSMUSG00000010136	Pifo		Tbx22	Inflammation,DNA methylation
ENSMUST00000126123	ENSMUSG00000010311	Optc		Zbtb18	Inflammation,Apoptosis,Oxidative stress,DNA methylation
ENSMUST00000131024	ENSMUSG00000010358	Ifi35		Rspry1	Inflammation
ENSMUST00000133727	ENSMUSG00000010362	Rdm1		Hrh3	Inflammation,Apoptosis,Oxidative stress,Synaptic plasticity,Glutamate receptor,DNA methylation
ENSMUST00000163750	ENSMUSG00000010376	Nedd8		Cdon	Inflammation,Apoptosis,DNA methylation
ENSMUST00000219315	ENSMUSG00000010461	Eya4		Agt	Inflammation,Apoptosis,Oxidative stress,Synaptic plasticity,Glutamate receptor,DNA methylation
ENSMUST00000130079、ENSMUST00000081125、ENSMUST00000108756	ENSMUSG00000010505	Myt1		Mapk10	Inflammation,Apoptosis,Oxidative stress,Synaptic plasticity,Glutamate receptor,DNA methylation
ENSMUST00000179191	ENSMUSG00000010721	Lmbr1		Ntrk3	Inflammation,Apoptosis,Oxidative stress,Synaptic plasticity,Glutamate receptor,DNA methylation
ENSMUST00000138948	ENSMUSG00000010825	Grid2ip		C4b	Inflammation,Apoptosis,Oxidative stress,Synaptic plasticity,Glutamate receptor
ENSMUST00000054343	ENSMUSG00000011096	Akt1s1		Aire	Inflammation,Apoptosis,Oxidative stress,Glutamate receptor,DNA methylation
ENSMUST00000133411、ENSMUST00000132482、ENSMUST00000138111	ENSMUSG00000011831	Evi5		Itpr3	Inflammation,Apoptosis,Oxidative stress,Synaptic plasticity,Glutamate receptor,DNA methylation
ENSMUST00000105885	ENSMUSG00000012117	Dhdds		Vwf	Inflammation,Apoptosis,Oxidative stress,Glutamate receptor,DNA methylation
ENSMUST00000012440、ENSMUST00000225080、ENSMUST00000224230	ENSMUSG00000012296	Tjap1		Dph1	Inflammation,Apoptosis,Oxidative stress,DNA methylation
ENSMUST00000100799、ENSMUST00000147121	ENSMUSG00000012405	Rpl15		Toe1	Inflammation,Oxidative stress,DNA methylation
ENSMUST00000115251、ENSMUST00000012679	ENSMUSG00000012535	Tnpo3		Inpp5e	Inflammation,Apoptosis,Oxidative stress,Glutamate receptor
ENSMUST00000110224	ENSMUSG00000012609	Ttll5		Efemp1	Inflammation,Apoptosis,Oxidative stress,DNA methylation
ENSMUST00000145622	ENSMUSG00000012640	Zfp715		Kcnb1	Inflammation,Apoptosis,Oxidative stress,Glutamate receptor,DNA methylation
ENSMUST00000223742	ENSMUSG00000013236	Ptprs		Dmpk	Inflammation,Apoptosis,Oxidative stress,Synaptic plasticity,Glutamate receptor,DNA methylation
ENSMUST00000106250	ENSMUSG00000013483	Card14		Dkc1	Inflammation,Apoptosis,Oxidative stress,DNA methylation
ENSMUST00000034723	ENSMUSG00000013584	Aldh1a2		Gas1	Inflammation,Apoptosis,Glutamate receptor,DNA methylation
ENSMUST00000149701	ENSMUSG00000013646	Sh3bp5l		Spg11	Inflammation,Oxidative stress,Synaptic plasticity,Glutamate receptor,DNA methylation
ENSMUST00000166335	ENSMUSG00000013822	Elof1		Hsp90aa1	Inflammation,Apoptosis,Oxidative stress,Synaptic plasticity,Glutamate receptor,DNA methylation
ENSMUST00000095849	ENSMUSG00000014039	Prdm15		Zeb2	Inflammation,Apoptosis,Oxidative stress,DNA methylation
ENSMUST00000122896	ENSMUSG00000014303	Glis2		Ube3a	Inflammation,Apoptosis,Oxidative stress,Synaptic plasticity,Glutamate receptor,DNA methylation
ENSMUST00000130365	ENSMUSG00000014418	Hps5		Schip1	Inflammation
ENSMUST00000067252	ENSMUSG00000014444	Piezo1		Cdc73	Inflammation,Apoptosis,Oxidative stress,DNA methylation
ENSMUST00000155260	ENSMUSG00000014633	Cmc2		Wdr45	Inflammation,Apoptosis,Oxidative stress
ENSMUST00000161672	ENSMUSG00000014782	Plekhg4		Egfr	Inflammation,Apoptosis,Oxidative stress,Synaptic plasticity,Glutamate receptor,DNA methylation
ENSMUST00000171788	ENSMUSG00000014837	4931428F04Rik		Tnfsf11	Inflammation,Apoptosis,Oxidative stress,Glutamate receptor,DNA methylation
ENSMUST00000190462、ENSMUST00000185852	ENSMUSG00000014850	Msh3		Pik3c2a	Inflammation,Apoptosis,Oxidative stress,Synaptic plasticity,Glutamate receptor,DNA methylation
ENSMUST00000109372、ENSMUST00000015000	ENSMUSG00000014856	Tmem208		Dsp	Inflammation,Apoptosis,Oxidative stress,Glutamate receptor,DNA methylation
ENSMUST00000125408、ENSMUST00000015017	ENSMUSG00000014873	Surf2		Tomm40	Inflammation,Apoptosis,Oxidative stress,Synaptic plasticity,Glutamate receptor,DNA methylation
ENSMUST00000112201	ENSMUSG00000014959	Gorasp2		Anxa2	Inflammation,Apoptosis,Oxidative stress,Glutamate receptor,DNA methylation
ENSMUST00000148859	ENSMUSG00000015085	Entpd2		Prkcb	Inflammation,Apoptosis,Oxidative stress,Synaptic plasticity,Glutamate receptor,DNA methylation
ENSMUST00000144016	ENSMUSG00000015090	Ptgds		Cyp11a1	Inflammation,Apoptosis,Oxidative stress,Synaptic plasticity,Glutamate receptor,DNA methylation
ENSMUST00000144395	ENSMUSG00000015092	Edf1		Tgfa	Inflammation,Apoptosis,Oxidative stress,Synaptic plasticity,Glutamate receptor,DNA methylation
ENSMUST00000138651、ENSMUST00000156824	ENSMUSG00000015094	Npdc1		Col6a3	Inflammation,Apoptosis,Glutamate receptor,DNA methylation
ENSMUST00000124375	ENSMUSG00000015095	Fbxw5		Alkbh8	Inflammation,Apoptosis,DNA methylation
ENSMUST00000172618	ENSMUSG00000015120	Ube2i		Szt2	Inflammation,Oxidative stress,Glutamate receptor,DNA methylation
ENSMUST00000015278	ENSMUSG00000015134	Aldh1a3		Pon3	Inflammation,Apoptosis,Oxidative stress,Synaptic plasticity,Glutamate receptor,DNA methylation
ENSMUST00000223728	ENSMUSG00000015176	Nolc1		Cradd	Inflammation,Apoptosis,Glutamate receptor
ENSMUST00000141148	ENSMUSG00000015222	Map2		Med23	Inflammation,Apoptosis,Oxidative stress,DNA methylation
ENSMUST00000149127	ENSMUSG00000015243	Abca1		Edc3	Inflammation,Apoptosis,Oxidative stress,DNA methylation
ENSMUST00000126191	ENSMUSG00000015290	Ubl4a		Lman2l	Inflammation,DNA methylation
ENSMUST00000220246	ENSMUSG00000015312	Gadd45b		Nr1h2	Inflammation,Apoptosis,Oxidative stress,Synaptic plasticity,Glutamate receptor,DNA methylation
ENSMUST00000015484	ENSMUSG00000015340	Cybb		Lama2	Inflammation,Apoptosis,Oxidative stress,Synaptic plasticity,Glutamate receptor,DNA methylation
ENSMUST00000163696	ENSMUSG00000015363	Trabd		Arrb2	Inflammation,Apoptosis,Oxidative stress,Synaptic plasticity,Glutamate receptor,DNA methylation
ENSMUST00000015540	ENSMUSG00000015396	Cd83		Tert	Inflammation,Apoptosis,Oxidative stress,Synaptic plasticity,Glutamate receptor,DNA methylation
ENSMUST00000169287	ENSMUSG00000015474	Ppt2		Pecam1	Inflammation,Apoptosis,Oxidative stress,Synaptic plasticity,Glutamate receptor,DNA methylation
ENSMUST00000174045	ENSMUSG00000015478	Rnf5		Oprl1	Inflammation,Apoptosis,Oxidative stress,Glutamate receptor,DNA methylation
ENSMUST00000090804	ENSMUSG00000015522	Arnt		Nod2	Inflammation,Apoptosis,Oxidative stress,Glutamate receptor,DNA methylation
ENSMUST00000050131	ENSMUSG00000015536	Mocs2		Bcl2l1	Inflammation,Apoptosis,Oxidative stress,Synaptic plasticity,Glutamate receptor,DNA methylation
ENSMUST00000130796	ENSMUSG00000015647	Lama5		Ptprc	Inflammation,Apoptosis,Oxidative stress,Synaptic plasticity,Glutamate receptor,DNA methylation
ENSMUST00000150238	ENSMUSG00000015653	Steap2		Nop56	Inflammation,Apoptosis,Oxidative stress,DNA methylation
ENSMUST00000140984	ENSMUSG00000015656	Hspa8		Hr	Inflammation,Oxidative stress,Glutamate receptor,DNA methylation
ENSMUST00000208392	ENSMUSG00000015709	Arnt2		Hspa8	Inflammation,Apoptosis,Oxidative stress,Synaptic plasticity,Glutamate receptor,DNA methylation
ENSMUST00000142398	ENSMUSG00000015714	Cers2		Nqo1	Inflammation,Apoptosis,Oxidative stress,Synaptic plasticity,Glutamate receptor,DNA methylation
ENSMUST00000161476	ENSMUSG00000015748	Prpf3		Tnfrsf11b	Inflammation,Apoptosis,Oxidative stress,Glutamate receptor,DNA methylation
ENSMUST00000171035	ENSMUSG00000015749	Anp32e		Lztr1	Inflammation,Apoptosis
ENSMUST00000058210	ENSMUSG00000015766	Eps8		Fbln5	Inflammation,Apoptosis,Oxidative stress,Glutamate receptor,DNA methylation
ENSMUST00000118097	ENSMUSG00000015806	Qdpr		Il16	Inflammation,Apoptosis,Oxidative stress,DNA methylation
ENSMUST00000016034	ENSMUSG00000015890	Amdhd1		Lcn2	Inflammation,Apoptosis,Oxidative stress,Synaptic plasticity,Glutamate receptor,DNA methylation
ENSMUST00000139249	ENSMUSG00000015950	Ncf1		Adamtsl1	Inflammation,Apoptosis,Oxidative stress,Synaptic plasticity,Glutamate receptor,DNA methylation
ENSMUST00000225161、ENSMUST00000225793、ENSMUST00000225811	ENSMUSG00000015971	Actr8		Megf10	Inflammation,Apoptosis,Synaptic plasticity,DNA methylation
ENSMUST00000202111	ENSMUSG00000016128	Stard13		Syne2	Inflammation,Apoptosis,Oxidative stress,Synaptic plasticity,DNA methylation
ENSMUST00000016294	ENSMUSG00000016150	Tenm1		Ltf	Inflammation,Apoptosis,Oxidative stress,Glutamate receptor,DNA methylation
ENSMUST00000126147	ENSMUSG00000016239	Lonrf3		Rpgr	Inflammation,Apoptosis,Oxidative stress,Glutamate receptor
ENSMUST00000129695	ENSMUSG00000016346	Kcnq2		Gstm1	Inflammation,Apoptosis,Oxidative stress,Glutamate receptor,DNA methylation
ENSMUST00000152906	ENSMUSG00000016409	Nkap		Fn1	Inflammation,Apoptosis,Oxidative stress,Synaptic plasticity,Glutamate receptor,DNA methylation
ENSMUST00000102948	ENSMUSG00000016477	E2f3		Hgsnat	Inflammation,DNA methylation
ENSMUST00000159563	ENSMUSG00000016493	Cd46		Plec	Inflammation,Apoptosis,Oxidative stress,Synaptic plasticity,Glutamate receptor,DNA methylation
ENSMUST00000194036	ENSMUSG00000016494	Cd34		Abca4	Inflammation,Apoptosis,Oxidative stress,Glutamate receptor
ENSMUST00000016640	ENSMUSG00000016496	Cd274		Bmp6	Inflammation,Apoptosis,Oxidative stress,Synaptic plasticity,Glutamate receptor,DNA methylation
ENSMUST00000198453	ENSMUSG00000016833	Mrps18c		Jak2	Inflammation,Apoptosis,Oxidative stress,Synaptic plasticity,Glutamate receptor,DNA methylation
ENSMUST00000017077	ENSMUSG00000016933	Plcg1		Esco2	Inflammation,Apoptosis,DNA methylation
ENSMUST00000140864	ENSMUSG00000017144	Rnd3		Myd88	Inflammation,Apoptosis,Oxidative stress,Synaptic plasticity,Glutamate receptor,DNA methylation
ENSMUST00000124371	ENSMUSG00000017210	Med24		Hip1	Inflammation,Apoptosis,Oxidative stress,Synaptic plasticity,Glutamate receptor,DNA methylation
ENSMUST00000170143、ENSMUST00000166752	ENSMUSG00000017288	Vps53		Fggy	Inflammation,Apoptosis,Oxidative stress,Glutamate receptor
ENSMUST00000128479、ENSMUST00000153628	ENSMUSG00000017344	Vtn		Defb1	Inflammation,Apoptosis,Oxidative stress,DNA methylation
ENSMUST00000078324	ENSMUSG00000017412	Cacnb4		Wwox	Inflammation,Apoptosis,Oxidative stress,Synaptic plasticity,Glutamate receptor,DNA methylation
ENSMUST00000151383	ENSMUSG00000017453	Pipox		Vldlr	Inflammation,Apoptosis,Oxidative stress,Synaptic plasticity,Glutamate receptor,DNA methylation
ENSMUST00000094012、ENSMUST00000072740、ENSMUST00000065028	ENSMUSG00000017631	Abr		Slc52a3	Inflammation,Apoptosis,Oxidative stress,DNA methylation
ENSMUST00000133205、ENSMUST00000074046	ENSMUSG00000017670	Elmo2		Aprt	Inflammation,Apoptosis,Oxidative stress,Glutamate receptor,DNA methylation
ENSMUST00000153585	ENSMUSG00000017677	Wsb1		Tle1	Inflammation,Apoptosis,Synaptic plasticity,Glutamate receptor,DNA methylation
ENSMUST00000077451	ENSMUSG00000017686	Rhot1		Rnf123	Inflammation,Apoptosis,Synaptic plasticity,DNA methylation
ENSMUST00000156939	ENSMUSG00000017697	Ada		Camk2a	Inflammation,Apoptosis,Oxidative stress,Synaptic plasticity,Glutamate receptor,DNA methylation
ENSMUST00000148016	ENSMUSG00000017718	Afmid		Pfkfb3	Inflammation,Apoptosis,Oxidative stress,Glutamate receptor,DNA methylation
ENSMUST00000220522、ENSMUST00000017900	ENSMUSG00000017756	Slc12a7		Ldha	Inflammation,Apoptosis,Oxidative stress,Synaptic plasticity,Glutamate receptor,DNA methylation
ENSMUST00000102505	ENSMUSG00000017774	Myo1c		Npy2r	Inflammation,Apoptosis,Oxidative stress,Glutamate receptor,DNA methylation
ENSMUST00000108425、ENSMUST00000147718	ENSMUSG00000017776	Crk		Atf7ip	Inflammation,DNA methylation
ENSMUST00000145187	ENSMUSG00000017801	Mlx		Exosc6	Inflammation,Apoptosis,Oxidative stress,Glutamate receptor,DNA methylation
ENSMUST00000154513、ENSMUST00000107295	ENSMUSG00000017802	Retreg3		Dst	Inflammation,Apoptosis,Synaptic plasticity,DNA methylation
ENSMUST00000018012、ENSMUST00000117123	ENSMUSG00000017868	Sgk2		Lmo3	Inflammation,Apoptosis,Oxidative stress,DNA methylation
ENSMUST00000018304	ENSMUSG00000018160	Med1		Rabgef1	Inflammation,Apoptosis
ENSMUST00000145969	ENSMUSG00000018196	Glrx2		Nxph1	Inflammation,Oxidative stress,DNA methylation
ENSMUST00000149279	ENSMUSG00000018372	Cep95		Serping1	Inflammation,Apoptosis,Oxidative stress,Synaptic plasticity,Glutamate receptor,DNA methylation
ENSMUST00000057330	ENSMUSG00000018395	Kif3a		Slc12a7	Inflammation,Oxidative stress,Synaptic plasticity,DNA methylation
ENSMUST00000119628	ENSMUSG00000018401	Mtmr4		Opn5	Inflammation,Synaptic plasticity
ENSMUST00000029208、ENSMUST00000147107	ENSMUSG00000018459	Slc13a3		Sirpa	Inflammation,Apoptosis,Oxidative stress,Synaptic plasticity,DNA methylation
ENSMUST00000018681	ENSMUSG00000018537	Pcgf2		Slc4a10	Inflammation,Synaptic plasticity,Glutamate receptor
ENSMUST00000151766、ENSMUST00000142788	ENSMUSG00000018565	Elp5		Pnpla2	Inflammation,Apoptosis,Oxidative stress,Glutamate receptor,DNA methylation
ENSMUST00000018716	ENSMUSG00000018572	Phf23		Aldh3a1	Inflammation,Apoptosis,Oxidative stress,Glutamate receptor,DNA methylation
ENSMUST00000156733	ENSMUSG00000018574	Acadvl		Alox5ap	Inflammation,Apoptosis,Oxidative stress,Glutamate receptor,DNA methylation
ENSMUST00000084806	ENSMUSG00000018581	Dnah11		Mcph1	Inflammation,Apoptosis,Oxidative stress,Synaptic plasticity,DNA methylation
ENSMUST00000018737	ENSMUSG00000018593	Sparc		Atf2	Inflammation,Apoptosis,Oxidative stress,Synaptic plasticity,Glutamate receptor,DNA methylation
ENSMUST00000065433	ENSMUSG00000018654	Ikzf1		Ptbp1	Inflammation,Apoptosis,Oxidative stress,Synaptic plasticity,Glutamate receptor,DNA methylation
ENSMUST00000147573	ENSMUSG00000018669	Cdk5rap3		Nell1	Inflammation,Apoptosis,Oxidative stress,DNA methylation
ENSMUST00000018816	ENSMUSG00000018672	Copz2		Met	Inflammation,Apoptosis,Oxidative stress,Synaptic plasticity,Glutamate receptor,DNA methylation
ENSMUST00000124755	ENSMUSG00000018677	Slc25a39		Lamc2	Inflammation,Apoptosis,Oxidative stress,Glutamate receptor,DNA methylation
ENSMUST00000110371	ENSMUSG00000018796	Acsl1		Nupr1	Inflammation,Apoptosis,Oxidative stress,Synaptic plasticity,Glutamate receptor,DNA methylation
ENSMUST00000134721	ENSMUSG00000018800	Abca5		Cd44	Inflammation,Apoptosis,Oxidative stress,Synaptic plasticity,Glutamate receptor,DNA methylation
ENSMUST00000142408、ENSMUST00000149521、ENSMUST00000128986	ENSMUSG00000018819	Lsp1		Cav1	Inflammation,Apoptosis,Oxidative stress,Synaptic plasticity,Glutamate receptor,DNA methylation
ENSMUST00000146053	ENSMUSG00000018841	Rad51d		Cybb	Inflammation,Apoptosis,Oxidative stress,Glutamate receptor,DNA methylation
ENSMUST00000019064	ENSMUSG00000018920	Cxcl16		Anxa3	Inflammation,Apoptosis,Oxidative stress,Glutamate receptor,DNA methylation
ENSMUST00000019071	ENSMUSG00000018927	Ccl6		Tsc22d3	Inflammation,Apoptosis,Oxidative stress,Synaptic plasticity,Glutamate receptor,DNA methylation
ENSMUST00000193427	ENSMUSG00000019039	Dalrd3		Cdh1	Inflammation,Apoptosis,Oxidative stress,Synaptic plasticity,Glutamate receptor,DNA methylation
ENSMUST00000108716	ENSMUSG00000019102	Aldh3a1		Scarb1	Inflammation,Apoptosis,Oxidative stress,Glutamate receptor,DNA methylation
ENSMUST00000203800	ENSMUSG00000019124	Scrn1		Abca1	Inflammation,Apoptosis,Oxidative stress,Glutamate receptor,DNA methylation
ENSMUST00000168060	ENSMUSG00000019214	Chtf18		Fabp4	Inflammation,Apoptosis,Oxidative stress,DNA methylation
ENSMUST00000156336	ENSMUSG00000019359	Gdpd2		Crem	Inflammation,Apoptosis,Oxidative stress,Synaptic plasticity,Glutamate receptor,DNA methylation
ENSMUST00000218864	ENSMUSG00000019467	Arhgef25		Cdk2	Inflammation,Apoptosis,Oxidative stress,Synaptic plasticity,Glutamate receptor,DNA methylation
ENSMUST00000151093	ENSMUSG00000019579	Mydgf		Mgll	Inflammation,Apoptosis,Oxidative stress,Synaptic plasticity,DNA methylation
ENSMUST00000131853	ENSMUSG00000019763	Rmnd1		Bnip3	Inflammation,Apoptosis,Oxidative stress,Glutamate receptor,DNA methylation
ENSMUST00000019913	ENSMUSG00000019779	Frk		Mdm2	Inflammation,Apoptosis,Oxidative stress,Synaptic plasticity,Glutamate receptor,DNA methylation
ENSMUST00000134346	ENSMUSG00000019796	Lrp11		Camk2b	Inflammation,Apoptosis,Oxidative stress,Synaptic plasticity,Glutamate receptor,DNA methylation
ENSMUST00000105499	ENSMUSG00000019804	Snx3		Il12a	Inflammation,Apoptosis,Oxidative stress,Glutamate receptor,DNA methylation
ENSMUST00000219724	ENSMUSG00000019820	Utrn		Anxa1	Inflammation,Apoptosis,Oxidative stress,Synaptic plasticity,Glutamate receptor,DNA methylation
ENSMUST00000213827	ENSMUSG00000019838	Slc16a10		Thra	Inflammation,Apoptosis,Oxidative stress,Synaptic plasticity,Glutamate receptor,DNA methylation
ENSMUST00000162211	ENSMUSG00000019846	Lama4		Pdgfra	Inflammation,Apoptosis,Oxidative stress,Synaptic plasticity,Glutamate receptor,DNA methylation
ENSMUST00000019997	ENSMUSG00000019850	Tnfaip3		Gclm	Inflammation,Apoptosis,Oxidative stress,Glutamate receptor,DNA methylation
ENSMUST00000019998	ENSMUSG00000019851	Perp		S100a8	Inflammation,Apoptosis,Oxidative stress,Glutamate receptor,DNA methylation
ENSMUST00000218682	ENSMUSG00000019856	Fam184a		Hgf	Inflammation,Apoptosis,Oxidative stress,Synaptic plasticity,Glutamate receptor,DNA methylation
ENSMUST00000177299	ENSMUSG00000019876	Pkib		Abcb1b	Inflammation
ENSMUST00000127504、ENSMUST00000020039	ENSMUSG00000019888	Mgat4c		Asph	Inflammation,Apoptosis,Oxidative stress,DNA methylation
ENSMUST00000220357	ENSMUSG00000019889	Ptprk		Gadd45b	Inflammation,Apoptosis,Oxidative stress,DNA methylation
ENSMUST00000020040	ENSMUSG00000019890	Nts		Dclk1	Inflammation,Apoptosis,Oxidative stress,Synaptic plasticity,Glutamate receptor,DNA methylation
ENSMUST00000189575、ENSMUST00000186965、ENSMUST00000186279	ENSMUSG00000019899	Lama2		Tnc	Inflammation,Apoptosis,Oxidative stress,Synaptic plasticity,Glutamate receptor,DNA methylation
ENSMUST00000070663	ENSMUSG00000019907	Ppp1r12a		Rnd3	Inflammation,Apoptosis,DNA methylation
ENSMUST00000220218、ENSMUST00000220291	ENSMUSG00000019960	Dusp6		Trib3	Inflammation,Apoptosis,Oxidative stress,Glutamate receptor,DNA methylation
ENSMUST00000219900、ENSMUST00000217929	ENSMUSG00000019978	Epb41l2		Ldhb	Inflammation,Apoptosis,Oxidative stress,Glutamate receptor,DNA methylation
ENSMUST00000177522	ENSMUSG00000019984	Med23		Txnip	Inflammation,Apoptosis,Oxidative stress,DNA methylation
ENSMUST00000218260	ENSMUSG00000019987	Arg1		Prlr	Inflammation,Apoptosis,Oxidative stress,Synaptic plasticity,Glutamate receptor,DNA methylation
ENSMUST00000020169	ENSMUSG00000019989	Enpp3		Sparc	Inflammation,Apoptosis,Oxidative stress,Glutamate receptor,DNA methylation
ENSMUST00000217251	ENSMUSG00000019996	Map7		Cenpf	Inflammation,Apoptosis,Oxidative stress,Glutamate receptor,DNA methylation
ENSMUST00000212902、ENSMUST00000168617	ENSMUSG00000020014	Cfap54		Tsc22d1	Inflammation,Apoptosis,DNA methylation
ENSMUST00000117460、ENSMUST00000121471、ENSMUST00000065060	ENSMUSG00000020023	Tmcc3		Ccnd3	Inflammation,Apoptosis,Oxidative stress,Glutamate receptor,DNA methylation
ENSMUST00000138159	ENSMUSG00000020057	Dram1		Ctsh	Inflammation,Apoptosis,Oxidative stress,Synaptic plasticity,Glutamate receptor,DNA methylation
ENSMUST00000125612	ENSMUSG00000020059	Sycp3		Cited2	Inflammation,Apoptosis,Glutamate receptor,DNA methylation
ENSMUST00000218372	ENSMUSG00000020076	Ddx50		Nrep	Inflammation,Synaptic plasticity,DNA methylation
ENSMUST00000142821	ENSMUSG00000020083	2010107G23Rik		Nt5e	Inflammation,Apoptosis,Oxidative stress,Glutamate receptor,DNA methylation
ENSMUST00000219506、ENSMUST00000020285、ENSMUST00000220372	ENSMUSG00000020088	Sar1a		Eif5	Inflammation,Apoptosis,Oxidative stress,Glutamate receptor,DNA methylation
ENSMUST00000105459、ENSMUST00000105460	ENSMUSG00000020101	Vsir		Gstm2	Inflammation,Apoptosis,Oxidative stress,DNA methylation
ENSMUST00000210780、ENSMUST00000210069	ENSMUSG00000020102	Slc16a7		Tuba4a	Inflammation,Apoptosis,Oxidative stress,Synaptic plasticity,Glutamate receptor,DNA methylation
ENSMUST00000142819	ENSMUSG00000020109	Dnajb12		Kdr	Inflammation,Apoptosis,Oxidative stress,Synaptic plasticity,Glutamate receptor,DNA methylation
ENSMUST00000020311	ENSMUSG00000020111	Micu1		Wsb1	Inflammation,Apoptosis,Oxidative stress,DNA methylation
ENSMUST00000102884	ENSMUSG00000020122	Egfr		Ass1	Inflammation,Apoptosis,Oxidative stress,Glutamate receptor,DNA methylation
ENSMUST00000109594	ENSMUSG00000020142	Slc1a4		Ccng2	Inflammation,Apoptosis,Oxidative stress,DNA methylation
ENSMUST00000169507、ENSMUST00000218490	ENSMUSG00000020166	Cnot2		Ppl	Inflammation,Apoptosis,Oxidative stress,Glutamate receptor,DNA methylation
ENSMUST00000105339	ENSMUSG00000020167	Tcf3		Ncf1	Inflammation,Apoptosis,Oxidative stress,DNA methylation
ENSMUST00000020378	ENSMUSG00000020169	Best3		Anxa4	Inflammation,Apoptosis,Oxidative stress,Synaptic plasticity,Glutamate receptor,DNA methylation
ENSMUST00000174874	ENSMUSG00000020173	Cobl		Rbp1	Inflammation,Apoptosis,Oxidative stress,Synaptic plasticity,Glutamate receptor,DNA methylation
ENSMUST00000105263	ENSMUSG00000020184	Mdm2		Fmo2	Inflammation,Oxidative stress,DNA methylation
ENSMUST00000220409	ENSMUSG00000020186	Csrp2		Fubp1	Inflammation,Apoptosis,Oxidative stress,DNA methylation
ENSMUST00000218469	ENSMUSG00000020196	Cabin1		Irf7	Inflammation,Apoptosis,Oxidative stress,Glutamate receptor,DNA methylation
ENSMUST00000145015	ENSMUSG00000020225	Tmbim4		Usp2	Inflammation,Apoptosis,Oxidative stress,DNA methylation
ENSMUST00000144670	ENSMUSG00000020230	Prmt2		Ramp2	Inflammation,Apoptosis,Oxidative stress,Glutamate receptor,DNA methylation
ENSMUST00000141171	ENSMUSG00000020232	Hmg20b		Cdc25b	Inflammation,Apoptosis,Oxidative stress,DNA methylation
ENSMUST00000105413	ENSMUSG00000020241	Col6a2		Pdgfa	Inflammation,Apoptosis,Oxidative stress,DNA methylation
ENSMUST00000065815	ENSMUSG00000020251	Glt8d2		Ankrd1	Inflammation,Apoptosis,Oxidative stress
ENSMUST00000146640	ENSMUSG00000020256	Aldh1l2		Arg1	Inflammation,Apoptosis,Oxidative stress,Glutamate receptor,DNA methylation
ENSMUST00000218064	ENSMUSG00000020260	Pofut2		Lsp1	Inflammation,Apoptosis,Oxidative stress,DNA methylation
ENSMUST00000150685、ENSMUST00000146876	ENSMUSG00000020263	Appl2		Bmp7	Inflammation,Apoptosis,Oxidative stress,Synaptic plasticity,Glutamate receptor,DNA methylation
ENSMUST00000105398	ENSMUSG00000020284	1810043G02Rik		Bgn	Inflammation,Apoptosis,Oxidative stress,Synaptic plasticity,DNA methylation
ENSMUST00000136903	ENSMUSG00000020289	Nprl3		Mme	Inflammation,Apoptosis,Oxidative stress,Synaptic plasticity,Glutamate receptor,DNA methylation
ENSMUST00000220133、ENSMUST00000219791	ENSMUSG00000020307	Cdc34		Prdx1	Inflammation,Apoptosis,Oxidative stress,Synaptic plasticity,Glutamate receptor,DNA methylation
ENSMUST00000093106、ENSMUST00000072178	ENSMUSG00000020333	Acsl6		Slc10a1	Inflammation,Apoptosis,DNA methylation
ENSMUST00000101293	ENSMUSG00000020346	Mgat1		Ebp	Inflammation,Apoptosis,Oxidative stress,Synaptic plasticity,Glutamate receptor,DNA methylation
ENSMUST00000156914、ENSMUST00000020628	ENSMUSG00000020364	Zfp354a		Birc3	Inflammation,Apoptosis,Oxidative stress,Glutamate receptor,DNA methylation
ENSMUST00000109080	ENSMUSG00000020389	Cdkl3		Gsta3	Inflammation,Apoptosis,Oxidative stress,DNA methylation
ENSMUST00000064364	ENSMUSG00000020448	Rnf185		Sqle	Inflammation,Apoptosis,Oxidative stress,Synaptic plasticity,DNA methylation
ENSMUST00000020759	ENSMUSG00000020467	Efemp1		Ramp1	Inflammation,Apoptosis,Oxidative stress,Glutamate receptor,DNA methylation
ENSMUST00000102923	ENSMUSG00000020473	Aebp1		Hspa2	Inflammation,Apoptosis,Oxidative stress,Glutamate receptor,DNA methylation
ENSMUST00000122067	ENSMUSG00000020486	2020-09-04		Sc5d	Inflammation,Glutamate receptor,DNA methylation
ENSMUST00000133038	ENSMUSG00000020514	Mrpl22		Kif23	Inflammation,Apoptosis,Glutamate receptor,DNA methylation
ENSMUST00000108850	ENSMUSG00000020523	Fam114a2		Cyp26b1	Inflammation,Apoptosis,Oxidative stress,Glutamate receptor,DNA methylation
ENSMUST00000123575	ENSMUSG00000020528	Prpsap2		Slc13a3	Inflammation,Apoptosis,Oxidative stress,Glutamate receptor,DNA methylation
ENSMUST00000220828	ENSMUSG00000020547	Bzw2		Slc3a2	Inflammation,Apoptosis,Oxidative stress,Synaptic plasticity,Glutamate receptor,DNA methylation
ENSMUST00000136644	ENSMUSG00000020564	Atxn7l1		Cirbp	Inflammation,Apoptosis,Oxidative stress,Glutamate receptor,DNA methylation
ENSMUST00000221272	ENSMUSG00000020590	Snx13		Dbn1	Inflammation,Apoptosis,Oxidative stress,Synaptic plasticity,Glutamate receptor,DNA methylation
ENSMUST00000221146	ENSMUSG00000020593	Lpin1		Rbpms	Inflammation,Apoptosis,Oxidative stress
ENSMUST00000154875	ENSMUSG00000020610	Amz2		Sulf2	Inflammation,Apoptosis,Glutamate receptor,DNA methylation
ENSMUST00000221349	ENSMUSG00000020633	Dcdc2c		Acsl1	Inflammation,Oxidative stress,Glutamate receptor,DNA methylation
ENSMUST00000062580、ENSMUST00000219007	ENSMUSG00000020640	Itsn2		Slc22a8	Inflammation,Apoptosis,Oxidative stress,Glutamate receptor,DNA methylation
ENSMUST00000177962	ENSMUSG00000020650	Bcap29		Serpinb1a	Inflammation
ENSMUST00000219331	ENSMUSG00000020658	Efr3b		Mcf2l	Inflammation,Apoptosis,Oxidative stress,DNA methylation
ENSMUST00000130062	ENSMUSG00000020672	Sntg2		Hnrnph1	Inflammation,Apoptosis,Oxidative stress,Synaptic plasticity,Glutamate receptor,DNA methylation
ENSMUST00000132280	ENSMUSG00000020681	Ace		Prkcz	Inflammation,Apoptosis,Oxidative stress,Synaptic plasticity,Glutamate receptor,DNA methylation
ENSMUST00000100335	ENSMUSG00000020695	Mrc2		Fkbp1a	Inflammation,Apoptosis,Oxidative stress,Synaptic plasticity,Glutamate receptor,DNA methylation
ENSMUST00000202598	ENSMUSG00000020701	Tmem132e		Ndrg1	Inflammation,Apoptosis,Oxidative stress,DNA methylation
ENSMUST00000122917	ENSMUSG00000020716	Nf1		Arnt	Inflammation,Apoptosis,Oxidative stress,Glutamate receptor,DNA methylation
ENSMUST00000124958、ENSMUST00000135481、ENSMUST00000183610	ENSMUSG00000020717	Pecam1		Spsb1	Inflammation,Apoptosis,Oxidative stress,DNA methylation
ENSMUST00000092915、ENSMUST00000130398	ENSMUSG00000020741	Cluh		Ptgds	Inflammation,Apoptosis,Oxidative stress,Glutamate receptor,DNA methylation
ENSMUST00000021087	ENSMUSG00000020743	Mif4gd		Hipk2	Inflammation,Apoptosis,Oxidative stress,Glutamate receptor,DNA methylation
ENSMUST00000129194	ENSMUSG00000020744	Slc25a19		P2rx4	Inflammation,Apoptosis,Oxidative stress,Synaptic plasticity,Glutamate receptor,DNA methylation
ENSMUST00000106461	ENSMUSG00000020758	Itgb4		Lef1	Inflammation,Apoptosis,Oxidative stress,Glutamate receptor,DNA methylation
ENSMUST00000021148	ENSMUSG00000020794	Ube2g1		Pcsk6	Inflammation,Apoptosis,Oxidative stress,Synaptic plasticity,Glutamate receptor,DNA methylation
ENSMUST00000177731	ENSMUSG00000020817	Rabep1		Enpp2	Inflammation,Apoptosis,Oxidative stress,DNA methylation
ENSMUST00000108391	ENSMUSG00000020836	Coro6		Tgfbr1	Inflammation,Apoptosis,Oxidative stress,Glutamate receptor,DNA methylation
ENSMUST00000021234、ENSMUST00000107790、ENSMUST00000107786	ENSMUSG00000020866	Cacna1g		Dcxr	Inflammation,Apoptosis,Oxidative stress,DNA methylation
ENSMUST00000092959	ENSMUSG00000020884	Asgr1		Mxd1	Inflammation,Apoptosis,Oxidative stress,Glutamate receptor,DNA methylation
ENSMUST00000152964	ENSMUSG00000020899	Pfas		Keap1	Inflammation,Apoptosis,Oxidative stress,Glutamate receptor,DNA methylation
ENSMUST00000107117	ENSMUSG00000020923	Ubtf		Lrp5	Inflammation,Apoptosis,Oxidative stress,DNA methylation
ENSMUST00000222885	ENSMUSG00000021033	Gstz1		Slc22a6	Inflammation,Apoptosis,Oxidative stress,Glutamate receptor,DNA methylation
ENSMUST00000021426	ENSMUSG00000021038	Vipas39		Tmem47	Inflammation,Apoptosis
ENSMUST00000161083	ENSMUSG00000021069	Pygl		Lpin1	Inflammation,Apoptosis,Oxidative stress,DNA methylation
ENSMUST00000001652	ENSMUSG00000021070	Bdkrb2		Fam107a	Inflammation,Apoptosis,Glutamate receptor,DNA methylation
ENSMUST00000161957、ENSMUST00000162179	ENSMUSG00000021090	Lrrc9		Cd34	Inflammation,Apoptosis,Oxidative stress,DNA methylation
ENSMUST00000221153	ENSMUSG00000021108	Prkch		Rorc	Inflammation,Apoptosis,DNA methylation
ENSMUST00000168186、ENSMUST00000172089、ENSMUST00000164326	ENSMUSG00000021111	Papola		Relb	Inflammation,Apoptosis,Oxidative stress,Synaptic plasticity,DNA methylation
ENSMUST00000021539	ENSMUSG00000021115	Vrk1		Osmr	Inflammation,Apoptosis,Oxidative stress,DNA methylation
ENSMUST00000218342	ENSMUSG00000021135	Slc10a1		Gbp2	Inflammation,Apoptosis
ENSMUST00000084891	ENSMUSG00000021143	Pacs2		Cse1l	Inflammation,Apoptosis,Oxidative stress,Synaptic plasticity,DNA methylation
ENSMUST00000221801	ENSMUSG00000021176	Efcab11		Pitpnc1	Inflammation,DNA methylation
ENSMUST00000223416	ENSMUSG00000021182	Ccdc88c		Ccl6	Inflammation
ENSMUST00000021603	ENSMUSG00000021186	Fbln5		Nfatc3	Inflammation,Apoptosis,Oxidative stress,Glutamate receptor,DNA methylation
ENSMUST00000162735	ENSMUSG00000021187	Tc2n		Ifit3	Inflammation,Apoptosis,Oxidative stress,DNA methylation
ENSMUST00000152904	ENSMUSG00000021223	Papln		Cd83	Inflammation,Apoptosis,Oxidative stress,DNA methylation
ENSMUST00000155112	ENSMUSG00000021224	Numb		Lamb1	Inflammation,Apoptosis,Oxidative stress,Synaptic plasticity,Glutamate receptor,DNA methylation
ENSMUST00000120927	ENSMUSG00000021228	Acot3		Selenbp1	Inflammation,Apoptosis,Oxidative stress,DNA methylation
ENSMUST00000021665	ENSMUSG00000021239	Vsx2		Tmem33	Inflammation,Apoptosis,Synaptic plasticity,Glutamate receptor,DNA methylation
ENSMUST00000223089	ENSMUSG00000021241	Isca2		Adrb3	Inflammation,Apoptosis,Oxidative stress,Synaptic plasticity,Glutamate receptor,DNA methylation
ENSMUST00000116402、ENSMUST00000110204、ENSMUST00000167891	ENSMUSG00000021255	Esrrb		Arhgap26	Inflammation,Apoptosis,Oxidative stress,Glutamate receptor,DNA methylation
ENSMUST00000021689	ENSMUSG00000021262	Evl		Pcyt1a	Inflammation,Apoptosis,Oxidative stress,Glutamate receptor,DNA methylation
ENSMUST00000021698	ENSMUSG00000021270	Hsp90aa1		Gne	Inflammation,Apoptosis,Oxidative stress,Glutamate receptor,DNA methylation
ENSMUST00000224625	ENSMUSG00000021273	Fdft1		Ninj1	Inflammation,Apoptosis,DNA methylation
ENSMUST00000221872、ENSMUST00000221101、ENSMUST00000223437	ENSMUSG00000021282	Eif5		Pros1	Inflammation,Apoptosis,Oxidative stress,Glutamate receptor,DNA methylation
ENSMUST00000221488	ENSMUSG00000021286	Zfyve21		Ncapg2	Inflammation,Apoptosis,DNA methylation
ENSMUST00000124197	ENSMUSG00000021288	Klc1		Ckmt1	Inflammation
ENSMUST00000221406、ENSMUST00000222687	ENSMUSG00000021302	Ggps1		Gli1	Inflammation,Apoptosis,Oxidative stress,Glutamate receptor,DNA methylation
ENSMUST00000021770	ENSMUSG00000021337	Scgn		Rassf4	Inflammation,Apoptosis,DNA methylation
ENSMUST00000099582	ENSMUSG00000021420	Fars2		Pmvk	Inflammation,Apoptosis,Glutamate receptor,DNA methylation
ENSMUST00000221364、ENSMUST00000222929	ENSMUSG00000021458	2010111I01Rik		Arpp19	Inflammation,Apoptosis
ENSMUST00000160333、ENSMUST00000161507	ENSMUSG00000021461	Fancc		Creg1	Inflammation,Apoptosis,DNA methylation
ENSMUST00000221470	ENSMUSG00000021478	Drd1		Pygl	Inflammation,Apoptosis,Oxidative stress,Glutamate receptor,DNA methylation
ENSMUST00000221399	ENSMUSG00000021482	Aaed1		Atg4b	Inflammation,Apoptosis,Oxidative stress,DNA methylation
ENSMUST00000224801	ENSMUSG00000021508	Cxcl14		Islr	Inflammation
ENSMUST00000021971	ENSMUSG00000021509	Slc25a48		Tcf7l2	Inflammation,Apoptosis,Oxidative stress,Glutamate receptor,DNA methylation
ENSMUST00000225608	ENSMUSG00000021510	Zfp729a		Cdc34	Inflammation,Apoptosis,Oxidative stress,Glutamate receptor,DNA methylation
ENSMUST00000021991、ENSMUST00000174339	ENSMUSG00000021519	Mterf3		Myof	Inflammation,Apoptosis,Oxidative stress,DNA methylation
ENSMUST00000022028	ENSMUSG00000021545	1700067P10Rik		Lyz2	Inflammation
ENSMUST00000224182、ENSMUST00000225031	ENSMUSG00000021546	Hnrnpk		Nebl	Inflammation,DNA methylation
ENSMUST00000165077	ENSMUSG00000021548	Ccnh		Hspa4l	Inflammation,Apoptosis,Glutamate receptor,DNA methylation
ENSMUST00000171391、ENSMUST00000172166	ENSMUSG00000021555	Naa35		Plk4	Inflammation,Apoptosis,Oxidative stress,DNA methylation
ENSMUST00000169434、ENSMUST00000165851	ENSMUSG00000021557	Agtpbp1		Dlc1	Inflammation,Apoptosis,Oxidative stress,Glutamate receptor,DNA methylation
ENSMUST00000162672	ENSMUSG00000021578	Ccdc127		Sdcbp	Inflammation,Apoptosis,Oxidative stress,Synaptic plasticity,Glutamate receptor,DNA methylation
ENSMUST00000222251	ENSMUSG00000021611	Tert		Ltbp1	Inflammation,Apoptosis,Oxidative stress,DNA methylation
ENSMUST00000225678	ENSMUSG00000021613	Hapln1		Tgfbr3	Inflammation,Apoptosis,Oxidative stress,DNA methylation
ENSMUST00000022137	ENSMUSG00000021636	Marveld2		Map1a	Inflammation,Apoptosis,Oxidative stress,Synaptic plasticity,Glutamate receptor,DNA methylation
ENSMUST00000223475	ENSMUSG00000021668	Polk		Dag1	Inflammation,Apoptosis,Oxidative stress,Synaptic plasticity,Glutamate receptor,DNA methylation
ENSMUST00000045583	ENSMUSG00000021680	Crhbp		Ifi27	Inflammation,Apoptosis,Oxidative stress,Glutamate receptor,DNA methylation
ENSMUST00000161671	ENSMUSG00000021681	Aggf1		Sorbs1	Inflammation,Apoptosis,Oxidative stress,Glutamate receptor,DNA methylation
ENSMUST00000134973	ENSMUSG00000021699	Pde4d		Mn1	Inflammation,Apoptosis,DNA methylation
ENSMUST00000022213	ENSMUSG00000021702	Thbs4		Nnat	Inflammation,Apoptosis,Synaptic plasticity,Glutamate receptor,DNA methylation
ENSMUST00000224058	ENSMUSG00000021710	Nln		Hsd17b2	Inflammation,Apoptosis,Oxidative stress,DNA methylation
ENSMUST00000224500	ENSMUSG00000021714	Cenpk		Itga6	Inflammation,Apoptosis,Oxidative stress,Synaptic plasticity,Glutamate receptor,DNA methylation
ENSMUST00000120411	ENSMUSG00000021750	Fam107a		Magi1	Inflammation,Apoptosis,Oxidative stress,Synaptic plasticity,Glutamate receptor,DNA methylation
ENSMUST00000136755	ENSMUSG00000021763	BC067074		Slc25a25	Inflammation,Glutamate receptor,DNA methylation
ENSMUST00000042009	ENSMUSG00000021782	Dlg5		Mcm7	Inflammation,Apoptosis,Oxidative stress,Glutamate receptor,DNA methylation
ENSMUST00000153830	ENSMUSG00000021792	Fam213a		St6gal1	Inflammation,Apoptosis,Oxidative stress,DNA methylation
ENSMUST00000156716	ENSMUSG00000021824	Ap3m1		E2f3	Inflammation,Apoptosis,Oxidative stress,Glutamate receptor,DNA methylation
ENSMUST00000143472	ENSMUSG00000021893	Capn7		Sri	Inflammation,Apoptosis,Oxidative stress,Synaptic plasticity,Glutamate receptor,DNA methylation
ENSMUST00000225949	ENSMUSG00000021895	Arhgef3		Ak4	Inflammation,Apoptosis,Oxidative stress,Glutamate receptor,DNA methylation
ENSMUST00000164868	ENSMUSG00000021906	Oxnad1		Cxcl14	Inflammation,Apoptosis,Oxidative stress,Glutamate receptor,DNA methylation
ENSMUST00000022469	ENSMUSG00000021910	Nisch		Ly6e	Inflammation,Apoptosis,Oxidative stress,Glutamate receptor
ENSMUST00000168584	ENSMUSG00000021916	Glt8d1		Slc16a7	Inflammation,Oxidative stress,Synaptic plasticity,Glutamate receptor,DNA methylation
ENSMUST00000100496	ENSMUSG00000021930	Spryd7		Sirt3	Inflammation,Apoptosis,Oxidative stress,Glutamate receptor,DNA methylation
ENSMUST00000173964、ENSMUST00000038381	ENSMUSG00000021959	Lats2		Rnf13	Inflammation,Apoptosis,DNA methylation
ENSMUST00000224635	ENSMUSG00000021993	Mipep		Vangl2	Inflammation,Apoptosis,DNA methylation
ENSMUST00000175655	ENSMUSG00000022010	Tsc22d1		Klf15	Inflammation,Apoptosis,Oxidative stress,DNA methylation
ENSMUST00000022592	ENSMUSG00000022015	Tnfsf11		Gpr155	Inflammation,DNA methylation
ENSMUST00000022593	ENSMUSG00000022016	Akap11		Kcnk5	Inflammation,DNA methylation
ENSMUST00000224743	ENSMUSG00000022031	Elp3		Bcat1	Inflammation,Apoptosis,Oxidative stress,Glutamate receptor,DNA methylation
ENSMUST00000224162	ENSMUSG00000022034	Esco2		Slc27a1	Inflammation,Apoptosis,Oxidative stress,DNA methylation
ENSMUST00000161069、ENSMUST00000163060	ENSMUSG00000022096	Hr		Ddx58	Inflammation,Apoptosis,Oxidative stress,Glutamate receptor,DNA methylation
ENSMUST00000022720	ENSMUSG00000022124	Fbxl3		Cenpu	Inflammation,Apoptosis,DNA methylation
ENSMUST00000177478	ENSMUSG00000022146	Osmr		Ctnnd1	Inflammation,Apoptosis,Oxidative stress,Synaptic plasticity,Glutamate receptor,DNA methylation
ENSMUST00000080880	ENSMUSG00000022150	Dab2		Capg	Inflammation,Apoptosis,Oxidative stress,Glutamate receptor,DNA methylation
ENSMUST00000118193	ENSMUSG00000022151	Ttc33		Ak2	Inflammation,Apoptosis,Oxidative stress,Glutamate receptor,DNA methylation
ENSMUST00000054487	ENSMUSG00000022178	Ajuba		Arhgap5	Inflammation,Oxidative stress,Glutamate receptor
ENSMUST00000134277	ENSMUSG00000022201	Zfr		Cacna2d1	Inflammation,Apoptosis,Oxidative stress,Synaptic plasticity,Glutamate receptor,DNA methylation
ENSMUST00000074225	ENSMUSG00000022212	Cpne6		Nrn1	Inflammation,Apoptosis,Oxidative stress,Synaptic plasticity,Glutamate receptor,DNA methylation
ENSMUST00000143431	ENSMUSG00000022214	Dcaf11		Fzd7	Inflammation,Apoptosis,Oxidative stress,DNA methylation
ENSMUST00000179165	ENSMUSG00000022297	Fzd6		Pld3	Inflammation,Apoptosis,Oxidative stress,DNA methylation
ENSMUST00000162006	ENSMUSG00000022311	Csmd3		Enpp1	Inflammation,Apoptosis,Oxidative stress,Glutamate receptor,DNA methylation
ENSMUST00000162142	ENSMUSG00000022351	Sqle		Npdc1	Inflammation
ENSMUST00000022998	ENSMUSG00000022369	Mtbp		Cdc42bpa	Inflammation,Apoptosis,Glutamate receptor,DNA methylation
ENSMUST00000167799	ENSMUSG00000022401	Xpnpep3		F13a1	Inflammation,Apoptosis,Oxidative stress,Glutamate receptor,DNA methylation
ENSMUST00000173516、ENSMUST00000167541	ENSMUSG00000022425	Enpp2		Itgb4	Inflammation,Apoptosis,Oxidative stress,DNA methylation
ENSMUST00000120859	ENSMUSG00000022433	Csnk1e		Frmd4a	Inflammation,Apoptosis,DNA methylation
ENSMUST00000116409	ENSMUSG00000022475	Hdac7		Scube2	Inflammation,Apoptosis,DNA methylation
ENSMUST00000157003	ENSMUSG00000022477	Aco2		Trmt1	Inflammation,Apoptosis,Oxidative stress,Synaptic plasticity,Glutamate receptor,DNA methylation
ENSMUST00000140157	ENSMUSG00000022503	Nubp1		Dram1	Inflammation,Apoptosis,Oxidative stress,DNA methylation
ENSMUST00000171105	ENSMUSG00000022518	4930562C15Rik		Aco2	Inflammation,Apoptosis,Oxidative stress,Glutamate receptor,DNA methylation
ENSMUST00000023161	ENSMUSG00000022519	Srl		Ccnl2	Inflammation,Apoptosis,Synaptic plasticity,DNA methylation
ENSMUST00000061350	ENSMUSG00000022533	Atp13a3		Matk	Inflammation,Apoptosis,Oxidative stress
ENSMUST00000144491	ENSMUSG00000022537	Tmem44		Sar1a	Inflammation,Apoptosis,Oxidative stress,Synaptic plasticity,DNA methylation
ENSMUST00000145837、ENSMUST00000023207、ENSMUST00000156456、ENSMUST00000115230、ENSMUST00000155682	ENSMUSG00000022548	Apod		Ncapd2	Inflammation,Apoptosis,Oxidative stress,DNA methylation
ENSMUST00000160172、ENSMUST00000160914	ENSMUSG00000022553	Maf1		Timm10b	Inflammation,Apoptosis,DNA methylation
ENSMUST00000159218	ENSMUSG00000022558	Mroh1		Crk	Inflammation,Apoptosis,Oxidative stress,Synaptic plasticity,Glutamate receptor,DNA methylation
ENSMUST00000076442、ENSMUST00000072692	ENSMUSG00000022565	Plec		Dnmbp	Inflammation,DNA methylation
ENSMUST00000188042	ENSMUSG00000022587	Ly6e		Stac3	Inflammation,Glutamate receptor,DNA methylation
ENSMUST00000110009	ENSMUSG00000022602	Arc		Fzd6	Inflammation,Apoptosis,DNA methylation
ENSMUST00000100304	ENSMUSG00000022629	Kif21a		Fgf13	Inflammation,Apoptosis,Oxidative stress,Glutamate receptor,DNA methylation
ENSMUST00000131695	ENSMUSG00000022641	Bbx
ENSMUST00000065666	ENSMUSG00000022651	Retnlg
ENSMUST00000171328	ENSMUSG00000022661	Cd200		Anxiety related genes in the ACC of 12-month old mice compared with 2-month old mice
ENSMUST00000114600	ENSMUSG00000022664	Slc35a5		Gene	Gene function
ENSMUST00000099498	ENSMUSG00000022665	Ccdc80		Ngfr	Inflammation,Oxidative stress,Glutamate receptor,DNA methylation
ENSMUST00000137864	ENSMUSG00000022671	Mzt2		Xpo6	Inflammation,Oxidative stress
ENSMUST00000132316	ENSMUSG00000022678	Nde1		Tfe3	Inflammation,Oxidative stress,DNA methylation
ENSMUST00000115804	ENSMUSG00000022680	Pdxdc1		Glra1	Inflammation,Glutamate receptor,DNA methylation
ENSMUST00000146343	ENSMUSG00000022704	Qtrt2		Trim25	Inflammation,Oxidative stress,Glutamate receptor,DNA methylation
ENSMUST00000131689、ENSMUST00000132881	ENSMUSG00000022708	Zbtb20		Cdh1	Inflammation,Oxidative stress,Glutamate receptor,DNA methylation
ENSMUST00000115633	ENSMUSG00000022718	Dgcr8		Ckmt1	Inflammation
ENSMUST00000115640、ENSMUST00000153292	ENSMUSG00000022721	Trmt2a		Galnt1	Inflammation,DNA methylation
ENSMUST00000120674	ENSMUSG00000022724	Riox2		Acvrl1	Inflammation,Oxidative stress,DNA methylation
ENSMUST00000142900	ENSMUSG00000022747	St3gal6		Tom1l2	Inflammation,Glutamate receptor
ENSMUST00000164490、ENSMUST00000164545	ENSMUSG00000022756	Slc7a4		Wdr77	Inflammation,Oxidative stress,Glutamate receptor,DNA methylation
ENSMUST00000134618	ENSMUSG00000022761	Lztr1		Hnrnpd	Inflammation,Oxidative stress,Glutamate receptor,DNA methylation
ENSMUST00000129900	ENSMUSG00000022772	Senp5		Myo18a	Inflammation,Oxidative stress,DNA methylation
ENSMUST00000141959	ENSMUSG00000022773	Ypel1		Sez6	Inflammation,Oxidative stress
ENSMUST00000114706	ENSMUSG00000022790	Igsf11		Loxl3	Inflammation,DNA methylation
ENSMUST00000153549	ENSMUSG00000022802	Lmln		Aire	Inflammation,Oxidative stress,Glutamate receptor,DNA methylation
ENSMUST00000023568	ENSMUSG00000022860	Chodl		Rpa1	Inflammation,Oxidative stress,DNA methylation
ENSMUST00000023599	ENSMUSG00000022884	Eif4a2		Slc5a5	Inflammation,Glutamate receptor,DNA methylation
ENSMUST00000178797	ENSMUSG00000022885	St6gal1		Dnajc5	Inflammation,Oxidative stress,Glutamate receptor
ENSMUST00000139250、ENSMUST00000122284	ENSMUSG00000022897	Dyrk1a		Fmr1	Inflammation,Oxidative stress,Glutamate receptor,DNA methylation
ENSMUST00000172991	ENSMUSG00000022905	Kpna1		Dlg3	Inflammation,Oxidative stress,Glutamate receptor,DNA methylation
ENSMUST00000155940	ENSMUSG00000022912	Pros1		Gnb1l	Inflammation
ENSMUST00000023666	ENSMUSG00000022945	Chaf1b		Mmp11	Inflammation,Oxidative stress,DNA methylation
ENSMUST00000123196	ENSMUSG00000022967	Ifnar1		Chtop	Inflammation,Oxidative stress,DNA methylation
ENSMUST00000023691	ENSMUSG00000022969	Il10rb		Mapk7	Inflammation,Oxidative stress,Glutamate receptor,DNA methylation
ENSMUST00000109024	ENSMUSG00000023022	Lima1		Pcbp3	Inflammation
ENSMUST00000200963	ENSMUSG00000023033	Scn8a		Lman2l	Inflammation,DNA methylation
ENSMUST00000202202	ENSMUSG00000023079	Gtf2ird1		Pcnt	Inflammation,Glutamate receptor,DNA methylation
ENSMUST00000201464	ENSMUSG00000023104	Rfc2		Mxd1	Inflammation,Oxidative stress,Glutamate receptor,DNA methylation
ENSMUST00000148861、ENSMUST00000153976	ENSMUSG00000023118	Sympk		Ocrl	Inflammation,Oxidative stress,DNA methylation
ENSMUST00000145796	ENSMUSG00000023153	Tmem52		Ramp2	Inflammation,Oxidative stress,Glutamate receptor,DNA methylation
ENSMUST00000105381	ENSMUSG00000023175	Bsg		Hpn	Inflammation,Oxidative stress,DNA methylation
ENSMUST00000201681	ENSMUSG00000023192	Grm2		Myg1	Inflammation
ENSMUST00000023994	ENSMUSG00000023224	Serping1		Cnn1	Inflammation,DNA methylation
ENSMUST00000127460、ENSMUST00000153254	ENSMUSG00000023235	Ccl25		Vps50	Inflammation,DNA methylation
ENSMUST00000024011	ENSMUSG00000023243	Kcnk5		Glmp	Inflammation
ENSMUST00000145396、ENSMUST00000067218	ENSMUSG00000023249	Parp3		Tcf25	Inflammation,DNA methylation
ENSMUST00000130378	ENSMUSG00000023274	Cd4		Gtf2h4	Inflammation,DNA methylation
ENSMUST00000086686	ENSMUSG00000023284	Zfp605		Fkbp10	Inflammation,Oxidative stress
ENSMUST00000204482	ENSMUSG00000023367	Tmem176a		Brpf1	Inflammation,DNA methylation
ENSMUST00000024179	ENSMUSG00000023411	Nfatc4		Gstt3	Inflammation
ENSMUST00000197787	ENSMUSG00000023452	Pisd		Il16	Inflammation,Oxidative stress,DNA methylation
ENSMUST00000210813	ENSMUSG00000023467	Tulp2		Tcirg1	Inflammation,Oxidative stress,DNA methylation
ENSMUST00000192235	ENSMUSG00000023473	Celsr3		Clpb	Inflammation,Oxidative stress,Glutamate receptor,DNA methylation
ENSMUST00000136955	ENSMUSG00000023707	Ogfod2		Ltbp1	Inflammation,Oxidative stress,DNA methylation
ENSMUST00000169838	ENSMUSG00000023800	Tiam2		Trmt1	Inflammation,Oxidative stress,Glutamate receptor,DNA methylation
ENSMUST00000134767	ENSMUSG00000023805	Synj2		Vwf	Inflammation,Oxidative stress,Glutamate receptor,DNA methylation
ENSMUST00000024650	ENSMUSG00000023873	1700010I14Rik		Esam	Inflammation,Oxidative stress,Glutamate receptor
ENSMUST00000137697	ENSMUSG00000023927	Satb1		Idh3g	Inflammation,Oxidative stress,DNA methylation
ENSMUST00000024725	ENSMUSG00000023931	Efhb		Cd3g	Inflammation,Glutamate receptor
ENSMUST00000148581	ENSMUSG00000023966	Rsph9		Rab34	Inflammation,DNA methylation
ENSMUST00000159063	ENSMUSG00000023994	Nfya		Psmc3	Inflammation,Oxidative stress,DNA methylation
ENSMUST00000130423	ENSMUSG00000024019	Cmtr1		Slc39a13	Inflammation,Glutamate receptor
ENSMUST00000163107、ENSMUST00000170617、ENSMUST00000087703	ENSMUSG00000024050	Wiz		Celf2	Inflammation,Oxidative stress,DNA methylation
ENSMUST00000154507	ENSMUSG00000024052	Lpin2		Nr1h3	Inflammation,Oxidative stress,DNA methylation
ENSMUST00000147111	ENSMUSG00000024054	Smchd1		Tm9sf1	Inflammation
ENSMUST00000119284、ENSMUST00000168887	ENSMUSG00000024070	Prkd3		Dhrs1	Inflammation
ENSMUST00000061331	ENSMUSG00000024095	Hnrnpll		Rgs20	Inflammation
ENSMUST00000072383	ENSMUSG00000024101	Washc1		Tchp	Inflammation,Oxidative stress,Glutamate receptor
ENSMUST00000148820	ENSMUSG00000024136	Dnase1l2		Ikzf4	Inflammation,Glutamate receptor,DNA methylation
ENSMUST00000151155	ENSMUSG00000024150	Mcfd2		Cse1l	Inflammation,Oxidative stress,DNA methylation
ENSMUST00000120943	ENSMUSG00000024160	Spsb3		Fkbp7	Inflammation,DNA methylation
ENSMUST00000144336	ENSMUSG00000024163	Mapk8ip3		Gnmt	Inflammation,Oxidative stress,Glutamate receptor,DNA methylation
ENSMUST00000137386	ENSMUSG00000024169	Ift140		Grin2d	Inflammation,Oxidative stress,Glutamate receptor,DNA methylation
ENSMUST00000163421	ENSMUSG00000024182	Axin1		Tpra1	Inflammation
ENSMUST00000114988	ENSMUSG00000024187	Fam234a		Adgre5	Inflammation,Oxidative stress,DNA methylation
ENSMUST00000128461	ENSMUSG00000024191	Bnip1		Lamb1	Inflammation,Oxidative stress,Glutamate receptor,DNA methylation
ENSMUST00000114842、ENSMUST00000088027	ENSMUSG00000024219	Anks1		Arrdc2	Inflammation
ENSMUST00000143685	ENSMUSG00000024222	Fkbp5		Bcam	Inflammation,Oxidative stress,Glutamate receptor
ENSMUST00000143254、ENSMUST00000140448	ENSMUSG00000024236	Svil		Relb	Inflammation,Oxidative stress,DNA methylation
ENSMUST00000115870	ENSMUSG00000024240	Epc1		Tomm40	Inflammation,Oxidative stress,Glutamate receptor,DNA methylation
ENSMUST00000115830	ENSMUSG00000024277	Mapre2		Prkar2b	Inflammation,Oxidative stress,Glutamate receptor,DNA methylation
ENSMUST00000124288	ENSMUSG00000024294	Mib1		Stk11	Inflammation,Oxidative stress,Glutamate receptor,DNA methylation
ENSMUST00000174348	ENSMUSG00000024299	Adamts10		Sri	Inflammation,Oxidative stress,Glutamate receptor,DNA methylation
ENSMUST00000087497	ENSMUSG00000024330	Col11a2		Dgcr2	Inflammation
ENSMUST00000138866	ENSMUSG00000024410	3110002H16Rik		Dvl3	Inflammation,Oxidative stress,DNA methylation
ENSMUST00000141662、ENSMUST00000077494	ENSMUSG00000024426	Atat1		Sult2b1	Inflammation,Oxidative stress,DNA methylation
ENSMUST00000115629、ENSMUST00000129688	ENSMUSG00000024456	Diaph1		Mrpl4	Inflammation,Oxidative stress,DNA methylation
ENSMUST00000130035	ENSMUSG00000024483	Ankhd1		Keap1	Inflammation,Oxidative stress,Glutamate receptor,DNA methylation
ENSMUST00000025379	ENSMUSG00000024501	Dpysl3		Ap1m2	Inflammation,Oxidative stress
ENSMUST00000163590、ENSMUST00000139852	ENSMUSG00000024505	Dtwd2		Pld3	Inflammation,Oxidative stress,DNA methylation
ENSMUST00000127234、ENSMUST00000025463	ENSMUSG00000024571	Gm16286		Crhr2	Inflammation,Oxidative stress,Glutamate receptor,DNA methylation
ENSMUST00000165721	ENSMUSG00000024576	Csnk1a1		Prodh	Inflammation,Oxidative stress,Glutamate receptor,DNA methylation
ENSMUST00000139892	ENSMUSG00000024593	Megf10		Ddr1	Inflammation,Oxidative stress,DNA methylation
ENSMUST00000115297	ENSMUSG00000024617	Camk2a		Homer3	Inflammation,Oxidative stress,Glutamate receptor
ENSMUST00000115274	ENSMUSG00000024620	Pdgfrb		Cp	Inflammation,Oxidative stress,Glutamate receptor,DNA methylation
ENSMUST00000162233	ENSMUSG00000024640	Psat1		Rps6ka1	Inflammation,Oxidative stress,Glutamate receptor,DNA methylation
ENSMUST00000010250	ENSMUSG00000024650	Slc22a6		Brd8	Inflammation,Oxidative stress,DNA methylation
ENSMUST00000025561	ENSMUSG00000024659	Anxa1		Syce2	Inflammation
ENSMUST00000161157	ENSMUSG00000024677	Ms4a6b		Nfat5	Inflammation,Oxidative stress,DNA methylation
ENSMUST00000142247	ENSMUSG00000024695	Zfp91		Nqo1	Inflammation,Oxidative stress,Glutamate receptor,DNA methylation
ENSMUST00000040489	ENSMUSG00000024727	Trpm6		Cwc15	Inflammation,Oxidative stress,DNA methylation
ENSMUST00000190275	ENSMUSG00000024735	Prpf19		Etv1	Inflammation,Oxidative stress,DNA methylation
ENSMUST00000025651	ENSMUSG00000024742	Fen1		Ikbkg	Inflammation,Oxidative stress,Glutamate receptor,DNA methylation
ENSMUST00000025705	ENSMUSG00000024789	Jak2		Wars2	Inflammation,Glutamate receptor,DNA methylation
ENSMUST00000025718	ENSMUSG00000024803	Ankrd1		Ptpn6	Inflammation,Oxidative stress,Glutamate receptor,DNA methylation
ENSMUST00000025749	ENSMUSG00000024830	Rps6kb2		Lpcat3	Inflammation,Oxidative stress,DNA methylation
ENSMUST00000165485	ENSMUSG00000024909	Efemp2		Clcn5	Inflammation,Oxidative stress,Glutamate receptor,DNA methylation
ENSMUST00000025856	ENSMUSG00000024913	Lrp5		Clcn3	Inflammation,Oxidative stress,Glutamate receptor,DNA methylation
ENSMUST00000025853、ENSMUST00000136579、ENSMUST00000126908	ENSMUSG00000024914	Drap1		Pde1c	Inflammation,DNA methylation
ENSMUST00000176475、ENSMUST00000175791	ENSMUSG00000024921	Smarca2		Ddx56	Inflammation,Oxidative stress,DNA methylation
ENSMUST00000047645	ENSMUSG00000024924	Vldlr		Col26a1	Inflammation
ENSMUST00000113503	ENSMUSG00000024947	Men1		Mettl17	Inflammation,Oxidative stress,DNA methylation
ENSMUST00000144409	ENSMUSG00000024949	Sf1		Arhgef40	Inflammation,DNA methylation
ENSMUST00000066646	ENSMUSG00000024968	Rcor2		Wwox	Inflammation,Oxidative stress,Glutamate receptor,DNA methylation
ENSMUST00000159983	ENSMUSG00000024972	Lgals12		Ly9	Inflammation,Oxidative stress
ENSMUST00000148123	ENSMUSG00000024979	Tectb		Rab23	Inflammation,Glutamate receptor
ENSMUST00000224897	ENSMUSG00000024982	Zdhhc6		Eif2b2	Inflammation,Oxidative stress,Glutamate receptor,DNA methylation
ENSMUST00000153888、ENSMUST00000126434	ENSMUSG00000024985	Tcf7l2		Mapk13	Inflammation,Oxidative stress,Glutamate receptor,DNA methylation
ENSMUST00000138292	ENSMUSG00000025001	Hells		Hapln2	Inflammation
ENSMUST00000099466、ENSMUST00000225153	ENSMUSG00000025006	Sorbs1		Matk	Inflammation,Oxidative stress
ENSMUST00000183274	ENSMUSG00000025027	Xpnpep1		Prkacb	Inflammation,Oxidative stress,Glutamate receptor,DNA methylation
ENSMUST00000135016	ENSMUSG00000025069	Gsto2		Chd5	Inflammation,Oxidative stress,DNA methylation
ENSMUST00000122359	ENSMUSG00000025083	Afap1l2		Sh2b2	Inflammation,Oxidative stress,Glutamate receptor
ENSMUST00000205481	ENSMUSG00000025133	Ints4		Cd44	Inflammation,Oxidative stress,Glutamate receptor,DNA methylation
ENSMUST00000166838	ENSMUSG00000025142	Aspscr1		Slc1a2	Inflammation,Oxidative stress,Glutamate receptor,DNA methylation
ENSMUST00000210684	ENSMUSG00000025147	Mob2		Ndrg1	Inflammation,Oxidative stress,DNA methylation
ENSMUST00000026148	ENSMUSG00000025150	Cbr2		Wdr83	Inflammation,DNA methylation
ENSMUST00000162061	ENSMUSG00000025188	Hps1		Ripk4	Inflammation,Oxidative stress,DNA methylation
ENSMUST00000212592	ENSMUSG00000025195	Dnmbp		Ufd1	Inflammation,Oxidative stress,Glutamate receptor,DNA methylation
ENSMUST00000215381	ENSMUSG00000025237	Parp6		Prlr	Inflammation,Oxidative stress,Glutamate receptor,DNA methylation
ENSMUST00000175866、ENSMUST00000026284	ENSMUSG00000025255	Zfhx4		Mlxipl	Inflammation,Oxidative stress,DNA methylation
ENSMUST00000153687、ENSMUST00000130234	ENSMUSG00000025261	Huwe1		Asf1b	Inflammation,DNA methylation
ENSMUST00000087258	ENSMUSG00000025272	Tro		Ndufs3	Inflammation,Oxidative stress,DNA methylation
ENSMUST00000107537	ENSMUSG00000025326	Ube3a		Por	Inflammation,Oxidative stress,Glutamate receptor,DNA methylation
ENSMUST00000202729	ENSMUSG00000025340	Rabgef1		Cyp2a5	Inflammation
ENSMUST00000218290	ENSMUSG00000025348	Itga7		Mef2c	Inflammation,Oxidative stress,Glutamate receptor,DNA methylation
ENSMUST00000026406	ENSMUSG00000025350	Rdh5		Eif4g2	Inflammation,Oxidative stress,DNA methylation
ENSMUST00000220245	ENSMUSG00000025351	Cd63		Pcyt1a	Inflammation,Oxidative stress,Glutamate receptor,DNA methylation
ENSMUST00000026416	ENSMUSG00000025358	Cdk2		Bcas2	Inflammation,DNA methylation
ENSMUST00000026427	ENSMUSG00000025366	Esyt1		Rfx5	Inflammation,Oxidative stress,DNA methylation
ENSMUST00000139814	ENSMUSG00000025371	Chmp6		Sqor	Inflammation,Oxidative stress,Glutamate receptor,DNA methylation
ENSMUST00000106233	ENSMUSG00000025372	Baiap2		Ankrd13d	Inflammation
ENSMUST00000142959、ENSMUST00000064307、ENSMUST00000103020	ENSMUSG00000025375	Aatk		Cdkal1	Inflammation,Glutamate receptor,DNA methylation
ENSMUST00000152556	ENSMUSG00000025380	Fscn2		Ccdc159	Inflammation
ENSMUST00000170336	ENSMUSG00000025404	R3hdm2		Susd2	Inflammation
ENSMUST00000026474	ENSMUSG00000025407	Gli1		Ggt5	Inflammation,Oxidative stress,Glutamate receptor,DNA methylation
ENSMUST00000174691	ENSMUSG00000025451	Paip1		Crip1	Inflammation,DNA methylation
ENSMUST00000106069	ENSMUSG00000025473	Adam8		Elovl1	Inflammation,Oxidative stress,DNA methylation
ENSMUST00000106048	ENSMUSG00000025486	Sirt3		Adamts4	Inflammation,Oxidative stress,Glutamate receptor,DNA methylation
ENSMUST00000151644	ENSMUSG00000025487	Psmd13		Rnf114	Inflammation,Oxidative stress
ENSMUST00000026565	ENSMUSG00000025492	Ifitm3		Epha2	Inflammation,Oxidative stress,Glutamate receptor,DNA methylation
ENSMUST00000026571	ENSMUSG00000025498	Irf7		Ndor1	Inflammation,Oxidative stress,Glutamate receptor,DNA methylation
ENSMUST00000210251	ENSMUSG00000025504	Eps8l2		Nsmf	Inflammation,Glutamate receptor,DNA methylation
ENSMUST00000133012	ENSMUSG00000025505	Tmem80		Ptbp1	Inflammation,Oxidative stress,Glutamate receptor,DNA methylation
ENSMUST00000169723	ENSMUSG00000025509	Pnpla2		Slc4a1	Inflammation,Oxidative stress,Glutamate receptor,DNA methylation
ENSMUST00000122805	ENSMUSG00000025529	Zfp711		Snai3	Inflammation,DNA methylation
ENSMUST00000161094、ENSMUST00000159619、ENSMUST00000159096	ENSMUSG00000025533	Asl		Aprt	Inflammation,Oxidative stress,Glutamate receptor,DNA methylation
ENSMUST00000120061、ENSMUST00000103023	ENSMUSG00000025576	Rbfox3		Nphs1	Inflammation,Oxidative stress,Glutamate receptor,DNA methylation
ENSMUST00000098331	ENSMUSG00000025586	Cpeb1		Usp19	Inflammation,Oxidative stress
ENSMUST00000176750	ENSMUSG00000025613	Cct8		Pknox1	Inflammation,DNA methylation
ENSMUST00000045011	ENSMUSG00000025646	Atrip		Gmnn	Inflammation,Oxidative stress,Glutamate receptor,DNA methylation
ENSMUST00000200515	ENSMUSG00000025647	Shisa5		Sulf2	Inflammation,Glutamate receptor,DNA methylation
ENSMUST00000198763	ENSMUSG00000025648	Pfkfb4		Stambp	Inflammation,Oxidative stress,Glutamate receptor
ENSMUST00000113883	ENSMUSG00000025656	Arhgef9		Eif1b	Inflammation
ENSMUST00000171953	ENSMUSG00000025666	Tmem47		Pole	Inflammation,DNA methylation
ENSMUST00000026854	ENSMUSG00000025754	Agbl1		Zfp775	Inflammation
ENSMUST00000203267、ENSMUST00000108086、ENSMUST00000204174、ENSMUST00000203496、ENSMUST00000203425	ENSMUSG00000025757	Hspa4l		Scube2	Inflammation,DNA methylation
ENSMUST00000204473	ENSMUSG00000025758	Plk4		Dennd2c	Inflammation
ENSMUST00000146165	ENSMUSG00000025766	D3Ertd751e		M6pr	Inflammation,Oxidative stress,Glutamate receptor,DNA methylation
ENSMUST00000216412	ENSMUSG00000025785	Exosc7		Lrrc8a	Inflammation,Oxidative stress,Glutamate receptor,DNA methylation
ENSMUST00000162907、ENSMUST00000108752	ENSMUSG00000025812	Pard3		Tgfbr1	Inflammation,Oxidative stress,Glutamate receptor,DNA methylation
ENSMUST00000179748	ENSMUSG00000025817	Nudt5		Cav1	Inflammation,Oxidative stress,Glutamate receptor,DNA methylation
ENSMUST00000112312	ENSMUSG00000025825	Iscu		Arpp19	Inflammation
ENSMUST00000110896	ENSMUSG00000025856	Pdgfa		Bcl2l1	Inflammation,Oxidative stress,Glutamate receptor,DNA methylation
ENSMUST00000115073、ENSMUST00000069619	ENSMUSG00000025862	Stag2		Aldh16a1	Inflammation,Oxidative stress,Glutamate receptor
ENSMUST00000074157	ENSMUSG00000025885	Myo5b		Hnrnph1	Inflammation,Oxidative stress,Glutamate receptor,DNA methylation
ENSMUST00000212294	ENSMUSG00000025899	Alkbh8		Arid1a	Inflammation,Oxidative stress,DNA methylation
ENSMUST00000171265、ENSMUST00000188782	ENSMUSG00000025915	Sgk3		Emc10	Inflammation
ENSMUST00000162751	ENSMUSG00000025920	Stau2		Fbxw9	Inflammation
ENSMUST00000188982	ENSMUSG00000025930	Msc		Cers4	Inflammation,DNA methylation
ENSMUST00000185329、ENSMUST00000185453	ENSMUSG00000025932	Eya1		Tle1	Inflammation,Glutamate receptor,DNA methylation
ENSMUST00000124990	ENSMUSG00000025934	Gsta3		Prpf31	Inflammation,Oxidative stress,DNA methylation
ENSMUST00000190058	ENSMUSG00000025949	Pikfyve		Elavl2	Inflammation,Oxidative stress,Glutamate receptor
ENSMUST00000135877	ENSMUSG00000025967	Eef1b2		Pou2f2	Inflammation,Oxidative stress,Glutamate receptor,DNA methylation
ENSMUST00000190771	ENSMUSG00000025997	Ikzf2		Rps18	Inflammation,Oxidative stress,Glutamate receptor,DNA methylation
ENSMUST00000153207	ENSMUSG00000026012	Cd28		Ncaph2	Inflammation,DNA methylation
ENSMUST00000124986	ENSMUSG00000026017	Carf		Rala	Inflammation,Oxidative stress,Glutamate receptor,DNA methylation
ENSMUST00000171597	ENSMUSG00000026036	Nif3l1		Bmp7	Inflammation,Oxidative stress,Glutamate receptor,DNA methylation
ENSMUST00000114325	ENSMUSG00000026037	Orc2		Cabp7	Inflammation
ENSMUST00000027202	ENSMUSG00000026039	Sgo2a		Ewsr1	Inflammation,Oxidative stress,Glutamate receptor,DNA methylation
ENSMUST00000147571	ENSMUSG00000026049	Tex30		Met	Inflammation,Oxidative stress,Glutamate receptor,DNA methylation
ENSMUST00000027231	ENSMUSG00000026062	Slc9a2		Slc16a12	Inflammation
ENSMUST00000195731	ENSMUSG00000026080	Chst10		Syn2	Inflammation,Glutamate receptor,DNA methylation
ENSMUST00000027269	ENSMUSG00000026100	Mstn		Nav1	Inflammation,DNA methylation
ENSMUST00000140264、ENSMUST00000114933	ENSMUSG00000026113	Inpp4a		Hyal2	Inflammation,Oxidative stress,DNA methylation
ENSMUST00000190128、ENSMUST00000027291	ENSMUSG00000026117	Zap70		Ifrd2	Inflammation
ENSMUST00000152654	ENSMUSG00000026123	Plekhb2		Hyal1	Inflammation,Oxidative stress,DNA methylation
ENSMUST00000097785	ENSMUSG00000026131	Dst		Tusc2	Inflammation,Oxidative stress,DNA methylation
ENSMUST00000088349、ENSMUST00000054588	ENSMUSG00000026147	Col9a1		Slc3a2	Inflammation,Oxidative stress,Glutamate receptor,DNA methylation
ENSMUST00000160786	ENSMUSG00000026150	Mff		Optc	Inflammation,Glutamate receptor
ENSMUST00000190781、ENSMUST00000027356	ENSMUSG00000026170	Cyp27a1		Ifi35	Inflammation,DNA methylation
ENSMUST00000137100	ENSMUSG00000026174	Cnot9		Rdm1	Inflammation
ENSMUST00000027366	ENSMUSG00000026175	Vil1		Nedd8	Inflammation,Oxidative stress,Glutamate receptor,DNA methylation
ENSMUST00000141175	ENSMUSG00000026176	Ctdsp1		Eya4	Inflammation,Oxidative stress,DNA methylation
ENSMUST00000027368、ENSMUST00000135137	ENSMUSG00000026177	Slc11a1		Myt1	Inflammation,Oxidative stress,DNA methylation
ENSMUST00000186940、ENSMUST00000055226	ENSMUSG00000026193	Fn1		Lmbr1	Inflammation,Oxidative stress
ENSMUST00000145459	ENSMUSG00000026199	Ankzf1		Evi5	Inflammation
ENSMUST00000187103	ENSMUSG00000026202	Tuba4a		Dhdds	Inflammation,Glutamate receptor,DNA methylation
ENSMUST00000113590	ENSMUSG00000026207	Speg		Tjap1	Inflammation,Oxidative stress
ENSMUST00000113565	ENSMUSG00000026211	Obsl1		Rpl15	Inflammation,DNA methylation
ENSMUST00000145440、ENSMUST00000066427	ENSMUSG00000026222	Sp100		Tnpo3	Inflammation,Oxidative stress,DNA methylation
ENSMUST00000188797	ENSMUSG00000026235	Epha4		Ttll5	Inflammation,Glutamate receptor,DNA methylation
ENSMUST00000150931	ENSMUSG00000026276	2020-09-02		Zfp715	Inflammation
ENSMUST00000186811	ENSMUSG00000026280	Atg4b		Ptprs	Inflammation,Oxidative stress,Glutamate receptor,DNA methylation
ENSMUST00000154045	ENSMUSG00000026307	Scly		Card14	Inflammation
ENSMUST00000190519	ENSMUSG00000026309	Ilkap		Aldh1a2	Inflammation,Oxidative stress,DNA methylation
ENSMUST00000027571	ENSMUSG00000026333	Gin1		Sh3bp5l	Inflammation
ENSMUST00000058762、ENSMUST00000161567	ENSMUSG00000026335	Pam		Elof1	Inflammation,DNA methylation
ENSMUST00000212510	ENSMUSG00000026361	Cdc73		Glis2	Inflammation
ENSMUST00000027632	ENSMUSG00000026383	Epb41l5		Hps5	Inflammation
ENSMUST00000163621、ENSMUST00000163179	ENSMUSG00000026384	Ptpn4		Piezo1	Inflammation,Oxidative stress,DNA methylation
ENSMUST00000183262、ENSMUST00000182283	ENSMUSG00000026395	Ptprc		Cmc2	Inflammation,DNA methylation
ENSMUST00000171479	ENSMUSG00000026409	Pfkfb2		Plekhg4	Inflammation,Oxidative stress
ENSMUST00000027667	ENSMUSG00000026413	Pkp1		Msh3	Inflammation,Oxidative stress,DNA methylation
ENSMUST00000027693	ENSMUSG00000026433	Rab29		Tmem208	Inflammation
ENSMUST00000189786	ENSMUSG00000026439	Rbbp5		Gorasp2	Inflammation
ENSMUST00000163770	ENSMUSG00000026442	Nfasc		Entpd2	Inflammation,Oxidative stress,Glutamate receptor,DNA methylation
ENSMUST00000027753	ENSMUSG00000026479	Lamc2		Ptgds	Inflammation,Oxidative stress,Glutamate receptor,DNA methylation
ENSMUST00000111875	ENSMUSG00000026483	Fam129a		Npdc1	Inflammation
ENSMUST00000160102	ENSMUSG00000026489	Coq8a		Fbxw5	Inflammation,Oxidative stress,DNA methylation
ENSMUST00000145181	ENSMUSG00000026490	Cdc42bpa		Ube2i	Inflammation,Oxidative stress,Glutamate receptor,DNA methylation
ENSMUST00000160789	ENSMUSG00000026494	Kif26b		Aldh1a3	Inflammation,Oxidative stress,DNA methylation
ENSMUST00000161075	ENSMUSG00000026502	Desi2		Nolc1	Inflammation,Oxidative stress,Glutamate receptor,DNA methylation
ENSMUST00000161942	ENSMUSG00000026519	Tmem63a		Map2	Inflammation,Oxidative stress,Glutamate receptor,DNA methylation
ENSMUST00000160531	ENSMUSG00000026546	Cfap45		Abca1	Inflammation,Oxidative stress,Glutamate receptor,DNA methylation
ENSMUST00000193638	ENSMUSG00000026554	Dcaf8		Ubl4a	Inflammation,Oxidative stress,DNA methylation
ENSMUST00000148363	ENSMUSG00000026556	Vangl2		Gadd45b	Inflammation,Oxidative stress,DNA methylation
ENSMUST00000184643	ENSMUSG00000026565	Pou2f1		Cybb	Inflammation,Oxidative stress,Glutamate receptor,DNA methylation
ENSMUST00000193172	ENSMUSG00000026566	Mpzl1		Trabd	Inflammation,DNA methylation
ENSMUST00000086040	ENSMUSG00000026579	F5		Cd83	Inflammation,Oxidative stress,DNA methylation
ENSMUST00000075805	ENSMUSG00000026586	Prrx1		Ppt2	Inflammation,Oxidative stress,DNA methylation
ENSMUST00000170718	ENSMUSG00000026587	Astn1		Rnf5	Inflammation,Glutamate receptor,DNA methylation
ENSMUST00000063199、ENSMUST00000191605	ENSMUSG00000026594	Ralgps2		Arnt	Inflammation,Oxidative stress,Glutamate receptor,DNA methylation
ENSMUST00000190749	ENSMUSG00000026596	Abl2		Mocs2	Inflammation
ENSMUST00000027896	ENSMUSG00000026602	Nphs2		Lama5	Inflammation,DNA methylation
ENSMUST00000097442、ENSMUST00000194127	ENSMUSG00000026604	Ptpn14		Steap2	Inflammation,DNA methylation
ENSMUST00000194624	ENSMUSG00000026605	Cenpf		Hspa8	Inflammation,Oxidative stress,Glutamate receptor,DNA methylation
ENSMUST00000048462	ENSMUSG00000026621	2020-03-01		Arnt2	Inflammation,Oxidative stress
ENSMUST00000134187	ENSMUSG00000026634	Angel2		Cers2	Inflammation,Oxidative stress,DNA methylation
ENSMUST00000193128	ENSMUSG00000026639	Lamb3		Prpf3	Inflammation,Oxidative stress,DNA methylation
ENSMUST00000115066	ENSMUSG00000026648	Dclre1c		Anp32e	Inflammation,Glutamate receptor,DNA methylation
ENSMUST00000115053	ENSMUSG00000026655	Fam107b		Eps8	Inflammation,Oxidative stress,Glutamate receptor,DNA methylation
ENSMUST00000138735	ENSMUSG00000026657	Frmd4a		Qdpr	Inflammation,Oxidative stress,Glutamate receptor,DNA methylation
ENSMUST00000028020	ENSMUSG00000026697	Myoc		Amdhd1	Inflammation
ENSMUST00000195442	ENSMUSG00000026721	Rabgap1l		Ncf1	Inflammation,Oxidative stress,DNA methylation
ENSMUST00000091436	ENSMUSG00000026726	Cubn		Stard13	Inflammation,Oxidative stress,DNA methylation
ENSMUST00000134794	ENSMUSG00000026730	Pter		Tenm1	Inflammation,Oxidative stress,DNA methylation
ENSMUST00000133768	ENSMUSG00000026766	Mmadhc		Lonrf3	Inflammation,Oxidative stress,DNA methylation
ENSMUST00000144921	ENSMUSG00000026773	Pfkfb3		Kcnq2	Inflammation,Oxidative stress,Glutamate receptor,DNA methylation
ENSMUST00000114523、ENSMUST00000114529、ENSMUST00000028121	ENSMUSG00000026781	Acbd5		Nkap	Inflammation,DNA methylation
ENSMUST00000045246、ENSMUST00000126838	ENSMUSG00000026785	Pkn3		E2f3	Inflammation,Oxidative stress,Glutamate receptor,DNA methylation
ENSMUST00000131195、ENSMUST00000132993	ENSMUSG00000026786	Apbb1ip		Cd46	Inflammation,Oxidative stress,Glutamate receptor,DNA methylation
ENSMUST00000113755	ENSMUSG00000026790	Odf2		Cd34	Inflammation,Oxidative stress,DNA methylation
ENSMUST00000142054	ENSMUSG00000026816	Gtf3c5		Cd274	Inflammation,Oxidative stress,DNA methylation
ENSMUST00000052119、ENSMUST00000113308、ENSMUST00000113310	ENSMUSG00000026819	Slc25a25		Mrps18c	Inflammation
ENSMUST00000144569	ENSMUSG00000026822	Lcn2		Plcg1	Inflammation,Oxidative stress,Glutamate receptor,DNA methylation
ENSMUST00000028166	ENSMUSG00000026826	Nr4a2		Rnd3	Inflammation,DNA methylation
ENSMUST00000028172、ENSMUST00000163121	ENSMUSG00000026829	Gbgt1		Med24	Inflammation,Oxidative stress
ENSMUST00000112599	ENSMUSG00000026836	Acvr1		Vps53	Inflammation,Oxidative stress,Glutamate receptor,DNA methylation
ENSMUST00000075759	ENSMUSG00000026842	Abl1		Vtn	Inflammation,Oxidative stress,Glutamate receptor,DNA methylation
ENSMUST00000129903	ENSMUSG00000026843	Fubp3		Cacnb4	Inflammation,Oxidative stress,Glutamate receptor,DNA methylation
ENSMUST00000202187	ENSMUSG00000026872	Zeb2		Pipox	Inflammation,DNA methylation
ENSMUST00000129911	ENSMUSG00000026873	Phf19		Abr	Inflammation,Oxidative stress,DNA methylation
ENSMUST00000202602	ENSMUSG00000026878	Rab14		Elmo2	Inflammation,DNA methylation
ENSMUST00000028239	ENSMUSG00000026879	Gsn		Wsb1	Inflammation,Oxidative stress,DNA methylation
ENSMUST00000112992、ENSMUST00000145698、ENSMUST00000112983、ENSMUST00000065001	ENSMUSG00000026883	Dab2ip		Rhot1	Inflammation,Oxidative stress,Glutamate receptor
ENSMUST00000149527	ENSMUSG00000026904	Slc4a10		Ada	Inflammation,Oxidative stress,Glutamate receptor,DNA methylation
ENSMUST00000152988、ENSMUST00000166920	ENSMUSG00000026921	Egfl7		Afmid	Inflammation,Oxidative stress,DNA methylation
ENSMUST00000114082	ENSMUSG00000026924	Sec16a		Slc12a7	Inflammation,Oxidative stress,DNA methylation
ENSMUST00000028291、ENSMUST00000146061	ENSMUSG00000026925	Inpp5e		Myo1c	Inflammation,Oxidative stress,DNA methylation
ENSMUST00000137814	ENSMUSG00000026927	Sdccag3		Crk	Inflammation,Oxidative stress,Glutamate receptor,DNA methylation
ENSMUST00000028294	ENSMUSG00000026928	Card9		Mlx	Inflammation,Oxidative stress,DNA methylation
ENSMUST00000152895、ENSMUST00000114134	ENSMUSG00000026930	Gpsm1		Retreg3	Inflammation
ENSMUST00000028307	ENSMUSG00000026938	Fcna		Sgk2	Inflammation,Oxidative stress,Glutamate receptor
ENSMUST00000143253	ENSMUSG00000026975	Dph7		Med1	Inflammation,Oxidative stress,Glutamate receptor,DNA methylation
ENSMUST00000037903	ENSMUSG00000026991	Pkp4		Glrx2	Inflammation,Oxidative stress,DNA methylation
ENSMUST00000155453	ENSMUSG00000026994	Galnt3		Cep95	Inflammation
ENSMUST00000090766	ENSMUSG00000027016	Zfp385b		Kif3a	Inflammation,DNA methylation
ENSMUST00000112122	ENSMUSG00000027018	Hat1		Mtmr4	Inflammation,Oxidative stress,DNA methylation
ENSMUST00000102715	ENSMUSG00000027030	Stk39		Slc13a3	Inflammation,Oxidative stress,Glutamate receptor,DNA methylation
ENSMUST00000028494	ENSMUSG00000027088	Phospho2		Pcgf2	Inflammation,Oxidative stress,DNA methylation
ENSMUST00000138098	ENSMUSG00000027104	Atf2		Elp5	Inflammation,DNA methylation
ENSMUST00000126787	ENSMUSG00000027111	Itga6		Acadvl	Inflammation,Oxidative stress,Glutamate receptor,DNA methylation
ENSMUST00000111083、ENSMUST00000111085	ENSMUSG00000027168	Pax6		Dnah11	Inflammation,DNA methylation
ENSMUST00000111125	ENSMUSG00000027177	Hipk3		Sparc	Inflammation,Oxidative stress,Glutamate receptor,DNA methylation
ENSMUST00000110501	ENSMUSG00000027201	Myef2		Ikzf1	Inflammation,Oxidative stress,Glutamate receptor,DNA methylation
ENSMUST00000103234	ENSMUSG00000027204	Fbn1		Cdk5rap3	Inflammation,Oxidative stress,Glutamate receptor,DNA methylation
ENSMUST00000028635	ENSMUSG00000027206	Cops2		Copz2	Inflammation
ENSMUST00000111265	ENSMUSG00000027217	Tspan18		Slc25a39	Inflammation
ENSMUST00000121219	ENSMUSG00000027238	Frmd5		Acsl1	Inflammation,Oxidative stress,Glutamate receptor,DNA methylation
ENSMUST00000028672	ENSMUSG00000027239	Mdk		Abca5	Inflammation
ENSMUST00000111330	ENSMUSG00000027247	Arhgap1		Lsp1	Inflammation,Oxidative stress,DNA methylation
ENSMUST00000133283、ENSMUST00000094639、ENSMUST00000110639	ENSMUSG00000027254	Map1a		Cxcl16	Inflammation,Oxidative stress,Glutamate receptor,DNA methylation
ENSMUST00000126754	ENSMUSG00000027257	Pacsin3		Ccl6	Inflammation
ENSMUST00000148285	ENSMUSG00000027284	Cdan1		Dalrd3	Inflammation,Oxidative stress
ENSMUST00000116437	ENSMUSG00000027287	Snap23		Aldh3a1	Inflammation,Oxidative stress,Glutamate receptor,DNA methylation
ENSMUST00000028752、ENSMUST00000129857	ENSMUSG00000027291	Vps39		Scrn1	Inflammation,Glutamate receptor
ENSMUST00000028759	ENSMUSG00000027297	Ltk		Chtf18	Inflammation,Oxidative stress,DNA methylation
ENSMUST00000134742、ENSMUST00000147333	ENSMUSG00000027318	Adam33		Gdpd2	Inflammation,Oxidative stress
ENSMUST00000028800	ENSMUSG00000027327	1700037H04Rik		Arhgef25	Inflammation,Oxidative stress
ENSMUST00000079857、ENSMUST00000141732	ENSMUSG00000027330	Cdc25b		Mydgf	Inflammation,Oxidative stress,Glutamate receptor
ENSMUST00000110163	ENSMUSG00000027341	Tmem230		Rmnd1	Inflammation
ENSMUST00000134937	ENSMUSG00000027356	Fermt1		Frk	Inflammation,Oxidative stress,DNA methylation
ENSMUST00000138752	ENSMUSG00000027360	Hdc		Lrp11	Inflammation
ENSMUST00000141872	ENSMUSG00000027405	Nop56		Snx3	Inflammation,Oxidative stress,DNA methylation
ENSMUST00000125973、ENSMUST00000131220	ENSMUSG00000027411	Vps16		Utrn	Inflammation,Oxidative stress,Glutamate receptor,DNA methylation
ENSMUST00000109456	ENSMUSG00000027412	Lpin3		Slc16a10	Inflammation,Oxidative stress,Glutamate receptor,DNA methylation
ENSMUST00000110028	ENSMUSG00000027424	Mgme1		Lama4	Inflammation,Oxidative stress,DNA methylation
ENSMUST00000155876	ENSMUSG00000027429	Sec23b		Tnfaip3	Inflammation,Oxidative stress,Glutamate receptor,DNA methylation
ENSMUST00000131292	ENSMUSG00000027439	Gzf1		Perp	Inflammation,Oxidative stress,DNA methylation
ENSMUST00000073228	ENSMUSG00000027463	Slc52a3		Fam184a	Inflammation,Oxidative stress,DNA methylation
ENSMUST00000147591	ENSMUSG00000027465	Tbc1d20		Pkib	Inflammation
ENSMUST00000142820	ENSMUSG00000027519	Rab22a		Ptprk	Inflammation,Oxidative stress,Glutamate receptor,DNA methylation
ENSMUST00000044638	ENSMUSG00000027522	Stx16		Nts	Inflammation,Oxidative stress,Glutamate receptor,DNA methylation
ENSMUST00000108915	ENSMUSG00000027525	Phactr3		Lama2	Inflammation,Oxidative stress,Glutamate receptor,DNA methylation
ENSMUST00000029057	ENSMUSG00000027544	Nfatc2		Ppp1r12a	Inflammation,Oxidative stress,DNA methylation
ENSMUST00000123156	ENSMUSG00000027546	Atp9a		Dusp6	Inflammation,Oxidative stress,DNA methylation
ENSMUST00000091325	ENSMUSG00000027550	Lrrcc1		Epb41l2	Inflammation,Oxidative stress,Glutamate receptor,DNA methylation
ENSMUST00000029071	ENSMUSG00000027555	Car13		Med23	Inflammation,Oxidative stress,DNA methylation
ENSMUST00000126835、ENSMUST00000108766	ENSMUSG00000027584	Oprl1		Arg1	Inflammation,Oxidative stress,Glutamate receptor,DNA methylation
ENSMUST00000029120	ENSMUSG00000027593	Raly		Enpp3	Inflammation,DNA methylation
ENSMUST00000142147、ENSMUST00000109685	ENSMUSG00000027598	Itch		Map7	Inflammation,Oxidative stress,Glutamate receptor,DNA methylation
ENSMUST00000126992	ENSMUSG00000027620	Rbm39		Tmcc3	Inflammation,DNA methylation
ENSMUST00000149313	ENSMUSG00000027639	Samhd1		Dram1	Inflammation,Oxidative stress,DNA methylation
ENSMUST00000150349	ENSMUSG00000027642	Rpn2		Sycp3	Inflammation
ENSMUST00000109522、ENSMUST00000029179	ENSMUSG00000027650	Tti1		Ddx50	Inflammation,Oxidative stress,Glutamate receptor,DNA methylation
ENSMUST00000139660	ENSMUSG00000027663	Zmat3		Sar1a	Inflammation,Oxidative stress,DNA methylation
ENSMUST00000108243	ENSMUSG00000027665	Pik3ca		Vsir	Inflammation,Oxidative stress,DNA methylation
ENSMUST00000195565、ENSMUST00000122290	ENSMUSG00000027673	Ndufb5		Slc16a7	Inflammation,Oxidative stress,Glutamate receptor,DNA methylation
ENSMUST00000088095、ENSMUST00000109252	ENSMUSG00000027678	Ncoa3		Dnajb12	Inflammation
ENSMUST00000173059、ENSMUST00000172694	ENSMUSG00000027684	Mecom		Micu1	Inflammation,Oxidative stress,DNA methylation
ENSMUST00000196263	ENSMUSG00000027708	Dcun1d1		Egfr	Inflammation,Oxidative stress,Glutamate receptor,DNA methylation
ENSMUST00000108112	ENSMUSG00000027722	Spata5		Slc1a4	Inflammation,Oxidative stress,Glutamate receptor,DNA methylation
ENSMUST00000193432	ENSMUSG00000027742	Cog6		Cnot2	Inflammation
ENSMUST00000199674	ENSMUSG00000027751	Supt20		Tcf3	Inflammation,Oxidative stress,Glutamate receptor,DNA methylation
ENSMUST00000193175	ENSMUSG00000027763	Mbnl1		Cobl	Inflammation,Oxidative stress,DNA methylation
ENSMUST00000029331	ENSMUSG00000027765	P2ry1		Mdm2	Inflammation,Oxidative stress,Glutamate receptor,DNA methylation
ENSMUST00000107816、ENSMUST00000195517	ENSMUSG00000027776	Il12a		Csrp2	Inflammation,DNA methylation
ENSMUST00000192555	ENSMUSG00000027777	Schip1		Cabin1	Inflammation,Oxidative stress,Glutamate receptor,DNA methylation
ENSMUST00000194168	ENSMUSG00000027787	Nmd3		Tmbim4	Inflammation,Oxidative stress
ENSMUST00000029367	ENSMUSG00000027792	Bche		Prmt2	Inflammation,DNA methylation
ENSMUST00000070418	ENSMUSG00000027797	Dclk1		Col6a2	Inflammation,Oxidative stress,Glutamate receptor,DNA methylation
ENSMUST00000194836	ENSMUSG00000027820	Mme		Aldh1l2	Inflammation,Oxidative stress,Glutamate receptor,DNA methylation
ENSMUST00000198752	ENSMUSG00000027845	Dclre1b		Pofut2	Inflammation
ENSMUST00000106925	ENSMUSG00000027859	Ngf		Appl2	Inflammation,Oxidative stress,DNA methylation
ENSMUST00000029462	ENSMUSG00000027868	Tbx15		Nprl3	Inflammation,Oxidative stress
ENSMUST00000102638	ENSMUSG00000027889	Ampd2		Cdc34	Inflammation,Oxidative stress,Glutamate receptor,DNA methylation
ENSMUST00000146991	ENSMUSG00000027931	Npr1		Acsl6	Inflammation,DNA methylation
ENSMUST00000184515	ENSMUSG00000027952	Pmvk		Mgat1	Inflammation,Oxidative stress,DNA methylation
ENSMUST00000168038	ENSMUSG00000027956	Tmem144		Zfp354a	Inflammation
ENSMUST00000029571	ENSMUSG00000027959	Sass6		Cdkl3	Inflammation,Oxidative stress,DNA methylation
ENSMUST00000197031、ENSMUST00000196449	ENSMUSG00000027962	Vcam1		Rnf185	Inflammation
ENSMUST00000128228	ENSMUSG00000027963	Extl2		Efemp1	Inflammation,Oxidative stress,DNA methylation
ENSMUST00000195976	ENSMUSG00000027968	Larp7		Aebp1	Inflammation,Oxidative stress,DNA methylation
ENSMUST00000154668	ENSMUSG00000027977	Ndst3		Mrpl22	Inflammation,Oxidative stress,DNA methylation
ENSMUST00000106341	ENSMUSG00000027985	Lef1		Fam114a2	Inflammation
ENSMUST00000107691、ENSMUST00000107692	ENSMUSG00000027993	Trim2		Prpsap2	Inflammation,DNA methylation
ENSMUST00000029633	ENSMUSG00000028004	Npy2r		Bzw2	Inflammation,Oxidative stress,DNA methylation
ENSMUST00000143307	ENSMUSG00000028015	Ctso		Atxn7l1	Inflammation
ENSMUST00000197646	ENSMUSG00000028029	Aimp1		Snx13	Inflammation
ENSMUST00000029664	ENSMUSG00000028030	Tbck		Lpin1	Inflammation,Oxidative stress,DNA methylation
ENSMUST00000200527	ENSMUSG00000028032	Papss1		Amz2	Inflammation,DNA methylation
ENSMUST00000173404	ENSMUSG00000028033	Kcnq5		Itsn2	Inflammation,Oxidative stress,Glutamate receptor,DNA methylation
ENSMUST00000196695	ENSMUSG00000028034	Fubp1		Efr3b	Inflammation
ENSMUST00000029670	ENSMUSG00000028036	Ptgfr		Sntg2	Inflammation
ENSMUST00000177303	ENSMUSG00000028059	Arhgef2		Ace	Inflammation,Oxidative stress,Glutamate receptor,DNA methylation
ENSMUST00000200622	ENSMUSG00000028060	2810403A07Rik		Mrc2	Inflammation,DNA methylation
ENSMUST00000029719	ENSMUSG00000028078	Dclk2		Tmem132e	Inflammation
ENSMUST00000212390	ENSMUSG00000028080	Lrba		Nf1	Inflammation,Oxidative stress,Glutamate receptor,DNA methylation
ENSMUST00000107679	ENSMUSG00000028086	Fbxw7		Pecam1	Inflammation,Oxidative stress,Glutamate receptor,DNA methylation
ENSMUST00000154750	ENSMUSG00000028096	Gpr89		Cluh	Inflammation,Oxidative stress,DNA methylation
ENSMUST00000199051	ENSMUSG00000028098	Rnf115		Mif4gd	Inflammation,Oxidative stress
ENSMUST00000141377、ENSMUST00000029741	ENSMUSG00000028099	Polr3c		Slc25a19	Inflammation,Oxidative stress,DNA methylation
ENSMUST00000064900、ENSMUST00000107076	ENSMUSG00000028101	Pias3		Itgb4	Inflammation,Oxidative stress,DNA methylation
ENSMUST00000144962、ENSMUST00000165842	ENSMUSG00000028102	Pex11b		Ube2g1	Inflammation,Oxidative stress,DNA methylation
ENSMUST00000176445	ENSMUSG00000028124	Gclm		Rabep1	Inflammation,Glutamate receptor,DNA methylation
ENSMUST00000013995	ENSMUSG00000028125	Abca4		Coro6	Inflammation,DNA methylation
ENSMUST00000107236、ENSMUST00000107233	ENSMUSG00000028126	Pip5k1a		Cacna1g	Inflammation,Oxidative stress,Glutamate receptor,DNA methylation
ENSMUST00000197662	ENSMUSG00000028127	Abcd3		Asgr1	Inflammation,Oxidative stress
ENSMUST00000196985、ENSMUST00000199159	ENSMUSG00000028137	Celf3		Pfas	Inflammation,Oxidative stress,Glutamate receptor,DNA methylation
ENSMUST00000029795	ENSMUSG00000028150	Rorc		Ubtf	Inflammation,Glutamate receptor,DNA methylation
ENSMUST00000198252	ENSMUSG00000028156	Eif4e		Gstz1	Inflammation,Oxidative stress,Glutamate receptor,DNA methylation
ENSMUST00000108334	ENSMUSG00000028207	Asph		Vipas39	Inflammation,Glutamate receptor
ENSMUST00000183662	ENSMUSG00000028226	Mmp16		Pygl	Inflammation,Oxidative stress,Glutamate receptor,DNA methylation
ENSMUST00000154922、ENSMUST00000029891	ENSMUSG00000028232	Tmem68		Bdkrb2	Inflammation,Oxidative stress,Glutamate receptor,DNA methylation
ENSMUST00000146315	ENSMUSG00000028233	Tgs1		Prkch	Inflammation,Oxidative stress,Glutamate receptor,DNA methylation
ENSMUST00000138681	ENSMUSG00000028248	Pnisr		Papola	Inflammation,Oxidative stress
ENSMUST00000029912	ENSMUSG00000028249	Sdcbp		Vrk1	Inflammation,Oxidative stress,DNA methylation
ENSMUST00000102997	ENSMUSG00000028252	Ccnc		Slc10a1	Inflammation,DNA methylation
ENSMUST00000106222	ENSMUSG00000028268	Gbp3		Pacs2	Inflammation
ENSMUST00000165774	ENSMUSG00000028270	Gbp2		Efcab11	Inflammation,Glutamate receptor
ENSMUST00000178925	ENSMUSG00000028282	Casp8ap2		Ccdc88c	Inflammation,DNA methylation
ENSMUST00000037607、ENSMUST00000147462	ENSMUSG00000028284	Map3k7		Fbln5	Inflammation,Oxidative stress,Glutamate receptor,DNA methylation
ENSMUST00000029971	ENSMUSG00000028294	Cfap206		Tc2n	Inflammation
ENSMUST00000107731	ENSMUSG00000028339	Col15a1		Papln	Inflammation,Glutamate receptor
ENSMUST00000107377	ENSMUSG00000028364	Tnc		Numb	Inflammation,Oxidative stress,Glutamate receptor,DNA methylation
ENSMUST00000107239	ENSMUSG00000028403	Zdhhc21		Acot3	Inflammation
ENSMUST00000150574	ENSMUSG00000028409	Smu1		Vsx2	Inflammation,Oxidative stress,Glutamate receptor
ENSMUST00000136057	ENSMUSG00000028433	Ubap2		Isca2	Inflammation,Oxidative stress,Glutamate receptor,DNA methylation
ENSMUST00000171234	ENSMUSG00000028456	Unc13b		Esrrb	Inflammation,Oxidative stress,DNA methylation
ENSMUST00000134850	ENSMUSG00000028459	Cd72		Evl	Inflammation,Oxidative stress,DNA methylation
ENSMUST00000107913	ENSMUSG00000028464	Tpm2		Hsp90aa1	Inflammation,Oxidative stress,Glutamate receptor,DNA methylation
ENSMUST00000144968	ENSMUSG00000028467	Gba2		Fdft1	Inflammation,Oxidative stress,Glutamate receptor,DNA methylation
ENSMUST00000030190	ENSMUSG00000028468	Rgp1		Eif5	Inflammation,Oxidative stress,Glutamate receptor,DNA methylation
ENSMUST00000134050	ENSMUSG00000028470	Hint2		Zfyve21	Inflammation,Glutamate receptor
ENSMUST00000102936	ENSMUSG00000028479	Gne		Klc1	Inflammation,Oxidative stress,Glutamate receptor,DNA methylation
ENSMUST00000137512、ENSMUST00000030206、ENSMUST00000143533	ENSMUSG00000028483	Snapc3		Ggps1	Inflammation,DNA methylation
ENSMUST00000150285	ENSMUSG00000028521	Slc35d1		Scgn	Inflammation
ENSMUST00000097945	ENSMUSG00000028522	Mier1		Fars2	Inflammation,Oxidative stress,DNA methylation
ENSMUST00000149547	ENSMUSG00000028524	Sgip1		Fancc	Inflammation,Oxidative stress,Glutamate receptor,DNA methylation
ENSMUST00000174186	ENSMUSG00000028525	Pde4b		Drd1	Inflammation,Oxidative stress,Glutamate receptor,DNA methylation
ENSMUST00000102780	ENSMUSG00000028527	Ak4		Cxcl14	Inflammation,Oxidative stress,Glutamate receptor,DNA methylation
ENSMUST00000106929、ENSMUST00000106930	ENSMUSG00000028528	Dnajc6		Slc25a48	Inflammation
ENSMUST00000175776	ENSMUSG00000028552	Eps15		Mterf3	Inflammation,Oxidative stress
ENSMUST00000043335	ENSMUSG00000028573	Fggy		Hnrnpk	Inflammation,Oxidative stress,Glutamate receptor,DNA methylation
ENSMUST00000106701、ENSMUST00000145721	ENSMUSG00000028603	Scp2		Ccnh	Inflammation,DNA methylation
ENSMUST00000106733、ENSMUST00000123140、ENSMUST00000030356	ENSMUSG00000028613	Lrp8		Agtpbp1	Inflammation,Glutamate receptor
ENSMUST00000126207	ENSMUSG00000028621	Cyb5rl		Ccdc127	Inflammation,DNA methylation
ENSMUST00000030372	ENSMUSG00000028626	Col9a2		Tert	Inflammation,Oxidative stress,Glutamate receptor,DNA methylation
ENSMUST00000127149	ENSMUSG00000028637	Ccdc30		Hapln1	Inflammation,Oxidative stress
ENSMUST00000097908	ENSMUSG00000028643	Svbp		Marveld2	Inflammation,DNA methylation
ENSMUST00000134105	ENSMUSG00000028645	Slc2a1		Crhbp	Inflammation,Oxidative stress,Glutamate receptor,DNA methylation
ENSMUST00000106207、ENSMUST00000106206	ENSMUSG00000028648	Ndufs5		Aggf1	Inflammation
ENSMUST00000123222	ENSMUSG00000028677	Rnf220		Pde4d	Inflammation,Oxidative stress,Glutamate receptor,DNA methylation
ENSMUST00000145468	ENSMUSG00000028688	Toe1		Thbs4	Inflammation,Oxidative stress,Glutamate receptor,DNA methylation
ENSMUST00000030452	ENSMUSG00000028689	Ccdc163		Nln	Inflammation,Oxidative stress,Glutamate receptor
ENSMUST00000151129	ENSMUSG00000028691	Prdx1		Cenpk	Inflammation,Oxidative stress,DNA methylation
ENSMUST00000102704	ENSMUSG00000028702	Rad54l		Fam107a	Inflammation,Glutamate receptor,DNA methylation
ENSMUST00000019677	ENSMUSG00000028708	Mknk1		Dlg5	Inflammation,Oxidative stress,DNA methylation
ENSMUST00000102508、ENSMUST00000102507	ENSMUSG00000028745	Capzb		Ap3m1	Inflammation,DNA methylation
ENSMUST00000126853	ENSMUSG00000028771	Ptpn12		Capn7	Inflammation,Oxidative stress
ENSMUST00000115271	ENSMUSG00000028780	Sema3c		Arhgef3	Inflammation,Oxidative stress,DNA methylation
ENSMUST00000106012	ENSMUSG00000028782	Adgrb2		Oxnad1	Inflammation
ENSMUST00000152762	ENSMUSG00000028792	Ak2		Nisch	Inflammation,Oxidative stress,Glutamate receptor,DNA methylation
ENSMUST00000141361、ENSMUST00000030586、ENSMUST00000151838	ENSMUSG00000028795	Ccdc28b		Glt8d1	Inflammation,Oxidative stress,Glutamate receptor,DNA methylation
ENSMUST00000145345	ENSMUSG00000028797	Tmem234		Spryd7	Inflammation,Oxidative stress,DNA methylation
ENSMUST00000170934	ENSMUSG00000028799	Zfp362		Lats2	Inflammation,Oxidative stress,DNA methylation
ENSMUST00000134854、ENSMUST00000030613	ENSMUSG00000028809	Srrm1		Mipep	Inflammation,Glutamate receptor,DNA methylation
ENSMUST00000195957	ENSMUSG00000028864	Hgf		Tsc22d1	Inflammation,DNA methylation
ENSMUST00000153837	ENSMUSG00000028894	Inpp5b		Tnfsf11	Inflammation,Oxidative stress,Glutamate receptor,DNA methylation
ENSMUST00000105970、ENSMUST00000141291	ENSMUSG00000028906	Epb41		Akap11	Inflammation,DNA methylation
ENSMUST00000129966	ENSMUSG00000028911	Srsf4		Elp3	Inflammation,Oxidative stress,Glutamate receptor,DNA methylation
ENSMUST00000159840	ENSMUSG00000028931	Kcnab2		Esco2	Inflammation,DNA methylation
ENSMUST00000124548	ENSMUSG00000028937	Acot7		Hr	Inflammation,Oxidative stress,Glutamate receptor,DNA methylation
ENSMUST00000197407、ENSMUST00000068825、ENSMUST00000200337	ENSMUSG00000028954	Nub1		Fbxl3	Inflammation,Oxidative stress,Glutamate receptor
ENSMUST00000030800	ENSMUSG00000028959	Fastk		Osmr	Inflammation,Oxidative stress,DNA methylation
ENSMUST00000196048	ENSMUSG00000028970	Abcb1b		Dab2	Inflammation,Oxidative stress,Glutamate receptor,DNA methylation
ENSMUST00000163409、ENSMUST00000200116	ENSMUSG00000028986	Klhl7		Ajuba	Inflammation,Glutamate receptor,DNA methylation
ENSMUST00000124413	ENSMUSG00000028990	Lzic		Zfr	Inflammation,Oxidative stress,DNA methylation
ENSMUST00000148742	ENSMUSG00000029003	Mad2l2		Cpne6	Inflammation
ENSMUST00000030862	ENSMUSG00000029005	Draxin		Dcaf11	Inflammation,Oxidative stress
ENSMUST00000030865	ENSMUSG00000029007	Agtrap		Csmd3	Inflammation,Oxidative stress,DNA methylation
ENSMUST00000145115	ENSMUSG00000029009	Mthfr		Sqle	Inflammation,Oxidative stress,DNA methylation
ENSMUST00000142987	ENSMUSG00000029012	Orc5		Xpnpep3	Inflammation,Oxidative stress
ENSMUST00000030898	ENSMUSG00000029032	Arhgef16		Enpp2	Inflammation,Oxidative stress,DNA methylation
ENSMUST00000079031	ENSMUSG00000029033	Acap3		Csnk1e	Inflammation,Glutamate receptor,DNA methylation
ENSMUST00000184913	ENSMUSG00000029036	Atad3a		Hdac7	Inflammation,Oxidative stress,DNA methylation
ENSMUST00000105595	ENSMUSG00000029038	Ssu72		Aco2	Inflammation,Oxidative stress,Glutamate receptor,DNA methylation
ENSMUST00000030922	ENSMUSG00000029053	Prkcz		Nubp1	Inflammation,DNA methylation
ENSMUST00000030944	ENSMUSG00000029068	Ccnl2		Atp13a3	Inflammation,Oxidative stress,DNA methylation
ENSMUST00000105579	ENSMUSG00000029076	Sdf4		Tmem44	Inflammation
ENSMUST00000175660	ENSMUSG00000029088	Kcnip4		Apod	Inflammation,Oxidative stress,Glutamate receptor,DNA methylation
ENSMUST00000199818	ENSMUSG00000029089	5730480H06Rik		Maf1	Inflammation,Oxidative stress,DNA methylation
ENSMUST00000054598、ENSMUST00000114206	ENSMUSG00000029095	Ablim2		Mroh1	Inflammation,DNA methylation
ENSMUST00000201994	ENSMUSG00000029102	Hgfac		Plec	Inflammation,Oxidative stress,Glutamate receptor,DNA methylation
ENSMUST00000001108	ENSMUSG00000029106	Add1		Ly6e	Inflammation,Oxidative stress,Glutamate receptor
ENSMUST00000149890	ENSMUSG00000029122	Evc		Arc	Inflammation,Oxidative stress,Glutamate receptor,DNA methylation
ENSMUST00000160383	ENSMUSG00000029130	Rnf32		Kif21a	Inflammation,DNA methylation
ENSMUST00000202016	ENSMUSG00000029141	Slc4a1ap		Bbx	Inflammation,DNA methylation
ENSMUST00000201835	ENSMUSG00000029146	Snx17		Retnlg	Inflammation
ENSMUST00000200776	ENSMUSG00000029153	Ociad2		Cd200	Inflammation,DNA methylation
ENSMUST00000201169	ENSMUSG00000029163	Emilin1		Slc35a5	Inflammation,Glutamate receptor
ENSMUST00000114700、ENSMUST00000201917、ENSMUST00000201918、ENSMUST00000202757、ENSMUST00000201817、ENSMUST00000201225	ENSMUSG00000029165	Agbl5		Ccdc80	Inflammation,DNA methylation
ENSMUST00000197869	ENSMUSG00000029178	Klf3		Nde1	Inflammation,Glutamate receptor,DNA methylation
ENSMUST00000203581	ENSMUSG00000029191	Rfc1		Qtrt2	Inflammation,DNA methylation
ENSMUST00000201100、ENSMUST00000202994	ENSMUSG00000029206	Nsun7		Zbtb20	Inflammation
ENSMUST00000073843	ENSMUSG00000029217	Tec		Dgcr8	Inflammation,Oxidative stress,DNA methylation
ENSMUST00000201241	ENSMUSG00000029231	Pdgfra		Riox2	Inflammation,Oxidative stress,DNA methylation
ENSMUST00000146591	ENSMUSG00000029287	Tgfbr3		St3gal6	Inflammation,DNA methylation
ENSMUST00000196894、ENSMUST00000199312	ENSMUSG00000029291	Rufy3		Slc7a4	Inflammation
ENSMUST00000031238、ENSMUST00000100961	ENSMUSG00000029298	Gbp9		Lztr1	Inflammation
ENSMUST00000134313	ENSMUSG00000029310	Nudt9		Senp5	Inflammation,Oxidative stress,DNA methylation
ENSMUST00000112815	ENSMUSG00000029312	Klhl8		Ypel1	Inflammation
ENSMUST00000198502	ENSMUSG00000029344	Tpst2		Igsf11	Inflammation,Glutamate receptor
ENSMUST00000113051	ENSMUSG00000029381	Shroom3		Chodl	Inflammation
ENSMUST00000149329	ENSMUSG00000029385	Ccng2		Eif4a2	Inflammation,Oxidative stress,DNA methylation
ENSMUST00000122394	ENSMUSG00000029404	Arl6ip4		St6gal1	Inflammation,Oxidative stress,DNA methylation
ENSMUST00000162812	ENSMUSG00000029406	Pitpnm2		Dyrk1a	Inflammation,Oxidative stress,Glutamate receptor,DNA methylation
ENSMUST00000126856	ENSMUSG00000029408	Abcb9		Kpna1	Inflammation,Oxidative stress,Glutamate receptor,DNA methylation
ENSMUST00000196698	ENSMUSG00000029439	Sfswap		Pros1	Inflammation,Oxidative stress,Glutamate receptor,DNA methylation
ENSMUST00000197763	ENSMUSG00000029442	Wdr66		Chaf1b	Inflammation,Oxidative stress,DNA methylation
ENSMUST00000140996、ENSMUST00000195952	ENSMUSG00000029458	Brap		Ifnar1	Inflammation,Oxidative stress,Glutamate receptor,DNA methylation
ENSMUST00000126247、ENSMUST00000196969	ENSMUSG00000029465	Arpc3		Il10rb	Inflammation,Oxidative stress
ENSMUST00000122010	ENSMUSG00000029466	Anapc7		Lima1	Inflammation,Oxidative stress,Glutamate receptor,DNA methylation
ENSMUST00000081554	ENSMUSG00000029470	P2rx4		Scn8a	Inflammation,Oxidative stress,Glutamate receptor,DNA methylation
ENSMUST00000031435、ENSMUST00000127403	ENSMUSG00000029475	Kdm2b		Gtf2ird1	Inflammation,DNA methylation
ENSMUST00000111398	ENSMUSG00000029478	Ncor2		Rfc2	Inflammation,Oxidative stress,Glutamate receptor,DNA methylation
ENSMUST00000197196	ENSMUSG00000029484	Anxa3		Sympk	Inflammation,Oxidative stress,DNA methylation
ENSMUST00000036437	ENSMUSG00000029486	Mrpl1		Tmem52	Inflammation
ENSMUST00000161055	ENSMUSG00000029510	Gpc2		Bsg	Inflammation,Oxidative stress,Glutamate receptor,DNA methylation
ENSMUST00000147343	ENSMUSG00000029513	Prkab1		Grm2	Inflammation,Oxidative stress,Glutamate receptor,DNA methylation
ENSMUST00000112008	ENSMUSG00000029516	Cit		Serping1	Inflammation,Oxidative stress,Glutamate receptor,DNA methylation
ENSMUST00000215921	ENSMUSG00000029530	Ccr9		Kcnk5	Inflammation,DNA methylation
ENSMUST00000138726	ENSMUSG00000029534	St7		Parp3	Inflammation,Oxidative stress,Glutamate receptor,DNA methylation
ENSMUST00000031519、ENSMUST00000151775、ENSMUST00000145197	ENSMUSG00000029544	Cabp1		Cd4	Inflammation,Oxidative stress,Glutamate receptor,DNA methylation
ENSMUST00000072607	ENSMUSG00000029547	Ints1		Tmem176a	Inflammation,Oxidative stress,DNA methylation
ENSMUST00000121170、ENSMUST00000200690	ENSMUSG00000029552	Tes		Nfatc4	Inflammation,Oxidative stress,DNA methylation
ENSMUST00000201445	ENSMUSG00000029561	Oasl2		Celsr3	Inflammation,DNA methylation
ENSMUST00000115469、ENSMUST00000115470、ENSMUST00000151060	ENSMUSG00000029563	Foxp2		Tiam2	Inflammation
ENSMUST00000123256	ENSMUSG00000029575	Mmab		Synj2	Inflammation,Oxidative stress,Glutamate receptor,DNA methylation
ENSMUST00000139824、ENSMUST00000063635	ENSMUSG00000029576	Radil		Satb1	Inflammation,Oxidative stress,Glutamate receptor,DNA methylation
ENSMUST00000110778	ENSMUSG00000029578	Wipi2		Efhb	Inflammation
ENSMUST00000167386	ENSMUSG00000029580	Actb		Rsph9	Inflammation
ENSMUST00000198017	ENSMUSG00000029581	Fscn1		Nfya	Inflammation,Oxidative stress,DNA methylation
ENSMUST00000200841	ENSMUSG00000029594	Rbm19		Cmtr1	Inflammation,Glutamate receptor,DNA methylation
ENSMUST00000031594	ENSMUSG00000029596	Sdsl		Lpin2	Inflammation,Oxidative stress,DNA methylation
ENSMUST00000156356	ENSMUSG00000029600	Rita1		Smchd1	Inflammation,Oxidative stress,DNA methylation
ENSMUST00000148781	ENSMUSG00000029623	Pdap1		Prkd3	Inflammation,Oxidative stress,DNA methylation
ENSMUST00000115510	ENSMUSG00000029629	Phf14		Hnrnpll	Inflammation,Oxidative stress,DNA methylation
ENSMUST00000161725	ENSMUSG00000029634	Rnf6		Dnase1l2	Inflammation
ENSMUST00000159467	ENSMUSG00000029635	Cdk8		Mcfd2	Inflammation
ENSMUST00000200885	ENSMUSG00000029647	Pan3		Spsb3	Inflammation
ENSMUST00000201683、ENSMUST00000202677	ENSMUSG00000029660	Tex26		Mapk8ip3	Inflammation,Oxidative stress,Glutamate receptor
ENSMUST00000148864、ENSMUST00000132029	ENSMUSG00000029661	Col1a2		Axin1	Inflammation,Oxidative stress,Glutamate receptor,DNA methylation
ENSMUST00000144534	ENSMUSG00000029670	Ing3		Fam234a	Inflammation,DNA methylation
ENSMUST00000202570、ENSMUST00000201399	ENSMUSG00000029675	Eln		Bnip1	Inflammation
ENSMUST00000166445	ENSMUSG00000029676	Pot1a		Fkbp5	Inflammation,Oxidative stress,Glutamate receptor,DNA methylation
ENSMUST00000170327	ENSMUSG00000029687	Ezh2		Svil	Inflammation,Oxidative stress,DNA methylation
ENSMUST00000176216、ENSMUST00000177297	ENSMUSG00000029705	Cux1		Epc1	Inflammation,DNA methylation
ENSMUST00000198866	ENSMUSG00000029716	Tfr2		Mapre2	Inflammation,Oxidative stress,Glutamate receptor
ENSMUST00000142675、ENSMUST00000031731、ENSMUST00000128755	ENSMUSG00000029718	Pcolce		Mib1	Inflammation,Oxidative stress,DNA methylation
ENSMUST00000148094	ENSMUSG00000029730	Mcm7		Adamts10	Inflammation,Oxidative stress,DNA methylation
ENSMUST00000203520	ENSMUSG00000029757	Dync1i1		Col11a2	Inflammation,Oxidative stress,Glutamate receptor
ENSMUST00000176039	ENSMUSG00000029759	Pon3		Atat1	Inflammation,Oxidative stress,DNA methylation
ENSMUST00000038406	ENSMUSG00000029762	Akr1b8		Diaph1	Inflammation,Glutamate receptor,DNA methylation
ENSMUST00000154619	ENSMUSG00000029769	Ccdc136		Ankhd1	Inflammation,Oxidative stress,DNA methylation
ENSMUST00000115242、ENSMUST00000143707	ENSMUSG00000029772	Ahcyl2		Dpysl3	Inflammation,Oxidative stress,Glutamate receptor,DNA methylation
ENSMUST00000068240	ENSMUSG00000029775	Klhdc10		Csnk1a1	Inflammation,Oxidative stress,Glutamate receptor,DNA methylation
ENSMUST00000155948	ENSMUSG00000029776	Hibadh		Megf10	Inflammation,DNA methylation
ENSMUST00000165857	ENSMUSG00000029778	Adcyap1r1		Camk2a	Inflammation,Oxidative stress,Glutamate receptor,DNA methylation
ENSMUST00000134577	ENSMUSG00000029780	Nt5c3		Pdgfrb	Inflammation,Oxidative stress,Glutamate receptor,DNA methylation
ENSMUST00000140211	ENSMUSG00000029790	Cep41		Psat1	Inflammation,Glutamate receptor,DNA methylation
ENSMUST00000143702、ENSMUST00000114900	ENSMUSG00000029826	Zc3hav1		Slc22a6	Inflammation,Oxidative stress,Glutamate receptor,DNA methylation
ENSMUST00000031868、ENSMUST00000155366	ENSMUSG00000029843	Slc13a4		Anxa1	Inflammation,Oxidative stress,Glutamate receptor,DNA methylation
ENSMUST00000203401	ENSMUSG00000029860	Zyx		Zfp91	Inflammation,DNA methylation
ENSMUST00000113675	ENSMUSG00000029994	Anxa4		Trpm6	Inflammation,Oxidative stress,Glutamate receptor,DNA methylation
ENSMUST00000194449	ENSMUSG00000029999	Tgfa		Prpf19	Inflammation,Oxidative stress,DNA methylation
ENSMUST00000203786	ENSMUSG00000030000	Add2		Fen1	Inflammation,Oxidative stress,Glutamate receptor,DNA methylation
ENSMUST00000203690、ENSMUST00000113438、ENSMUST00000125490	ENSMUSG00000030022	Adamts9		Jak2	Inflammation,Oxidative stress,Glutamate receptor,DNA methylation
ENSMUST00000141138	ENSMUSG00000030042	Pole4		Ankrd1	Inflammation,Oxidative stress
ENSMUST00000205070	ENSMUSG00000030056	Isy1		Rps6kb2	Inflammation,Oxidative stress,Glutamate receptor
ENSMUST00000124551	ENSMUSG00000030060	Hmces		Efemp2	Inflammation,Oxidative stress,DNA methylation
ENSMUST00000138301、ENSMUST00000146191	ENSMUSG00000030064	Frmd4b		Lrp5	Inflammation,Oxidative stress,DNA methylation
ENSMUST00000032169、ENSMUST00000203137	ENSMUSG00000030083	Abtb1		Drap1	Inflammation
ENSMUST00000203039、ENSMUST00000205136	ENSMUSG00000030087	Klf15		Smarca2	Inflammation,Oxidative stress,DNA methylation
ENSMUST00000140246	ENSMUSG00000030095	Tmem43		Vldlr	Inflammation,Oxidative stress,Glutamate receptor,DNA methylation
ENSMUST00000064580、ENSMUST00000142144	ENSMUSG00000030108	Slc6a13		Men1	Inflammation,Oxidative stress,Glutamate receptor,DNA methylation
ENSMUST00000032207	ENSMUSG00000030114	Klrg1		Sf1	Inflammation,DNA methylation
ENSMUST00000173548	ENSMUSG00000030126	Tmcc1		Rcor2	Inflammation,DNA methylation
ENSMUST00000203804	ENSMUSG00000030134	Rasgef1a		Lgals12	Inflammation,DNA methylation
ENSMUST00000203178	ENSMUSG00000030213	Atf7ip		Tectb	Inflammation
ENSMUST00000203010	ENSMUSG00000030223	Ptpro		Zdhhc6	Inflammation,DNA methylation
ENSMUST00000161450、ENSMUST00000162185	ENSMUSG00000030226	Lmo3		Tcf7l2	Inflammation,Oxidative stress,Glutamate receptor,DNA methylation
ENSMUST00000205255	ENSMUSG00000030231	Plekha5		Hells	Inflammation,Oxidative stress,Glutamate receptor,DNA methylation
ENSMUST00000162903	ENSMUSG00000030232	Aebp2		Sorbs1	Inflammation,Oxidative stress,Glutamate receptor,DNA methylation
ENSMUST00000032370	ENSMUSG00000030243	Recql		Xpnpep1	Inflammation,Oxidative stress,DNA methylation
ENSMUST00000130817	ENSMUSG00000030246	Ldhb		Gsto2	Inflammation,Oxidative stress,DNA methylation
ENSMUST00000048252	ENSMUSG00000030268	Bcat1		Afap1l2	Inflammation,Glutamate receptor
ENSMUST00000204655	ENSMUSG00000030279	C2cd5		Aspscr1	Inflammation,DNA methylation
ENSMUST00000203668	ENSMUSG00000030281	Il17rc		Hps1	Inflammation,Oxidative stress
ENSMUST00000130242、ENSMUST00000140311	ENSMUSG00000030304	Ergic2		Dnmbp	Inflammation,DNA methylation
ENSMUST00000132535	ENSMUSG00000030309	Caprin2		Parp6	Inflammation,DNA methylation
ENSMUST00000183127	ENSMUSG00000030314	Atg7		Zfhx4	Inflammation,DNA methylation
ENSMUST00000124531	ENSMUSG00000030321	Efcab12		Huwe1	Inflammation,Oxidative stress,Glutamate receptor,DNA methylation
ENSMUST00000124283	ENSMUSG00000030323	Ift122		Tro	Inflammation,Oxidative stress,Glutamate receptor
ENSMUST00000112171、ENSMUST00000145940	ENSMUSG00000030352	Tspan9		Ube3a	Inflammation,Oxidative stress,Glutamate receptor,DNA methylation
ENSMUST00000209058	ENSMUSG00000030397	Mark4		Rabgef1	Inflammation
ENSMUST00000154199	ENSMUSG00000030409	Dmpk		Itga7	Inflammation,Oxidative stress,Glutamate receptor,DNA methylation
ENSMUST00000168271	ENSMUSG00000030447	Cyfip1		Rdh5	Inflammation,Oxidative stress,DNA methylation
ENSMUST00000038959	ENSMUSG00000030465	Psd3		Cd63	Inflammation,Oxidative stress,DNA methylation
ENSMUST00000032667	ENSMUSG00000030474	Siglece		Cdk2	Inflammation,Oxidative stress,Glutamate receptor,DNA methylation
ENSMUST00000187997	ENSMUSG00000030494	Rhpn2		Esyt1	Inflammation,DNA methylation
ENSMUST00000055576	ENSMUSG00000030513	Pcsk6		Baiap2	Inflammation,Oxidative stress,Glutamate receptor,DNA methylation
ENSMUST00000206452	ENSMUSG00000030522	Mtmr10		Aatk	Inflammation
ENSMUST00000205448	ENSMUSG00000030532	Hddc3		Fscn2	Inflammation,DNA methylation
ENSMUST00000032748	ENSMUSG00000030533	Unc45a		R3hdm2	Inflammation,Glutamate receptor
ENSMUST00000159898	ENSMUSG00000030589	Rasgrp4		Gli1	Inflammation,Oxidative stress,Glutamate receptor,DNA methylation
ENSMUST00000123545	ENSMUSG00000030590	Fam98c		Paip1	Inflammation,DNA methylation
ENSMUST00000108283	ENSMUSG00000030602	Pak4		Adam8	Inflammation,Oxidative stress
ENSMUST00000206779	ENSMUSG00000030607	Acan		Sirt3	Inflammation,Oxidative stress,Glutamate receptor,DNA methylation
ENSMUST00000190365、ENSMUST00000208486	ENSMUSG00000030616	Sytl2		Psmd13	Inflammation,Oxidative stress,DNA methylation
ENSMUST00000155572	ENSMUSG00000030650	Tmc5		Ifitm3	Inflammation,Oxidative stress,DNA methylation
ENSMUST00000206219	ENSMUSG00000030660	Pik3c2a		Irf7	Inflammation,Oxidative stress,Glutamate receptor,DNA methylation
ENSMUST00000032912	ENSMUSG00000030674	Qprt		Eps8l2	Inflammation,Oxidative stress,DNA methylation
ENSMUST00000032920	ENSMUSG00000030682	Cdipt		Tmem80	Inflammation
ENSMUST00000163799	ENSMUSG00000030688	Stard10		Pnpla2	Inflammation,Oxidative stress,Glutamate receptor,DNA methylation
ENSMUST00000050833、ENSMUST00000125624	ENSMUSG00000030689	Ino80e		Asl	Inflammation,Oxidative stress,Glutamate receptor,DNA methylation
ENSMUST00000107044	ENSMUSG00000030701	Plekhb1		Rbfox3	Inflammation,Oxidative stress,Glutamate receptor
ENSMUST00000138448	ENSMUSG00000030706	Mrpl48		Cpeb1	Inflammation,Glutamate receptor,DNA methylation
ENSMUST00000106364	ENSMUSG00000030707	Coro1a		Cct8	Inflammation,Oxidative stress,Glutamate receptor,DNA methylation
ENSMUST00000207405	ENSMUSG00000030708	Dnajb13		Atrip	Inflammation,DNA methylation
ENSMUST00000131174	ENSMUSG00000030717	Nupr1		Shisa5	Inflammation,Oxidative stress,DNA methylation
ENSMUST00000206234	ENSMUSG00000030745	Il21r		Pfkfb4	Inflammation,Oxidative stress
ENSMUST00000107128	ENSMUSG00000030761	Myo7a		Arhgef9	Inflammation,Oxidative stress,Glutamate receptor
ENSMUST00000163609	ENSMUSG00000030782	Tgfb1i1		Tmem47	Inflammation
ENSMUST00000033050	ENSMUSG00000030787	Lyve1		Agbl1	Inflammation,Glutamate receptor,DNA methylation
ENSMUST00000106682	ENSMUSG00000030788	Rnf141		Hspa4l	Inflammation,Glutamate receptor,DNA methylation
ENSMUST00000138158	ENSMUSG00000030815	Phkg2		Plk4	Inflammation,Oxidative stress,DNA methylation
ENSMUST00000210394	ENSMUSG00000030824	Nucb1		Exosc7	Inflammation
ENSMUST00000033098	ENSMUSG00000030826	Bcat2		Pard3	Inflammation,Oxidative stress,Glutamate receptor,DNA methylation
ENSMUST00000033135、ENSMUST00000106226	ENSMUSG00000030846	Tial1		Nudt5	Inflammation,Oxidative stress,DNA methylation
ENSMUST00000122054、ENSMUST00000130557、ENSMUST00000147859、ENSMUST00000129103、ENSMUST00000129542	ENSMUSG00000030849	Fgfr2		Iscu	Inflammation,Oxidative stress,Glutamate receptor
ENSMUST00000102626、ENSMUST00000209161	ENSMUSG00000030854	Ptpn5		Pdgfa	Inflammation,Oxidative stress,DNA methylation
ENSMUST00000216241	ENSMUSG00000030877	Mfsd13b		Stag2	Inflammation,DNA methylation
ENSMUST00000150844、ENSMUST00000139192	ENSMUSG00000030929	Eri2		Myo5b	Inflammation,Glutamate receptor,DNA methylation
ENSMUST00000033264	ENSMUSG00000030966	Trim21		Alkbh8	Inflammation,DNA methylation
ENSMUST00000207307	ENSMUSG00000030972	Acsm5		Sgk3	Inflammation,Glutamate receptor
ENSMUST00000116280	ENSMUSG00000030980	Knop1		Stau2	Inflammation,Oxidative stress,Glutamate receptor,DNA methylation
ENSMUST00000209255、ENSMUST00000033289	ENSMUSG00000030987	Stim1		Msc	Inflammation,DNA methylation
ENSMUST00000174762	ENSMUSG00000031010	Usp9x		Eya1	Inflammation,Oxidative stress,DNA methylation
ENSMUST00000033321	ENSMUSG00000031012	Cask		Gsta3	Inflammation,Oxidative stress,DNA methylation
ENSMUST00000156638	ENSMUSG00000031090	Nadsyn1		Pikfyve	Inflammation,Oxidative stress,Glutamate receptor,DNA methylation
ENSMUST00000077569	ENSMUSG00000031099	Smarca1		Eef1b2	Inflammation,Oxidative stress,DNA methylation
ENSMUST00000124402	ENSMUSG00000031137	Fgf13		Ikzf2	Inflammation,Oxidative stress,DNA methylation
ENSMUST00000130287	ENSMUSG00000031147	Magix		Cd28	Inflammation,Oxidative stress,Glutamate receptor,DNA methylation
ENSMUST00000115617	ENSMUSG00000031167	Rbm3		Carf	Inflammation,Oxidative stress,DNA methylation
ENSMUST00000140011	ENSMUSG00000031168	Ebp		Nif3l1	Inflammation,Oxidative stress
ENSMUST00000115590	ENSMUSG00000031170	Slc38a5		Orc2	Inflammation,DNA methylation
ENSMUST00000073392	ENSMUSG00000031174	Rpgr		Tex30	Inflammation
ENSMUST00000168174	ENSMUSG00000031241	Tbx22		Slc9a2	Inflammation,DNA methylation
ENSMUST00000081064	ENSMUSG00000031262	Cenpi		Mstn	Inflammation,Oxidative stress,Glutamate receptor,DNA methylation
ENSMUST00000101205	ENSMUSG00000031273	Col4a6		Inpp4a	Inflammation,Glutamate receptor,DNA methylation
ENSMUST00000063029	ENSMUSG00000031283	Chrdl1		Plekhb2	Inflammation
ENSMUST00000113710	ENSMUSG00000031297	Slc7a3		Dst	Inflammation,DNA methylation
ENSMUST00000120201、ENSMUST00000121520、ENSMUST00000129561	ENSMUSG00000031310	Zmym3		Col9a1	Inflammation,Oxidative stress,DNA methylation
ENSMUST00000143908	ENSMUSG00000031314	Taf1		Mff	Inflammation,Oxidative stress
ENSMUST00000121197、ENSMUST00000119624	ENSMUSG00000031323	Dmrtc1a		Cyp27a1	Inflammation,Oxidative stress,Glutamate receptor,DNA methylation
ENSMUST00000101454	ENSMUSG00000031328	Flna		Cnot9	Inflammation
ENSMUST00000033721	ENSMUSG00000031355	Arhgap6		Vil1	Inflammation,Glutamate receptor,DNA methylation
ENSMUST00000033731	ENSMUSG00000031365	Zfp275		Ctdsp1	Inflammation,Oxidative stress
ENSMUST00000140845	ENSMUSG00000031367	Ap1s2		Slc11a1	Inflammation,Oxidative stress,Glutamate receptor,DNA methylation
ENSMUST00000033737	ENSMUSG00000031371	Haus7		Fn1	Inflammation,Oxidative stress,Glutamate receptor,DNA methylation
ENSMUST00000033741	ENSMUSG00000031375	Bgn		Ankzf1	Inflammation,Oxidative stress
ENSMUST00000112255	ENSMUSG00000031381	Piga		Tuba4a	Inflammation,Oxidative stress,Glutamate receptor,DNA methylation
ENSMUST00000002079、ENSMUST00000147127	ENSMUSG00000031385	Plxnb3		Speg	Inflammation
ENSMUST00000147510	ENSMUSG00000031389	Arhgap4		Obsl1	Inflammation,DNA methylation
ENSMUST00000124560	ENSMUSG00000031391	L1cam		Sp100	Inflammation,Oxidative stress,DNA methylation
ENSMUST00000114352	ENSMUSG00000031392	Irak1		Epha4	Inflammation,Oxidative stress,Glutamate receptor,DNA methylation
ENSMUST00000122894、ENSMUST00000149218	ENSMUSG00000031399	Fam3a		Atg4b	Inflammation,Oxidative stress,DNA methylation
ENSMUST00000131867	ENSMUSG00000031403	Dkc1		Scly	Inflammation,Oxidative stress,DNA methylation
ENSMUST00000164609、ENSMUST00000169418、ENSMUST00000080411	ENSMUSG00000031422	Morf4l2		Ilkap	Inflammation,Oxidative stress,DNA methylation
ENSMUST00000133023	ENSMUSG00000031431	Tsc22d3		Pam	Inflammation,Oxidative stress,DNA methylation
ENSMUST00000033810	ENSMUSG00000031433	Rbm41		Cdc73	Inflammation,Oxidative stress,DNA methylation
ENSMUST00000095456	ENSMUSG00000031442	Mcf2l		Epb41l5	Inflammation,Oxidative stress
ENSMUST00000125514	ENSMUSG00000031446	Cul4a		Ptpn4	Inflammation,Glutamate receptor,DNA methylation
ENSMUST00000209504	ENSMUSG00000031483	Erlin2		Ptprc	Inflammation,Oxidative stress,Glutamate receptor,DNA methylation
ENSMUST00000210590	ENSMUSG00000031487	Brf2		Pfkfb2	Inflammation,Oxidative stress,DNA methylation
ENSMUST00000117565	ENSMUSG00000031489	Adrb3		Pkp1	Inflammation,Oxidative stress,DNA methylation
ENSMUST00000209915	ENSMUSG00000031508	Ankrd10		Rab29	Inflammation,Oxidative stress
ENSMUST00000145245	ENSMUSG00000031523	Dlc1		Rbbp5	Inflammation,DNA methylation
ENSMUST00000084038	ENSMUSG00000031543	Ank1		Nfasc	Inflammation,Oxidative stress
ENSMUST00000064883	ENSMUSG00000031557	Plekha2		Lamc2	Inflammation,Oxidative stress,Glutamate receptor,DNA methylation
ENSMUST00000174421	ENSMUSG00000031558	Slit2		Coq8a	Inflammation,Oxidative stress,DNA methylation
ENSMUST00000068916	ENSMUSG00000031570	Plpp5		Cdc42bpa	Inflammation,Glutamate receptor,DNA methylation
ENSMUST00000209991	ENSMUSG00000031578	Mak16		Kif26b	Inflammation,DNA methylation
ENSMUST00000171010	ENSMUSG00000031585	Gtf2e2		Desi2	Inflammation,DNA methylation
ENSMUST00000191473	ENSMUSG00000031586	Rbpms		Tmem63a	Inflammation
ENSMUST00000136724	ENSMUSG00000031629	Cenpu		Cfap45	Inflammation,DNA methylation
ENSMUST00000154040	ENSMUSG00000031631	Cfap97		Dcaf8	Inflammation,Oxidative stress,DNA methylation
ENSMUST00000210081	ENSMUSG00000031634	Ufsp2		Vangl2	Inflammation,DNA methylation
ENSMUST00000034053	ENSMUSG00000031636	Pdlim3		Pou2f1	Inflammation,Oxidative stress,Glutamate receptor,DNA methylation
ENSMUST00000210013	ENSMUSG00000031639	Tlr3		Mpzl1	Inflammation
ENSMUST00000149841	ENSMUSG00000031660	Brd7		F5	Inflammation,Oxidative stress,Glutamate receptor,DNA methylation
ENSMUST00000120213	ENSMUSG00000031667	Aktip		Prrx1	Inflammation,Oxidative stress,DNA methylation
ENSMUST00000210703	ENSMUSG00000031684	Slc10a7		Ralgps2	Inflammation,Oxidative stress
ENSMUST00000093360	ENSMUSG00000031691	Tnpo2		Abl2	Inflammation,Oxidative stress,DNA methylation
ENSMUST00000212964	ENSMUSG00000031728	Zfp821		Nphs2	Inflammation,Oxidative stress,Glutamate receptor,DNA methylation
ENSMUST00000175795	ENSMUSG00000031734	Irx3		Ptpn14	Inflammation,Oxidative stress,DNA methylation
ENSMUST00000165867	ENSMUSG00000031753	Cog4		Cenpf	Inflammation,Oxidative stress,Glutamate receptor,DNA methylation
ENSMUST00000212083	ENSMUSG00000031774	Fam192a		Angel2	Inflammation,DNA methylation
ENSMUST00000213043	ENSMUSG00000031775	Pllp		Lamb3	Inflammation,Glutamate receptor,DNA methylation
ENSMUST00000159638、ENSMUST00000159424	ENSMUSG00000031782	Coq9		Dclre1c	Inflammation,Oxidative stress,DNA methylation
ENSMUST00000034264	ENSMUSG00000031807	Pgls		Fam107b	Inflammation
ENSMUST00000034267	ENSMUSG00000031808	Slc27a1		Frmd4a	Inflammation,DNA methylation
ENSMUST00000144458、ENSMUST00000143615	ENSMUSG00000031826	Usp10		Myoc	Inflammation,Oxidative stress,Glutamate receptor,DNA methylation
ENSMUST00000212140	ENSMUSG00000031833	Mast3		Rabgap1l	Inflammation,DNA methylation
ENSMUST00000034304	ENSMUSG00000031844	Hsd17b2		Cubn	Inflammation,Oxidative stress,Glutamate receptor,DNA methylation
ENSMUST00000132899	ENSMUSG00000031860	Pbx4		Pter	Inflammation
ENSMUST00000110242	ENSMUSG00000031864	Ints10		Mmadhc	Inflammation,Oxidative stress,DNA methylation
ENSMUST00000171018	ENSMUSG00000031872	Bean1		Pfkfb3	Inflammation,Oxidative stress,Glutamate receptor,DNA methylation
ENSMUST00000212044	ENSMUSG00000031897	Psmb10		Acbd5	Inflammation,Oxidative stress
ENSMUST00000144904	ENSMUSG00000031901	Dus2		Pkn3	Inflammation,Oxidative stress
ENSMUST00000212577	ENSMUSG00000031902	Nfatc3		Apbb1ip	Inflammation,Oxidative stress
ENSMUST00000212963	ENSMUSG00000031903	Pla2g15		Odf2	Inflammation,DNA methylation
ENSMUST00000212874	ENSMUSG00000031907	Zfp90		Slc25a25	Inflammation,Glutamate receptor,DNA methylation
ENSMUST00000034398	ENSMUSG00000031922	Cep57		Lcn2	Inflammation,Oxidative stress,Glutamate receptor,DNA methylation
ENSMUST00000212920	ENSMUSG00000031924	Cyb5b		Nr4a2	Inflammation,Oxidative stress,Glutamate receptor,DNA methylation
ENSMUST00000063278	ENSMUSG00000031980	Agt		Acvr1	Inflammation,Oxidative stress,DNA methylation
ENSMUST00000115673	ENSMUSG00000032000	Birc3		Abl1	Inflammation,Oxidative stress,Glutamate receptor,DNA methylation
ENSMUST00000058692	ENSMUSG00000032006	Pdgfd		Fubp3	Inflammation,Oxidative stress,DNA methylation
ENSMUST00000176671	ENSMUSG00000032010	Usp2		Zeb2	Inflammation,Oxidative stress,DNA methylation
ENSMUST00000169609	ENSMUSG00000032018	Sc5d		Phf19	Inflammation,DNA methylation
ENSMUST00000154005	ENSMUSG00000032042	Srpr		Rab14	Inflammation,Oxidative stress,DNA methylation
ENSMUST00000214609	ENSMUSG00000032060	Cryab		Gsn	Inflammation,Oxidative stress,Glutamate receptor,DNA methylation
ENSMUST00000216777	ENSMUSG00000032092	Mpzl2		Dab2ip	Inflammation,Oxidative stress,DNA methylation
ENSMUST00000170489	ENSMUSG00000032097	Ddx6		Slc4a10	Inflammation,Glutamate receptor
ENSMUST00000213461	ENSMUSG00000032123	Dpagt1		Egfl7	Inflammation,DNA methylation
ENSMUST00000097558	ENSMUSG00000032126	Hmbs		Sec16a	Inflammation,Oxidative stress,Glutamate receptor,DNA methylation
ENSMUST00000216089	ENSMUSG00000032127	Vps11		Inpp5e	Inflammation,Oxidative stress,Glutamate receptor
ENSMUST00000001036	ENSMUSG00000032175	Tyk2		Gpsm1	Inflammation,Oxidative stress,DNA methylation
ENSMUST00000215603	ENSMUSG00000032181	Scg3		Fcna	Inflammation
ENSMUST00000164100	ENSMUSG00000032186	Tmod2		Pkp4	Inflammation,Oxidative stress,DNA methylation
ENSMUST00000214359、ENSMUST00000217613、ENSMUST00000217111	ENSMUSG00000032193	Ldlr		Galnt3	Inflammation,DNA methylation
ENSMUST00000217310	ENSMUSG00000032198	Dock6		Zfp385b	Inflammation
ENSMUST00000214767	ENSMUSG00000032220	Myo1e		Hat1	Inflammation,Oxidative stress,Glutamate receptor,DNA methylation
ENSMUST00000034755	ENSMUSG00000032228	Tcf12		Stk39	Inflammation,Oxidative stress,Glutamate receptor,DNA methylation
ENSMUST00000034756、ENSMUST00000154591	ENSMUSG00000032231	Anxa2		Phospho2	Inflammation,DNA methylation
ENSMUST00000136044	ENSMUSG00000032232	Cgnl1		Atf2	Inflammation,Oxidative stress,Glutamate receptor,DNA methylation
ENSMUST00000146368	ENSMUSG00000032235	Ice2		Itga6	Inflammation,Oxidative stress,Glutamate receptor,DNA methylation
ENSMUST00000128636、ENSMUST00000138226	ENSMUSG00000032249	Anp32a		Pax6	Inflammation,Oxidative stress,Glutamate receptor,DNA methylation
ENSMUST00000213159	ENSMUSG00000032254	Kif23		Hipk3	Inflammation,Oxidative stress,Glutamate receptor,DNA methylation
ENSMUST00000190373	ENSMUSG00000032258	Lca5		Myef2	Inflammation,Oxidative stress,Glutamate receptor,DNA methylation
ENSMUST00000216657	ENSMUSG00000032267	Usp28		Fbn1	Inflammation,Oxidative stress,Glutamate receptor,DNA methylation
ENSMUST00000215273	ENSMUSG00000032279	Idh3a		Cops2	Inflammation,DNA methylation
ENSMUST00000160882	ENSMUSG00000032280	Tle3		Tspan18	Inflammation
ENSMUST00000126347、ENSMUST00000098660	ENSMUSG00000032289	Thsd4		Frmd5	Inflammation
ENSMUST00000160147、ENSMUST00000161663	ENSMUSG00000032295	Man2c1		Mdk	Inflammation,Oxidative stress,Glutamate receptor,DNA methylation
ENSMUST00000121266	ENSMUSG00000032297	Celf6		Arhgap1	Inflammation,Oxidative stress,DNA methylation
ENSMUST00000214212、ENSMUST00000214640、ENSMUST00000214072	ENSMUSG00000032299	Commd4		Map1a	Inflammation,Oxidative stress,Glutamate receptor,DNA methylation
ENSMUST00000216095	ENSMUSG00000032316	Clk3		Pacsin3	Inflammation,Oxidative stress
ENSMUST00000059206	ENSMUSG00000032322	Pstpip1		Snap23	Inflammation,Oxidative stress,Glutamate receptor,DNA methylation
ENSMUST00000188944	ENSMUSG00000032323	Cyp11a1		Vps39	Inflammation,DNA methylation
ENSMUST00000134955	ENSMUSG00000032327	Stra6		Ltk	Inflammation,Oxidative stress
ENSMUST00000148238	ENSMUSG00000032342	Mto1		Adam33	Inflammation,Glutamate receptor,DNA methylation
ENSMUST00000190338	ENSMUSG00000032359	Ctsh		Cdc25b	Inflammation,Oxidative stress,DNA methylation
ENSMUST00000126911、ENSMUST00000034932、ENSMUST00000180154	ENSMUSG00000032372	Plscr2		Tmem230	Inflammation,Oxidative stress
ENSMUST00000034940	ENSMUSG00000032376	Usp3		Fermt1	Inflammation,Glutamate receptor
ENSMUST00000143866	ENSMUSG00000032377	Plscr4		Hdc	Inflammation,Oxidative stress,Glutamate receptor,DNA methylation
ENSMUST00000208011	ENSMUSG00000032384	Csnk1g1		Nop56	Inflammation,Oxidative stress,DNA methylation
ENSMUST00000216769	ENSMUSG00000032387	Rbpms2		Lpin3	Inflammation,DNA methylation
ENSMUST00000215501	ENSMUSG00000032405	Pias1		Sec23b	Inflammation,Oxidative stress,DNA methylation
ENSMUST00000186789	ENSMUSG00000032420	Nt5e		Slc52a3	Inflammation,Oxidative stress,DNA methylation
ENSMUST00000172828	ENSMUSG00000032423	Syncrip		Tbc1d20	Inflammation
ENSMUST00000061101	ENSMUSG00000032440	Tgfbr2		Stx16	Inflammation,Glutamate receptor,DNA methylation
ENSMUST00000186657	ENSMUSG00000032458	Copb2		Phactr3	Inflammation,DNA methylation
ENSMUST00000196425、ENSMUST00000200468	ENSMUSG00000032478	Nme6		Nfatc2	Inflammation,Oxidative stress,Glutamate receptor,DNA methylation
ENSMUST00000163979	ENSMUSG00000032479	Map4		Atp9a	Inflammation,DNA methylation
ENSMUST00000200066、ENSMUST00000165596	ENSMUSG00000032480	Dhx30		Oprl1	Inflammation,Oxidative stress,Glutamate receptor,DNA methylation
ENSMUST00000035061	ENSMUSG00000032484	Ngp		Raly	Inflammation,Oxidative stress,DNA methylation
ENSMUST00000084952	ENSMUSG00000032489	Kif9		Itch	Inflammation,Oxidative stress,Glutamate receptor,DNA methylation
ENSMUST00000035077	ENSMUSG00000032496	Ltf		Rbm39	Inflammation,Oxidative stress,Glutamate receptor,DNA methylation
ENSMUST00000200094	ENSMUSG00000032497	Lrrfip2		Samhd1	Inflammation,Oxidative stress,Glutamate receptor,DNA methylation
ENSMUST00000162097、ENSMUST00000161467、ENSMUST00000162796	ENSMUSG00000032503	Arpp21		Rpn2	Inflammation,Oxidative stress,DNA methylation
ENSMUST00000150837	ENSMUSG00000032508	Myd88		Tti1	Inflammation,DNA methylation
ENSMUST00000214716	ENSMUSG00000032512	Wdr48		Zmat3	Inflammation,Oxidative stress,DNA methylation
ENSMUST00000215512	ENSMUSG00000032517	Mobp		Pik3ca	Inflammation,Oxidative stress,Glutamate receptor,DNA methylation
ENSMUST00000189498	ENSMUSG00000032527	Pccb		Ndufb5	Inflammation,Oxidative stress,DNA methylation
ENSMUST00000138224	ENSMUSG00000032531	Amotl2		Ncoa3	Inflammation,Oxidative stress,Glutamate receptor,DNA methylation
ENSMUST00000216138	ENSMUSG00000032532	Cck		Dcun1d1	Inflammation
ENSMUST00000191074	ENSMUSG00000032534	Cep63		Spata5	Inflammation,Oxidative stress,DNA methylation
ENSMUST00000190051	ENSMUSG00000032554	Trf		Cog6	Inflammation,Oxidative stress,Glutamate receptor
ENSMUST00000214222	ENSMUSG00000032557	Uba5		Supt20	Inflammation
ENSMUST00000062723	ENSMUSG00000032561	Acpp		Mbnl1	Inflammation
ENSMUST00000163879、ENSMUST00000176363	ENSMUSG00000032570	Atp2c1		P2ry1	Inflammation,Oxidative stress,Glutamate receptor,DNA methylation
ENSMUST00000149207	ENSMUSG00000032572	Col6a4		Il12a	Inflammation,Oxidative stress,Glutamate receptor,DNA methylation
ENSMUST00000194260	ENSMUSG00000032579	Hemk1		Nmd3	Inflammation
ENSMUST00000049348	ENSMUSG00000032586	Traip		Bche	Inflammation,Oxidative stress,Glutamate receptor,DNA methylation
ENSMUST00000177039	ENSMUSG00000032596	Uba7		Dclk1	Inflammation,Oxidative stress,Glutamate receptor,DNA methylation
ENSMUST00000192065	ENSMUSG00000032604	Qars		Mme	Inflammation,Oxidative stress,Glutamate receptor,DNA methylation
ENSMUST00000195869	ENSMUSG00000032609	Klhdc8b		Dclre1b	Inflammation,DNA methylation
ENSMUST00000192995、ENSMUST00000035234	ENSMUSG00000032611	1700102P08Rik		Ngf	Inflammation,Oxidative stress,Glutamate receptor,DNA methylation
ENSMUST00000195608、ENSMUST00000035237	ENSMUSG00000032612	Usp4		Tbx15	Inflammation,DNA methylation
ENSMUST00000137695	ENSMUSG00000032615	Nt5m		Ampd2	Inflammation,DNA methylation
ENSMUST00000167759	ENSMUSG00000032637	Atxn2l		Npr1	Inflammation,Oxidative stress,Glutamate receptor,DNA methylation
ENSMUST00000111932、ENSMUST00000116515	ENSMUSG00000032641	Gpr19		Pmvk	Inflammation,Glutamate receptor,DNA methylation
ENSMUST00000127586	ENSMUSG00000032649	Colgalt2		Tmem144	Inflammation
ENSMUST00000044833	ENSMUSG00000032661	Oas3		Sass6	Inflammation
ENSMUST00000040312	ENSMUSG00000032715	Trib3		Vcam1	Inflammation,Oxidative stress,Glutamate receptor,DNA methylation
ENSMUST00000122337	ENSMUSG00000032743	D430042O09Rik		Extl2	Inflammation,Oxidative stress,DNA methylation
ENSMUST00000040821	ENSMUSG00000032744	Heyl		Larp7	Inflammation,Oxidative stress,DNA methylation
ENSMUST00000091236	ENSMUSG00000032745	Gpbp1		Ndst3	Inflammation
ENSMUST00000111890	ENSMUSG00000032754	Slc8b1		Lef1	Inflammation,Oxidative stress,Glutamate receptor,DNA methylation
ENSMUST00000218885	ENSMUSG00000032763	Ilvbl		Trim2	Inflammation,DNA methylation
ENSMUST00000035484	ENSMUSG00000032803	Cdv3		Npy2r	Inflammation,Oxidative stress,Glutamate receptor,DNA methylation
ENSMUST00000164110、ENSMUST00000177338、ENSMUST00000176729	ENSMUSG00000032827	Ppp1r9a		Ctso	Inflammation
ENSMUST00000113475、ENSMUST00000113471	ENSMUSG00000032946	Rasgrp2		Aimp1	Inflammation,Oxidative stress,Glutamate receptor,DNA methylation
ENSMUST00000143230	ENSMUSG00000032966	Fkbp1a		Tbck	Inflammation
ENSMUST00000156411	ENSMUSG00000033055	Ankrd54		Papss1	Inflammation,Oxidative stress
ENSMUST00000108681	ENSMUSG00000033066	Gas7		Kcnq5	Inflammation,DNA methylation
ENSMUST00000140228	ENSMUSG00000033088	Triobp		Fubp1	Inflammation,Oxidative stress,DNA methylation
ENSMUST00000222713	ENSMUSG00000033102	Cdc14b		Ptgfr	Inflammation,Oxidative stress,DNA methylation
ENSMUST00000222692	ENSMUSG00000033114	Slc35d2		Arhgef2	Inflammation,Oxidative stress,Glutamate receptor,DNA methylation
ENSMUST00000218564	ENSMUSG00000033126	Ybey		Dclk2	Inflammation,Oxidative stress,Glutamate receptor
ENSMUST00000135843	ENSMUSG00000033152	Podxl2		Lrba	Inflammation,DNA methylation
ENSMUST00000163271	ENSMUSG00000033174	Mgll		Fbxw7	Inflammation,Oxidative stress,Glutamate receptor,DNA methylation
ENSMUST00000047498	ENSMUSG00000033213	AA467197		Rnf115	Inflammation,DNA methylation
ENSMUST00000006716	ENSMUSG00000033227	Wnt6		Pex11b	Inflammation,Oxidative stress,DNA methylation
ENSMUST00000183402	ENSMUSG00000033253	Szt2		Gclm	Inflammation,Oxidative stress,Glutamate receptor,DNA methylation
ENSMUST00000143484	ENSMUSG00000033256	Shf		Abca4	Inflammation,Oxidative stress,Glutamate receptor
ENSMUST00000145673	ENSMUSG00000033276	Stk36		Pip5k1a	Inflammation,Oxidative stress,DNA methylation
ENSMUST00000087399	ENSMUSG00000033327	Tnxb		Abcd3	Inflammation,Oxidative stress,Glutamate receptor,DNA methylation
ENSMUST00000174828	ENSMUSG00000033335	Dnm2		Celf3	Inflammation
ENSMUST00000038423	ENSMUSG00000033355	Rtp4		Rorc	Inflammation,DNA methylation
ENSMUST00000189257、ENSMUST00000188012	ENSMUSG00000033364	Usp37		Eif4e	Inflammation,Oxidative stress,Glutamate receptor,DNA methylation
ENSMUST00000154743	ENSMUSG00000033373	Fntb		Asph	Inflammation,Oxidative stress,DNA methylation
ENSMUST00000111838	ENSMUSG00000033392	Clasp2		Mmp16	Inflammation,Oxidative stress,Glutamate receptor,DNA methylation
ENSMUST00000135847	ENSMUSG00000033396	Spg11		Tmem68	Inflammation
ENSMUST00000162792	ENSMUSG00000033400	Agl		Pnisr	Inflammation,DNA methylation
ENSMUST00000153125	ENSMUSG00000033416	Gucd1		Sdcbp	Inflammation,Oxidative stress,Glutamate receptor,DNA methylation
ENSMUST00000098495、ENSMUST00000190388	ENSMUSG00000033419	Snap91		Ccnc	Inflammation,Oxidative stress,DNA methylation
ENSMUST00000138507	ENSMUSG00000033434	Gtpbp6		Gbp2	Inflammation
ENSMUST00000105421	ENSMUSG00000033444	Specc1l		Casp8ap2	Inflammation,Oxidative stress,DNA methylation
ENSMUST00000193791	ENSMUSG00000033488	BC026585		Map3k7	Inflammation,Oxidative stress,Glutamate receptor,DNA methylation
ENSMUST00000183094	ENSMUSG00000033542	Arhgef5		Col15a1	Inflammation,DNA methylation
ENSMUST00000168428、ENSMUST00000174376	ENSMUSG00000033545	Znrf1		Tnc	Inflammation,Oxidative stress,Glutamate receptor,DNA methylation
ENSMUST00000127957	ENSMUSG00000033576	Apol6		Zdhhc21	Inflammation,DNA methylation
ENSMUST00000036555	ENSMUSG00000033590	Myo5c		Smu1	Inflammation,DNA methylation
ENSMUST00000115812	ENSMUSG00000033628	Pik3c3		Ubap2	Inflammation,DNA methylation
ENSMUST00000125487、ENSMUST00000150765、ENSMUST00000096192	ENSMUSG00000033653	Vps8		Unc13b	Inflammation,Glutamate receptor,DNA methylation
ENSMUST00000196198	ENSMUSG00000033676	Gabrb3		Cd72	Inflammation,Oxidative stress,DNA methylation
ENSMUST00000131494、ENSMUST00000140079、ENSMUST00000151015	ENSMUSG00000033740	St18		Tpm2	Inflammation,Oxidative stress,Glutamate receptor,DNA methylation
ENSMUST00000144041	ENSMUSG00000033763	Mtss1l		Gba2	Inflammation,Oxidative stress,DNA methylation
ENSMUST00000204591	ENSMUSG00000033788	Dysf		Rgp1	Inflammation
ENSMUST00000043447	ENSMUSG00000033857	Engase		Hint2	Inflammation,Oxidative stress,DNA methylation
ENSMUST00000048486	ENSMUSG00000033860	Fgg		Gne	Inflammation,Oxidative stress,Glutamate receptor,DNA methylation
ENSMUST00000079934	ENSMUSG00000033943	Mga		Snapc3	Inflammation
ENSMUST00000156506	ENSMUSG00000034032	Rpap1		Slc35d1	Inflammation
ENSMUST00000138837	ENSMUSG00000034042	Gpbp1l1		Mier1	Inflammation,Oxidative stress,Glutamate receptor,DNA methylation
ENSMUST00000159686	ENSMUSG00000034098	Fstl5		Sgip1	Inflammation
ENSMUST00000131926、ENSMUST00000111692	ENSMUSG00000034101	Ctnnd1		Pde4b	Inflammation,Oxidative stress,Glutamate receptor,DNA methylation
ENSMUST00000174878	ENSMUSG00000034116	Vav1		Ak4	Inflammation,Oxidative stress,Glutamate receptor,DNA methylation
ENSMUST00000124618	ENSMUSG00000034151	Zbbx		Dnajc6	Inflammation,Oxidative stress,DNA methylation
ENSMUST00000153979	ENSMUSG00000034160	Ogt		Eps15	Inflammation,Oxidative stress,Glutamate receptor,DNA methylation
ENSMUST00000182281	ENSMUSG00000034165	Ccnd3		Fggy	Inflammation,Oxidative stress,Glutamate receptor
ENSMUST00000109878	ENSMUSG00000034175	Rhbdd3		Scp2	Inflammation,Oxidative stress,DNA methylation
ENSMUST00000212198	ENSMUSG00000034189	Hsdl1		Lrp8	Inflammation,Oxidative stress,Glutamate receptor,DNA methylation
ENSMUST00000121142	ENSMUSG00000034194	R3hcc1		Svbp	Inflammation
ENSMUST00000182622	ENSMUSG00000034206	Polq		Slc2a1	Inflammation,Oxidative stress,Glutamate receptor,DNA methylation
ENSMUST00000037064	ENSMUSG00000034248	Slc25a37		Rnf220	Inflammation,Oxidative stress,DNA methylation
ENSMUST00000175999	ENSMUSG00000034252	Senp6		Prdx1	Inflammation,Oxidative stress,Glutamate receptor,DNA methylation
ENSMUST00000107024	ENSMUSG00000034255	Arhgap27		Rad54l	Inflammation,Oxidative stress,DNA methylation
ENSMUST00000173522	ENSMUSG00000034308	Sdr42e1		Mknk1	Inflammation,Oxidative stress,Glutamate receptor,DNA methylation
ENSMUST00000165855	ENSMUSG00000034353	Ramp1		Capzb	Inflammation,Oxidative stress,DNA methylation
ENSMUST00000109943	ENSMUSG00000034354	Mtmr3		Ptpn12	Inflammation,Oxidative stress,Glutamate receptor,DNA methylation
ENSMUST00000145340	ENSMUSG00000034377	Tulp4		Sema3c	Inflammation,DNA methylation
ENSMUST00000038868	ENSMUSG00000034401	Spata6		Adgrb2	Inflammation,Oxidative stress
ENSMUST00000113792、ENSMUST00000167246	ENSMUSG00000034403	Pja1		Ak2	Inflammation,Oxidative stress,Glutamate receptor,DNA methylation
ENSMUST00000145100	ENSMUSG00000034429	Zfp707		Ccdc28b	Inflammation,Oxidative stress
ENSMUST00000042975	ENSMUSG00000034435	Tmem30b		Tmem234	Inflammation
ENSMUST00000198326	ENSMUSG00000034438	Gbp8		Zfp362	Inflammation
ENSMUST00000212372	ENSMUSG00000034518	Hmgxb4		Srrm1	Inflammation,Oxidative stress,Glutamate receptor,DNA methylation
ENSMUST00000151860	ENSMUSG00000034579	Pla2g3		Hgf	Inflammation,Oxidative stress,Glutamate receptor,DNA methylation
ENSMUST00000219290	ENSMUSG00000034602	Mon2		Inpp5b	Inflammation,Oxidative stress,Glutamate receptor
ENSMUST00000045075	ENSMUSG00000034641	Cd300ld		Epb41	Inflammation,Glutamate receptor,DNA methylation
ENSMUST00000092266	ENSMUSG00000034674	Tdg		Srsf4	Inflammation,Oxidative stress,Glutamate receptor,DNA methylation
ENSMUST00000109923	ENSMUSG00000034675	Dbn1		Kcnab2	Inflammation,DNA methylation
ENSMUST00000195267	ENSMUSG00000034684	Sema3f		Acot7	Inflammation,Oxidative stress,DNA methylation
ENSMUST00000036646、ENSMUST00000137207、ENSMUST00000113005	ENSMUSG00000034724	Cnot6l		Fastk	Inflammation
ENSMUST00000119841	ENSMUSG00000034729	Mrps10		Abcb1b	Inflammation
ENSMUST00000187485	ENSMUSG00000034730	Adgrb1		Klhl7	Inflammation
ENSMUST00000193899	ENSMUSG00000034755	Pcdh11x		Draxin	Inflammation
ENSMUST00000147908	ENSMUSG00000034792	Gna15		Agtrap	Inflammation,Glutamate receptor,DNA methylation
ENSMUST00000041460	ENSMUSG00000034825	Nrip3		Mthfr	Inflammation,Oxidative stress,Glutamate receptor,DNA methylation
ENSMUST00000201176	ENSMUSG00000034855	Cxcl10		Orc5	Inflammation,DNA methylation
ENSMUST00000045469、ENSMUST00000105327	ENSMUSG00000034902	Pip5k1c		Arhgef16	Inflammation,DNA methylation
ENSMUST00000110387	ENSMUSG00000034906	Ncaph		Atad3a	Inflammation,Oxidative stress,Glutamate receptor,DNA methylation
ENSMUST00000212516、ENSMUST00000049184	ENSMUSG00000034911	Ushbp1		Ssu72	Inflammation,Glutamate receptor
ENSMUST00000145215、ENSMUST00000177950	ENSMUSG00000034928	Rnf44		Prkcz	Inflammation,Oxidative stress,Glutamate receptor,DNA methylation
ENSMUST00000125409	ENSMUSG00000034931	Dhx8		Ccnl2	Inflammation,DNA methylation
ENSMUST00000184239	ENSMUSG00000034940	Synrg		Sdf4	Inflammation,Glutamate receptor,DNA methylation
ENSMUST00000100403、ENSMUST00000039581	ENSMUSG00000034947	Tmem106a		Kcnip4	Inflammation,Oxidative stress,DNA methylation
ENSMUST00000144087	ENSMUSG00000034949	Zfr2		Ablim2	Inflammation
ENSMUST00000178422、ENSMUST00000219329、ENSMUST00000217936、ENSMUST00000047665、ENSMUST00000219133、ENSMUST00000219850	ENSMUSG00000034974	Dapk3		Add1	Inflammation,Oxidative stress,Glutamate receptor,DNA methylation
ENSMUST00000150979	ENSMUSG00000035000	Dpp4		Evc	Inflammation,DNA methylation
ENSMUST00000125261	ENSMUSG00000035011	Zbtb7a		Snx17	Inflammation
ENSMUST00000173433、ENSMUST00000038926	ENSMUSG00000035021	Baz1a		Ociad2	Inflammation,DNA methylation
ENSMUST00000103108	ENSMUSG00000035112	Wnk4		Emilin1	Inflammation,Oxidative stress,Glutamate receptor,DNA methylation
ENSMUST00000217820、ENSMUST00000219443	ENSMUSG00000035133	Arhgap5		Agbl5	Inflammation,Glutamate receptor
ENSMUST00000056900	ENSMUSG00000035168	Tanc1		Klf3	Inflammation,DNA methylation
ENSMUST00000217921、ENSMUST00000218897、ENSMUST00000035775	ENSMUSG00000035215	Lsm7		Rfc1	Inflammation,Oxidative stress,Glutamate receptor,DNA methylation
ENSMUST00000055245	ENSMUSG00000035234	Abraxas1		Nsun7	Inflammation,DNA methylation
ENSMUST00000204404、ENSMUST00000204093	ENSMUSG00000035236	Scai		Tec	Inflammation,Oxidative stress,Glutamate receptor,DNA methylation
ENSMUST00000060987	ENSMUSG00000035242	Oaz1		Pdgfra	Inflammation,Oxidative stress,Glutamate receptor,DNA methylation
ENSMUST00000130562	ENSMUSG00000035245	Eogt		Tgfbr3	Inflammation,Oxidative stress,DNA methylation
ENSMUST00000113933	ENSMUSG00000035246	Pcyt1b		Rufy3	Inflammation
ENSMUST00000064703	ENSMUSG00000035268	Pkig		Nudt9	Inflammation,Oxidative stress,DNA methylation
ENSMUST00000113947	ENSMUSG00000035277	Arx		Klhl8	Inflammation
ENSMUST00000123069	ENSMUSG00000035297	Cops4		Tpst2	Inflammation,Oxidative stress
ENSMUST00000039630	ENSMUSG00000035305	Ror1		Ccng2	Inflammation,Oxidative stress,DNA methylation
ENSMUST00000144030	ENSMUSG00000035310	Lin54		Arl6ip4	Inflammation,Glutamate receptor,DNA methylation
ENSMUST00000044299	ENSMUSG00000035431	Sstr1		Pitpnm2	Inflammation,Oxidative stress,Glutamate receptor
ENSMUST00000122427	ENSMUSG00000035506	Slc12a8		Abcb9	Inflammation,Oxidative stress,Glutamate receptor,DNA methylation
ENSMUST00000143194	ENSMUSG00000035513	Ntng2		Sfswap	Inflammation,Oxidative stress,DNA methylation
ENSMUST00000151422	ENSMUSG00000035517	Tdrd7		Brap	Inflammation,DNA methylation
ENSMUST00000048557	ENSMUSG00000035528	Npffr2		Arpc3	Inflammation,DNA methylation
ENSMUST00000219370、ENSMUST00000219112	ENSMUSG00000035529	Prdm4		P2rx4	Inflammation,Oxidative stress,Glutamate receptor,DNA methylation
ENSMUST00000143085、ENSMUST00000206331	ENSMUSG00000035632	Cnot3		Ncor2	Inflammation,Oxidative stress,Glutamate receptor,DNA methylation
ENSMUST00000154779、ENSMUST00000138060	ENSMUSG00000035642	Aamdc		Anxa3	Inflammation,Oxidative stress,Glutamate receptor,DNA methylation
ENSMUST00000150022	ENSMUSG00000035697	Arhgap45		Mrpl1	Inflammation,Oxidative stress,DNA methylation
ENSMUST00000181651	ENSMUSG00000035713	Usp35		Gpc2	Inflammation
ENSMUST00000219745	ENSMUSG00000035773	Kiss1r		Prkab1	Inflammation,Oxidative stress,Glutamate receptor,DNA methylation
ENSMUST00000037391	ENSMUSG00000035776	Cd99l2		Cit	Inflammation,Glutamate receptor,DNA methylation
ENSMUST00000113002	ENSMUSG00000035778	Ggta1		St7	Inflammation
ENSMUST00000217976、ENSMUST00000218970	ENSMUSG00000035781	R3hdm4		Cabp1	Inflammation
ENSMUST00000042869	ENSMUSG00000035790	Cep19		Ints1	Inflammation,DNA methylation
ENSMUST00000189694、ENSMUST00000040324	ENSMUSG00000035829	Ppp1r26		Tes	Inflammation,Oxidative stress,DNA methylation
ENSMUST00000119339	ENSMUSG00000035851	Ythdc1		Oasl2	Inflammation
ENSMUST00000219065	ENSMUSG00000035860	Cdhr3		Foxp2	Inflammation,Oxidative stress,Glutamate receptor,DNA methylation
ENSMUST00000150767	ENSMUSG00000035891	Cerk		Mmab	Inflammation,Oxidative stress,DNA methylation
ENSMUST00000069614	ENSMUSG00000035910	Dcdc2a		Wipi2	Inflammation
ENSMUST00000081435	ENSMUSG00000035929	H2-Q4		Actb	Inflammation,Oxidative stress,Glutamate receptor,DNA methylation
ENSMUST00000165067	ENSMUSG00000035948	Acss3		Fscn1	Inflammation,Oxidative stress,Glutamate receptor,DNA methylation
ENSMUST00000142624	ENSMUSG00000035967	Ints6l		Rbm19	Inflammation,DNA methylation
ENSMUST00000139633、ENSMUST00000130600	ENSMUSG00000036040	Adamtsl2		Rita1	Inflammation
ENSMUST00000037872	ENSMUSG00000036052	Dnajb5		Pdap1	Inflammation,DNA methylation
ENSMUST00000134459	ENSMUSG00000036053	Fmnl2		Phf14	Inflammation,DNA methylation
ENSMUST00000171460	ENSMUSG00000036106	Prr5		Rnf6	Inflammation
ENSMUST00000109255	ENSMUSG00000036158	Prickle1		Cdk8	Inflammation,Oxidative stress,DNA methylation
ENSMUST00000147804	ENSMUSG00000036208	Nepro		Col1a2	Inflammation,Oxidative stress,Glutamate receptor,DNA methylation
ENSMUST00000177321、ENSMUST00000036972	ENSMUSG00000036242	3632451O06Rik		Ing3	Inflammation,DNA methylation
ENSMUST00000109057	ENSMUSG00000036275	9530068E07Rik		Eln	Inflammation,Oxidative stress,Glutamate receptor,DNA methylation
ENSMUST00000153488	ENSMUSG00000036282	Naa30		Ezh2	Inflammation,Oxidative stress,DNA methylation
ENSMUST00000123275	ENSMUSG00000036352	Ubac1		Cux1	Inflammation,Oxidative stress,Glutamate receptor,DNA methylation
ENSMUST00000196583	ENSMUSG00000036353	P2ry12		Tfr2	Inflammation,Oxidative stress,Glutamate receptor
ENSMUST00000155576	ENSMUSG00000036452	Arhgap26		Pcolce	Inflammation
ENSMUST00000110255、ENSMUST00000110259	ENSMUSG00000036469	2020-03-01		Mcm7	Inflammation,Oxidative stress,Glutamate receptor,DNA methylation
ENSMUST00000198214、ENSMUST00000200497	ENSMUSG00000036503	Rnf13		Dync1i1	Inflammation,Oxidative stress,Glutamate receptor,DNA methylation
ENSMUST00000041954	ENSMUSG00000036513	Commd2		Pon3	Inflammation,Oxidative stress,Glutamate receptor,DNA methylation
ENSMUST00000098473、ENSMUST00000212415	ENSMUSG00000036550	Cnot1		Akr1b8	Inflammation
ENSMUST00000129704	ENSMUSG00000036555	Iqce		Ccdc136	Inflammation
ENSMUST00000212160、ENSMUST00000041318	ENSMUSG00000036564	Ndrg4		Ahcyl2	Inflammation,Oxidative stress,DNA methylation
ENSMUST00000206474、ENSMUST00000205807、ENSMUST00000071697	ENSMUSG00000036570	Fxyd1		Klhdc10	Inflammation,Oxidative stress
ENSMUST00000160961	ENSMUSG00000036636	Clcn7		Hibadh	Inflammation,Oxidative stress,DNA methylation
ENSMUST00000216897、ENSMUST00000040912	ENSMUSG00000036777	Anln		Adcyap1r1	Inflammation,Oxidative stress,Glutamate receptor,DNA methylation
ENSMUST00000115319、ENSMUST00000115313	ENSMUSG00000036782	Klhl13		Cep41	Inflammation,Glutamate receptor,DNA methylation
ENSMUST00000177143、ENSMUST00000162269	ENSMUSG00000036834	Plch1		Zc3hav1	Inflammation,Oxidative stress,Glutamate receptor,DNA methylation
ENSMUST00000039517	ENSMUSG00000036863	Syde2		Slc13a4	Inflammation
ENSMUST00000041029	ENSMUSG00000036867	Smad6		Zyx	Inflammation,Oxidative stress,Glutamate receptor,DNA methylation
ENSMUST00000147147、ENSMUST00000134775	ENSMUSG00000036893	Ehmt1		Anxa4	Inflammation,Oxidative stress,Glutamate receptor,DNA methylation
ENSMUST00000159483	ENSMUSG00000036928	Stag3		Tgfa	Inflammation,Oxidative stress,Glutamate receptor,DNA methylation
ENSMUST00000156795	ENSMUSG00000036932	Aifm1		Add2	Inflammation,Oxidative stress,Glutamate receptor,DNA methylation
ENSMUST00000159704	ENSMUSG00000036955	Kif1bp		Adamts9	Inflammation,DNA methylation
ENSMUST00000174802	ENSMUSG00000036972	Zic4		Pole4	Inflammation,DNA methylation
ENSMUST00000123054	ENSMUSG00000036985	Zdhhc9		Isy1	Inflammation,DNA methylation
ENSMUST00000115000	ENSMUSG00000037005	Xpnpep2		Hmces	Inflammation,Oxidative stress,DNA methylation
ENSMUST00000139228	ENSMUSG00000037012	Hk1		Frmd4b	Inflammation,DNA methylation
ENSMUST00000062350、ENSMUST00000110959	ENSMUSG00000037017	Zscan21		Abtb1	Inflammation,Oxidative stress
ENSMUST00000145027	ENSMUSG00000037020	Wdr62		Klf15	Inflammation,Oxidative stress,DNA methylation
ENSMUST00000136508	ENSMUSG00000037029	Zfp146		Tmem43	Inflammation,Oxidative stress,DNA methylation
ENSMUST00000187057、ENSMUST00000191601	ENSMUSG00000037032	Apbb1		Slc6a13	Inflammation,Glutamate receptor,DNA methylation
ENSMUST00000146024	ENSMUSG00000037110	Ralgapa2		Klrg1	Inflammation,DNA methylation
ENSMUST00000105854	ENSMUSG00000037139	Myom3		Tmcc1	Inflammation,Oxidative stress,DNA methylation
ENSMUST00000108046	ENSMUSG00000037161	Mgarp		Atf7ip	Inflammation,DNA methylation
ENSMUST00000168864	ENSMUSG00000037206	Islr		Ptpro	Inflammation,Oxidative stress,DNA methylation
ENSMUST00000188275	ENSMUSG00000037236	Matr3		Lmo3	Inflammation,Oxidative stress,DNA methylation
ENSMUST00000042290	ENSMUSG00000037254	Itih2		Plekha5	Inflammation,DNA methylation
ENSMUST00000209420	ENSMUSG00000037260	Hgsnat		Aebp2	Inflammation,DNA methylation
ENSMUST00000078084	ENSMUSG00000037266	Rsrp1		Recql	Inflammation,Oxidative stress,DNA methylation
ENSMUST00000136093	ENSMUSG00000037315	Jade3		Ldhb	Inflammation,Oxidative stress,Glutamate receptor,DNA methylation
ENSMUST00000137337、ENSMUST00000125344	ENSMUSG00000037336	Mfsd2b		Bcat1	Inflammation,Oxidative stress,Glutamate receptor,DNA methylation
ENSMUST00000208227、ENSMUST00000085835	ENSMUSG00000037337	Map4k1		C2cd5	Inflammation
ENSMUST00000044188	ENSMUSG00000037358	4930578C19Rik		Il17rc	Inflammation,DNA methylation
ENSMUST00000198526、ENSMUST00000199243	ENSMUSG00000037364	Srrt		Ergic2	Inflammation,Oxidative stress,DNA methylation
ENSMUST00000105520	ENSMUSG00000037370	Enpp1		Caprin2	Inflammation
ENSMUST00000202135	ENSMUSG00000037373	Ctbp1		Atg7	Inflammation,Oxidative stress,DNA methylation
ENSMUST00000037682	ENSMUSG00000037393	Nmur2		Ift122	Inflammation
ENSMUST00000073279、ENSMUST00000110849	ENSMUSG00000037395	Rcor3		Mark4	Inflammation,Glutamate receptor
ENSMUST00000084031	ENSMUSG00000037406	Htra4		Dmpk	Inflammation,Oxidative stress,Glutamate receptor,DNA methylation
ENSMUST00000097778、ENSMUST00000192874、ENSMUST00000115031	ENSMUSG00000037447	Arid5a		Cyfip1	Inflammation,DNA methylation
ENSMUST00000108280	ENSMUSG00000037463	Fbxo27		Psd3	Inflammation,Oxidative stress,DNA methylation
ENSMUST00000153102	ENSMUSG00000037486	Asxl2		Rhpn2	Inflammation,Oxidative stress,Glutamate receptor
ENSMUST00000144700	ENSMUSG00000037552	Plekhg2		Pcsk6	Inflammation,Oxidative stress,Glutamate receptor,DNA methylation
ENSMUST00000046361	ENSMUSG00000037593	BC030499		Hddc3	Inflammation,Oxidative stress
ENSMUST00000117253	ENSMUSG00000037605	Adgrl3		Unc45a	Inflammation
ENSMUST00000178668、ENSMUST00000119970、ENSMUST00000119310	ENSMUSG00000037610	Kcnmb2		Rasgrp4	Inflammation
ENSMUST00000046748	ENSMUSG00000037661	Gpr160		Fam98c	Inflammation
ENSMUST00000208118	ENSMUSG00000037664	Cdkn1c		Acan	Inflammation,Oxidative stress,Glutamate receptor,DNA methylation
ENSMUST00000105915、ENSMUST00000105914、ENSMUST00000105916	ENSMUSG00000037692	Ahdc1		Sytl2	Inflammation,DNA methylation
ENSMUST00000042190	ENSMUSG00000037705	Tecta		Tmc5	Inflammation
ENSMUST00000095132	ENSMUSG00000037708	Spag6		Pik3c2a	Inflammation,Oxidative stress,Glutamate receptor,DNA methylation
ENSMUST00000098682	ENSMUSG00000037716	Ccdc33		Qprt	Inflammation,DNA methylation
ENSMUST00000161369	ENSMUSG00000037720	Tmem33		Cdipt	Inflammation,Oxidative stress,Glutamate receptor,DNA methylation
ENSMUST00000046807	ENSMUSG00000037762	Slc16a9		Stard10	Inflammation,DNA methylation
ENSMUST00000203650	ENSMUSG00000037818	Abhd18		Ino80e	Inflammation,Glutamate receptor,DNA methylation
ENSMUST00000121661	ENSMUSG00000037822	Smim14		Plekhb1	Inflammation,Oxidative stress,Glutamate receptor,DNA methylation
ENSMUST00000225854	ENSMUSG00000037833	Sh2d4b		Mrpl48	Inflammation,Oxidative stress
ENSMUST00000047363	ENSMUSG00000037851	Iars		Coro1a	Inflammation,Glutamate receptor,DNA methylation
ENSMUST00000051446、ENSMUST00000173689、ENSMUST00000173762	ENSMUSG00000037876	Jmjd1c		Dnajb13	Inflammation
ENSMUST00000041892	ENSMUSG00000037890	Wdr19		Nupr1	Inflammation,Oxidative stress,Glutamate receptor,DNA methylation
ENSMUST00000179001、ENSMUST00000103203、ENSMUST00000161620	ENSMUSG00000037902	Sirpa		Il21r	Inflammation,Oxidative stress
ENSMUST00000148765	ENSMUSG00000037904	Ankrd9		Myo7a	Inflammation,Oxidative stress,Glutamate receptor,DNA methylation
ENSMUST00000154398	ENSMUSG00000037921	Ddx60		Tgfb1i1	Inflammation,Oxidative stress,DNA methylation
ENSMUST00000127148	ENSMUSG00000037936	Scarb1		Lyve1	Inflammation,Oxidative stress,DNA methylation
ENSMUST00000035481	ENSMUSG00000037938	Chchd5		Rnf141	Inflammation,Oxidative stress
ENSMUST00000110086	ENSMUSG00000037946	Fgd3		Phkg2	Inflammation,Glutamate receptor
ENSMUST00000120733	ENSMUSG00000037966	Ninj1		Nucb1	Inflammation,Oxidative stress,DNA methylation
ENSMUST00000052629	ENSMUSG00000037995	Igsf9		Bcat2	Inflammation,Oxidative stress,Glutamate receptor,DNA methylation
ENSMUST00000160620	ENSMUSG00000037999	Arap2		Tial1	Inflammation,Oxidative stress,DNA methylation
ENSMUST00000139528	ENSMUSG00000038034	Igsf8		Fgfr2	Inflammation,Oxidative stress,Glutamate receptor,DNA methylation
ENSMUST00000222028	ENSMUSG00000038042	Ptpdc1		Ptpn5	Inflammation,Oxidative stress,Glutamate receptor,DNA methylation
ENSMUST00000183355	ENSMUSG00000038055	Dexi		Eri2	Inflammation
ENSMUST00000123958	ENSMUSG00000038102	Trappc11		Trim21	Inflammation,Oxidative stress,Glutamate receptor,DNA methylation
ENSMUST00000154652	ENSMUSG00000038119	Cdon		Acsm5	Inflammation,DNA methylation
ENSMUST00000136479	ENSMUSG00000038147	Cd84		Knop1	Inflammation,Oxidative stress,Glutamate receptor,DNA methylation
ENSMUST00000148811	ENSMUSG00000038172	Ttc39b		Stim1	Inflammation,Oxidative stress,Glutamate receptor,DNA methylation
ENSMUST00000042561	ENSMUSG00000038178	Slc43a2		Usp9x	Inflammation,Oxidative stress,Glutamate receptor,DNA methylation
ENSMUST00000110322	ENSMUSG00000038206	Fbxo8		Cask	Inflammation,Oxidative stress,Glutamate receptor,DNA methylation
ENSMUST00000109619	ENSMUSG00000038241	Cep250		Smarca1	Inflammation,Glutamate receptor,DNA methylation
ENSMUST00000159240	ENSMUSG00000038242	Aox4		Fgf13	Inflammation,Oxidative stress,Glutamate receptor,DNA methylation
ENSMUST00000188762	ENSMUSG00000038252	Ncapd2		Magix	Inflammation
ENSMUST00000135247	ENSMUSG00000038256	Bcl9		Rbm3	Inflammation,Oxidative stress,DNA methylation
ENSMUST00000140370	ENSMUSG00000038324	Trpc4ap		Ebp	Inflammation,Oxidative stress,Glutamate receptor,DNA methylation
ENSMUST00000145566	ENSMUSG00000038346	Zfp384		Slc38a5	Inflammation,Oxidative stress
ENSMUST00000130033、ENSMUST00000135850	ENSMUSG00000038347	Tcte2		Rpgr	Inflammation,Oxidative stress,Glutamate receptor
ENSMUST00000049093	ENSMUSG00000038393	Txnip		Cenpi	Inflammation,DNA methylation
ENSMUST00000043286	ENSMUSG00000038425	Poli		Col4a6	Inflammation,DNA methylation
ENSMUST00000211402	ENSMUSG00000038497	Tmco3		Chrdl1	Inflammation,Oxidative stress,DNA methylation
ENSMUST00000209139	ENSMUSG00000038502	Ptov1		Zmym3	Inflammation,DNA methylation
ENSMUST00000129916、ENSMUST00000038398	ENSMUSG00000038507	Parp12		Taf1	Inflammation,Oxidative stress,Glutamate receptor,DNA methylation
ENSMUST00000107615	ENSMUSG00000038517	Tbkbp1		Flna	Inflammation,Oxidative stress,Glutamate receptor,DNA methylation
ENSMUST00000036181、ENSMUST00000149202	ENSMUSG00000038526	Car14		Zfp275	Inflammation
ENSMUST00000109725	ENSMUSG00000038533	Cbfa2t2		Ap1s2	Inflammation,Oxidative stress,Glutamate receptor,DNA methylation
ENSMUST00000168565、ENSMUST00000143360	ENSMUSG00000038534	Osbpl7		Haus7	Inflammation
ENSMUST00000222023	ENSMUSG00000038546	Ranbp9		Bgn	Inflammation,Oxidative stress,DNA methylation
ENSMUST00000126507	ENSMUSG00000038607	Gng10		Piga	Inflammation,Oxidative stress,DNA methylation
ENSMUST00000186835	ENSMUSG00000038608	Dock10		Arhgap4	Inflammation,Oxidative stress,DNA methylation
ENSMUST00000122143	ENSMUSG00000038611	Phrf1		L1cam	Inflammation,Oxidative stress,Glutamate receptor,DNA methylation
ENSMUST00000209220	ENSMUSG00000038637	Lrrc56		Irak1	Inflammation,Oxidative stress,Glutamate receptor,DNA methylation
ENSMUST00000055018	ENSMUSG00000038668	Lpar1		Fam3a	Inflammation,Oxidative stress
ENSMUST00000131817	ENSMUSG00000038695	Josd2		Dkc1	Inflammation,Oxidative stress,DNA methylation
ENSMUST00000141003、ENSMUST00000141110	ENSMUSG00000038705	Gmeb2		Morf4l2	Inflammation,Oxidative stress,DNA methylation
ENSMUST00000102903	ENSMUSG00000038729	Akap2		Tsc22d3	Inflammation,Oxidative stress,Glutamate receptor,DNA methylation
ENSMUST00000153269	ENSMUSG00000038732	Mboat1		Rbm41	Inflammation
ENSMUST00000107348	ENSMUSG00000038763	Alpk3		Mcf2l	Inflammation,Oxidative stress,DNA methylation
ENSMUST00000142306	ENSMUSG00000038777	Sema6c		Cul4a	Inflammation,Oxidative stress,Glutamate receptor,DNA methylation
ENSMUST00000206366	ENSMUSG00000038782	1700028J19Rik		Erlin2	Inflammation,Oxidative stress,Glutamate receptor
ENSMUST00000142956	ENSMUSG00000038822	Hace1		Brf2	Inflammation,Oxidative stress
ENSMUST00000042615、ENSMUST00000131298	ENSMUSG00000038831	Ralgps1		Adrb3	Inflammation,Oxidative stress,Glutamate receptor,DNA methylation
ENSMUST00000164404	ENSMUSG00000038838	Vars2		Ankrd10	Inflammation
ENSMUST00000212094	ENSMUSG00000038872	Zfhx3		Dlc1	Inflammation,Oxidative stress,Glutamate receptor,DNA methylation
ENSMUST00000043907	ENSMUSG00000038880	Mrps34		Ank1	Inflammation,Oxidative stress,Glutamate receptor,DNA methylation
ENSMUST00000103054	ENSMUSG00000038914	Dido1		Plekha2	Inflammation,Oxidative stress,DNA methylation
ENSMUST00000137245	ENSMUSG00000038957	Edc3		Slit2	Inflammation,Oxidative stress,Glutamate receptor,DNA methylation
ENSMUST00000090192、ENSMUST00000115699	ENSMUSG00000038965	Ube2l3		Plpp5	Inflammation,Oxidative stress
ENSMUST00000200209	ENSMUSG00000038975	Rabggtb		Gtf2e2	Inflammation,Oxidative stress
ENSMUST00000171970	ENSMUSG00000039004	Bmp6		Rbpms	Inflammation,Oxidative stress
ENSMUST00000043805、ENSMUST00000154691	ENSMUSG00000039048	Foxred1		Cenpu	Inflammation,DNA methylation
ENSMUST00000166724	ENSMUSG00000039059	Hrh3		Ufsp2	Inflammation
ENSMUST00000042658	ENSMUSG00000039063	Echdc3		Pdlim3	Inflammation,Oxidative stress,DNA methylation
ENSMUST00000106100	ENSMUSG00000039068	Zzz3		Tlr3	Inflammation,Oxidative stress,Glutamate receptor,DNA methylation
ENSMUST00000043409	ENSMUSG00000039081	Zfp503		Brd7	Inflammation,Oxidative stress,DNA methylation
ENSMUST00000110237	ENSMUSG00000039087	Rreb1		Aktip	Inflammation
ENSMUST00000105519、ENSMUST00000040219	ENSMUSG00000039089	L3mbtl3		Slc10a7	Inflammation
ENSMUST00000046045	ENSMUSG00000039103	Nexn		Tnpo2	Inflammation
ENSMUST00000224446	ENSMUSG00000039109	F13a1		Irx3	Inflammation,DNA methylation
ENSMUST00000223611、ENSMUST00000037623	ENSMUSG00000039114	Nrn1		Cog4	Inflammation,Glutamate receptor
ENSMUST00000102992	ENSMUSG00000039130	Zc3hc1		Pllp	Inflammation
ENSMUST00000201198	ENSMUSG00000039156	Stim2		Coq9	Inflammation,Oxidative stress,DNA methylation
ENSMUST00000175979	ENSMUSG00000039166	Akap7		Pgls	Inflammation,DNA methylation
ENSMUST00000141038	ENSMUSG00000039167	Adgrl4		Slc27a1	Inflammation,Oxidative stress,DNA methylation
ENSMUST00000202695	ENSMUSG00000039178	Tbc1d19		Usp10	Inflammation,Oxidative stress,DNA methylation
ENSMUST00000201912、ENSMUST00000201883	ENSMUSG00000039191	Rbpj		Mast3	Inflammation
ENSMUST00000044812	ENSMUSG00000039210	Gpatch2		Hsd17b2	Inflammation,Oxidative stress,DNA methylation
ENSMUST00000044454	ENSMUSG00000039285	Azi2		Pbx4	Inflammation
ENSMUST00000106117	ENSMUSG00000039307	Hexdc		Ints10	Inflammation,Oxidative stress,DNA methylation
ENSMUST00000047490	ENSMUSG00000039308	Ndst2		Bean1	Inflammation
ENSMUST00000142899	ENSMUSG00000039345	Mettl22		Psmb10	Inflammation,Oxidative stress,Glutamate receptor,DNA methylation
ENSMUST00000156000	ENSMUSG00000039382	Wdr45		Dus2	Inflammation,Oxidative stress
ENSMUST00000141164、ENSMUST00000070313	ENSMUSG00000039410	Prdm16		Nfatc3	Inflammation,Oxidative stress,Glutamate receptor,DNA methylation
ENSMUST00000199100	ENSMUSG00000039419	Cntnap2		Pla2g15	Inflammation,Glutamate receptor,DNA methylation
ENSMUST00000106148	ENSMUSG00000039450	Dcxr		Cep57	Inflammation
ENSMUST00000035672	ENSMUSG00000039457	Ppl		Cyb5b	Inflammation,Oxidative stress,DNA methylation
ENSMUST00000041659	ENSMUSG00000039476	Prrx2		Agt	Inflammation,Oxidative stress,Glutamate receptor,DNA methylation
ENSMUST00000162484	ENSMUSG00000039488	Cntn5		Birc3	Inflammation,Oxidative stress,Glutamate receptor,DNA methylation
ENSMUST00000196972	ENSMUSG00000039533	Mmd2		Pdgfd	Inflammation,Oxidative stress,DNA methylation
ENSMUST00000109238、ENSMUST00000049412、ENSMUST00000130790	ENSMUSG00000039536	Stau1		Usp2	Inflammation,Oxidative stress,DNA methylation
ENSMUST00000056073	ENSMUSG00000039543	Cfap70		Sc5d	Inflammation,Glutamate receptor,DNA methylation
ENSMUST00000045522	ENSMUSG00000039578	Ccser1		Srpr	Inflammation
ENSMUST00000135298	ENSMUSG00000039585	Myo9a		Cryab	Inflammation,Oxidative stress,Glutamate receptor,DNA methylation
ENSMUST00000223898	ENSMUSG00000039599	Fam149b		Mpzl2	Inflammation
ENSMUST00000133988	ENSMUSG00000039652	Cpeb3		Ddx6	Inflammation,Oxidative stress,DNA methylation
ENSMUST00000048892	ENSMUSG00000039662	Icmt		Dpagt1	Inflammation,Oxidative stress,Glutamate receptor,DNA methylation
ENSMUST00000047383	ENSMUSG00000039672	Kcne2		Hmbs	Inflammation,Oxidative stress,DNA methylation
ENSMUST00000137699	ENSMUSG00000039682	Lap3		Vps11	Inflammation,Oxidative stress,Glutamate receptor,DNA methylation
ENSMUST00000107704	ENSMUSG00000039693	Msantd3		Tyk2	Inflammation,Oxidative stress,Glutamate receptor,DNA methylation
ENSMUST00000191806	ENSMUSG00000039717	Ralyl		Scg3	Inflammation,DNA methylation
ENSMUST00000037839、ENSMUST00000184644	ENSMUSG00000039795	Zfand1		Tmod2	Inflammation,Oxidative stress,Glutamate receptor
ENSMUST00000197155	ENSMUSG00000039831	Arhgap29		Ldlr	Inflammation,Oxidative stress,Glutamate receptor,DNA methylation
ENSMUST00000155494	ENSMUSG00000039841	Zfp800		Dock6	Inflammation,DNA methylation
ENSMUST00000133417	ENSMUSG00000039842	Mcph1		Myo1e	Inflammation,DNA methylation
ENSMUST00000175676	ENSMUSG00000039891	Txlnb		Tcf12	Inflammation,Oxidative stress,DNA methylation
ENSMUST00000154180	ENSMUSG00000039903	Eva1c		Anxa2	Inflammation,Oxidative stress,Glutamate receptor,DNA methylation
ENSMUST00000151612	ENSMUSG00000039908	Slc26a11		Cgnl1	Inflammation,DNA methylation
ENSMUST00000219558	ENSMUSG00000039910	Cited2		Ice2	Inflammation,Glutamate receptor,DNA methylation
ENSMUST00000167342	ENSMUSG00000039911	Spsb1		Anp32a	Inflammation,Oxidative stress,Glutamate receptor,DNA methylation
ENSMUST00000144931	ENSMUSG00000039943	Plcb4		Kif23	Inflammation,Glutamate receptor,DNA methylation
ENSMUST00000195429	ENSMUSG00000039952	Dag1		Lca5	Inflammation
ENSMUST00000111548	ENSMUSG00000039958	Etfbkmt		Idh3a	Inflammation,Oxidative stress,DNA methylation
ENSMUST00000212301	ENSMUSG00000039959	Hip1		Tle3	Inflammation,Oxidative stress,Glutamate receptor,DNA methylation
ENSMUST00000088516	ENSMUSG00000040003	Magi2		Thsd4	Inflammation,DNA methylation
ENSMUST00000041175	ENSMUSG00000040016	Ptger3		Man2c1	Inflammation,Oxidative stress,DNA methylation
ENSMUST00000218884、ENSMUST00000217750	ENSMUSG00000040043	Rbms2		Celf6	Inflammation
ENSMUST00000144285、ENSMUST00000045602	ENSMUSG00000040048	Ndufb10		Commd4	Inflammation
ENSMUST00000110859	ENSMUSG00000040093	Bmf		Clk3	Inflammation,Oxidative stress,DNA methylation
ENSMUST00000167946	ENSMUSG00000040118	Cacna2d1		Pstpip1	Inflammation,Oxidative stress,Glutamate receptor,DNA methylation
ENSMUST00000185299	ENSMUSG00000040124	Gorab		Cyp11a1	Inflammation,Oxidative stress,Glutamate receptor,DNA methylation
ENSMUST00000111510	ENSMUSG00000040170	Fmo2		Stra6	Inflammation,Glutamate receptor
ENSMUST00000118612	ENSMUSG00000040195	Nemp1		Ctsh	Inflammation,Oxidative stress,Glutamate receptor,DNA methylation
ENSMUST00000044392	ENSMUSG00000040213	Kyat3		Plscr2	Inflammation,DNA methylation
ENSMUST00000171263	ENSMUSG00000040253	Gbp7		Usp3	Inflammation,Oxidative stress,DNA methylation
ENSMUST00000160665	ENSMUSG00000040265	Dnm3		Plscr4	Inflammation,DNA methylation
ENSMUST00000035735	ENSMUSG00000040280	Ndufa4l2		Csnk1g1	Inflammation,Glutamate receptor,DNA methylation
ENSMUST00000160760	ENSMUSG00000040287	Stac3		Rbpms2	Inflammation
ENSMUST00000137903	ENSMUSG00000040296	Ddx58		Pias1	Inflammation,Oxidative stress,Glutamate receptor,DNA methylation
ENSMUST00000161758	ENSMUSG00000040325	Vprbp		Nt5e	Inflammation,Oxidative stress,Glutamate receptor,DNA methylation
ENSMUST00000131270	ENSMUSG00000040350	Trim7		Syncrip	Inflammation,Oxidative stress,Glutamate receptor,DNA methylation
ENSMUST00000106742	ENSMUSG00000040373	Cacng5		Tgfbr2	Inflammation,Oxidative stress,Glutamate receptor,DNA methylation
ENSMUST00000102543	ENSMUSG00000040383	Aqr		Copb2	Inflammation,Oxidative stress,DNA methylation
ENSMUST00000134763	ENSMUSG00000040430	Pitpnc1		Nme6	Inflammation,Oxidative stress,DNA methylation
ENSMUST00000130078、ENSMUST00000137858	ENSMUSG00000040433	Zbtb38		Map4	Inflammation,Glutamate receptor,DNA methylation
ENSMUST00000068586	ENSMUSG00000040434	Large2		Dhx30	Inflammation,Oxidative stress,Glutamate receptor,DNA methylation
ENSMUST00000144940	ENSMUSG00000040447	Spns2		Ngp	Inflammation
ENSMUST00000061008	ENSMUSG00000040473	Cfap69		Kif9	Inflammation,DNA methylation
ENSMUST00000134103、ENSMUST00000099709	ENSMUSG00000040479	Dgkz		Ltf	Inflammation,Oxidative stress,Glutamate receptor,DNA methylation
ENSMUST00000206413	ENSMUSG00000040488	Ltbp4		Lrrfip2	Inflammation,Oxidative stress
ENSMUST00000099712	ENSMUSG00000040506	Ambra1		Arpp21	Inflammation,DNA methylation
ENSMUST00000141105	ENSMUSG00000040536	Necab1		Myd88	Inflammation,Oxidative stress,Glutamate receptor,DNA methylation
ENSMUST00000012348	ENSMUSG00000040562	Gstm2		Wdr48	Inflammation,Oxidative stress,DNA methylation
ENSMUST00000042221	ENSMUSG00000040569	Slc26a7		Mobp	Inflammation,Glutamate receptor,DNA methylation
ENSMUST00000097867、ENSMUST00000143432	ENSMUSG00000040690	Col16a1		Pccb	Inflammation,Oxidative stress,Glutamate receptor,DNA methylation
ENSMUST00000064545	ENSMUSG00000040699	Limd2		Amotl2	Inflammation,Oxidative stress,DNA methylation
ENSMUST00000043314	ENSMUSG00000040703	Cyp2s1		Cck	Inflammation,Oxidative stress,Glutamate receptor,DNA methylation
ENSMUST00000140769	ENSMUSG00000040713	Creg1		Cep63	Inflammation
ENSMUST00000226105	ENSMUSG00000040717	Il17rd		Trf	Inflammation
ENSMUST00000097474	ENSMUSG00000040723	Rcsd1		Uba5	Inflammation,Oxidative stress
ENSMUST00000113846	ENSMUSG00000040732	Erg		Atp2c1	Inflammation,Oxidative stress,DNA methylation
ENSMUST00000140836、ENSMUST00000127785	ENSMUSG00000040734	Ppp1r13l		Hemk1	Inflammation,Glutamate receptor,DNA methylation
ENSMUST00000192215	ENSMUSG00000040782	Rfwd2		Traip	Inflammation,DNA methylation
ENSMUST00000152117、ENSMUST00000145432	ENSMUSG00000040785	Ttc3		Uba7	Inflammation,DNA methylation
ENSMUST00000063062	ENSMUSG00000040809	Chil3		Klhdc8b	Inflammation
ENSMUST00000209829	ENSMUSG00000040867	Begain		Usp4	Inflammation,Oxidative stress,Glutamate receptor,DNA methylation
ENSMUST00000217263	ENSMUSG00000040883	Tmem205		Nt5m	Inflammation,Oxidative stress,DNA methylation
ENSMUST00000170406	ENSMUSG00000040936	Ulk4		Atxn2l	Inflammation,DNA methylation
ENSMUST00000171032、ENSMUST00000126388	ENSMUSG00000040938	Slc16a11		Gpr19	Inflammation
ENSMUST00000199381	ENSMUSG00000040943	Tet2		Colgalt2	Inflammation
ENSMUST00000154979、ENSMUST00000105798	ENSMUSG00000040964	Arhgef10l		Oas3	Inflammation,Glutamate receptor,DNA methylation
ENSMUST00000142426	ENSMUSG00000040990	Sh3kbp1		Trib3	Inflammation,Oxidative stress,Glutamate receptor,DNA methylation
ENSMUST00000093971	ENSMUSG00000040998	Npnt		Heyl	Inflammation,DNA methylation
ENSMUST00000114246	ENSMUSG00000041075	Fzd7		Gpbp1	Inflammation,Oxidative stress,DNA methylation
ENSMUST00000202975	ENSMUSG00000041147	Brca2		Slc8b1	Inflammation,DNA methylation
ENSMUST00000102512、ENSMUST00000030524	ENSMUSG00000041193	Pla2g5		Ilvbl	Inflammation,Oxidative stress,DNA methylation
ENSMUST00000030528	ENSMUSG00000041202	Pla2g2d		Cdv3	Inflammation,DNA methylation
ENSMUST00000182038	ENSMUSG00000041225	Arhgap12		Ppp1r9a	Inflammation,Oxidative stress,Glutamate receptor,DNA methylation
ENSMUST00000112670、ENSMUST00000168501	ENSMUSG00000041229	Phf8		Rasgrp2	Inflammation
ENSMUST00000130709、ENSMUST00000222546	ENSMUSG00000041235	Chd7		Fkbp1a	Inflammation,Oxidative stress,Glutamate receptor,DNA methylation
ENSMUST00000138257	ENSMUSG00000041313	Slc7a1		Gas7	Inflammation,DNA methylation
ENSMUST00000138190	ENSMUSG00000041319	Thoc6		Triobp	Inflammation,DNA methylation
ENSMUST00000123011	ENSMUSG00000041351	Rap1gap		Cdc14b	Inflammation,Oxidative stress,DNA methylation
ENSMUST00000174676	ENSMUSG00000041354	Rgl2		Slc35d2	Inflammation
ENSMUST00000172670	ENSMUSG00000041375	Ccdc9		Podxl2	Inflammation,DNA methylation
ENSMUST00000222115	ENSMUSG00000041415	Dicer1		Mgll	Inflammation,Oxidative stress,DNA methylation
ENSMUST00000182802	ENSMUSG00000041444	Arhgap32		Wnt6	Inflammation,DNA methylation
ENSMUST00000190478、ENSMUST00000185673	ENSMUSG00000041459	Tardbp		Szt2	Inflammation,Oxidative stress,Glutamate receptor,DNA methylation
ENSMUST00000197431	ENSMUSG00000041468	Gpr12		Stk36	Inflammation
ENSMUST00000170628	ENSMUSG00000041481	Serpina3g		Tnxb	Inflammation,Oxidative stress,DNA methylation
ENSMUST00000159306	ENSMUSG00000041528	Rnf123		Dnm2	Inflammation,Oxidative stress,Glutamate receptor,DNA methylation
ENSMUST00000048432	ENSMUSG00000041577	Prelp		Rtp4	Inflammation
ENSMUST00000194374	ENSMUSG00000041605	5730559C18Rik		Fntb	Inflammation,DNA methylation
ENSMUST00000047865	ENSMUSG00000041607	Mbp		Clasp2	Inflammation,Oxidative stress,Glutamate receptor,DNA methylation
ENSMUST00000106621	ENSMUSG00000041623	D11Wsu47e		Spg11	Inflammation,Oxidative stress,Glutamate receptor,DNA methylation
ENSMUST00000123655	ENSMUSG00000041669	Prima1		Agl	Inflammation,Oxidative stress,Glutamate receptor,DNA methylation
ENSMUST00000123822	ENSMUSG00000041673	Lrrc18		Gucd1	Inflammation
ENSMUST00000040084	ENSMUSG00000041700	Lhfpl1		Snap91	Inflammation,Oxidative stress,Glutamate receptor,DNA methylation
ENSMUST00000046168	ENSMUSG00000041708	Mpped1		Specc1l	Inflammation,Glutamate receptor,DNA methylation
ENSMUST00000164246	ENSMUSG00000041729	Coro2b		Arhgef5	Inflammation,Glutamate receptor,DNA methylation
ENSMUST00000129127、ENSMUST00000047666	ENSMUSG00000041731	Pgm5		Znrf1	Inflammation,Oxidative stress,Glutamate receptor,DNA methylation
ENSMUST00000129024	ENSMUSG00000041733	Coq5		Apol6	Inflammation
ENSMUST00000047419	ENSMUSG00000041736	Tspo		Myo5c	Inflammation
ENSMUST00000129184	ENSMUSG00000041762	Gpr155		Pik3c3	Inflammation,Oxidative stress,Glutamate receptor,DNA methylation
ENSMUST00000137267	ENSMUSG00000041774	Ydjc		Vps8	Inflammation,Oxidative stress,DNA methylation
ENSMUST00000129810	ENSMUSG00000041828	Abca8a		Gabrb3	Inflammation,Oxidative stress,Glutamate receptor,DNA methylation
ENSMUST00000117462	ENSMUSG00000041845	Rhod		St18	Inflammation,Oxidative stress,DNA methylation
ENSMUST00000174847	ENSMUSG00000041881	Ndufa7		Dysf	Inflammation,Oxidative stress,Glutamate receptor,DNA methylation
ENSMUST00000130983	ENSMUSG00000041930	Fam222a		Fgg	Inflammation,Oxidative stress,Glutamate receptor
ENSMUST00000105574	ENSMUSG00000041936	Agrn		Mga	Inflammation,Oxidative stress,Glutamate receptor,DNA methylation
ENSMUST00000039476、ENSMUST00000129113	ENSMUSG00000041977	Arhgef11		Rpap1	Inflammation,Oxidative stress
ENSMUST00000160115	ENSMUSG00000042015	Wdr41		Fstl5	Inflammation
ENSMUST00000222761	ENSMUSG00000042029	Ncapg2		Ctnnd1	Inflammation,Oxidative stress,Glutamate receptor,DNA methylation
ENSMUST00000220825	ENSMUSG00000042043	Tbca		Ogt	Inflammation,Oxidative stress,Glutamate receptor,DNA methylation
ENSMUST00000134790	ENSMUSG00000042078	Svop		Ccnd3	Inflammation,Oxidative stress,Glutamate receptor,DNA methylation
ENSMUST00000179478	ENSMUSG00000042079	Hnrnpf		Rhbdd3	Inflammation,Oxidative stress,DNA methylation
ENSMUST00000148815	ENSMUSG00000042105	Inpp5f		Hsdl1	Inflammation
ENSMUST00000175914	ENSMUSG00000042106	Fam212a		Polq	Inflammation,Oxidative stress,DNA methylation
ENSMUST00000203029	ENSMUSG00000042129	Rassf4		Slc25a37	Inflammation
ENSMUST00000211060、ENSMUST00000213411	ENSMUSG00000042138	Msantd2		Senp6	Inflammation,DNA methylation
ENSMUST00000086167	ENSMUSG00000042185	Nfrkb		Arhgap27	Inflammation,Glutamate receptor
ENSMUST00000187001	ENSMUSG00000042210	Abhd14a		Sdr42e1	Inflammation,DNA methylation
ENSMUST00000036503	ENSMUSG00000042213	Zfand4		Ramp1	Inflammation,Oxidative stress,Glutamate receptor,DNA methylation
ENSMUST00000154248	ENSMUSG00000042216	Sgsm1		Tulp4	Inflammation,Oxidative stress,DNA methylation
ENSMUST00000200332	ENSMUSG00000042249	Grk3		Pja1	Inflammation,Glutamate receptor,DNA methylation
ENSMUST00000224268	ENSMUSG00000042284	Itga1		Tmem30b	Inflammation
ENSMUST00000143951、ENSMUST00000126761	ENSMUSG00000042308	Setd1a		Pla2g3	Inflammation,Oxidative stress,Glutamate receptor,DNA methylation
ENSMUST00000110249	ENSMUSG00000042320	Prox2		Mon2	Inflammation,DNA methylation
ENSMUST00000176737、ENSMUST00000035279	ENSMUSG00000042328	Hps4		Cd300ld	Inflammation,Glutamate receptor
ENSMUST00000224858	ENSMUSG00000042348	Arl15		Tdg	Inflammation,Oxidative stress,DNA methylation
ENSMUST00000070453	ENSMUSG00000042377	Fam83g		Dbn1	Inflammation,Oxidative stress,Glutamate receptor,DNA methylation
ENSMUST00000199754	ENSMUSG00000042390	Gatad2b		Sema3f	Inflammation,DNA methylation
ENSMUST00000141660	ENSMUSG00000042425	Frmpd3		Cnot6l	Inflammation,DNA methylation
ENSMUST00000226022	ENSMUSG00000042426	Dhx29		Adgrb1	Inflammation,Glutamate receptor,DNA methylation
ENSMUST00000040522	ENSMUSG00000042436	Mfap4		Pcdh11x	Inflammation,DNA methylation
ENSMUST00000133666	ENSMUSG00000042492	Tbc1d10b		Gna15	Inflammation,Oxidative stress,Glutamate receptor,DNA methylation
ENSMUST00000166791	ENSMUSG00000042502	Cd2bp2		Nrip3	Inflammation
ENSMUST00000029553	ENSMUSG00000042520	Ubap2l		Cxcl10	Inflammation,Oxidative stress,Glutamate receptor,DNA methylation
ENSMUST00000046340	ENSMUSG00000042523	Dnal1		Pip5k1c	Inflammation,Oxidative stress,DNA methylation
ENSMUST00000062855	ENSMUSG00000042570	Mier2		Ncaph	Inflammation,DNA methylation
ENSMUST00000086317	ENSMUSG00000042589	Cux2		Rnf44	Inflammation
ENSMUST00000094378、ENSMUST00000039110	ENSMUSG00000042626	Shc1		Synrg	Inflammation,DNA methylation
ENSMUST00000049308	ENSMUSG00000042644	Itpr3		Tmem106a	Inflammation,DNA methylation
ENSMUST00000185197	ENSMUSG00000042662	Dusp15		Dapk3	Inflammation,Oxidative stress,DNA methylation
ENSMUST00000170882	ENSMUSG00000042675	Ypel3		Dpp4	Inflammation,Oxidative stress,Glutamate receptor,DNA methylation
ENSMUST00000151458	ENSMUSG00000042719	Naa25		Zbtb7a	Inflammation,DNA methylation
ENSMUST00000160322	ENSMUSG00000042743	Sgtb		Baz1a	Inflammation,Oxidative stress,DNA methylation
ENSMUST00000215136、ENSMUST00000049452	ENSMUSG00000042757	Tmem108		Wnk4	Inflammation,Oxidative stress,Glutamate receptor
ENSMUST00000049457	ENSMUSG00000042761	Mrap2		Arhgap5	Inflammation,Oxidative stress,Glutamate receptor
ENSMUST00000031815、ENSMUST00000203371	ENSMUSG00000042810	Krba1		Tanc1	Inflammation,Glutamate receptor,DNA methylation
ENSMUST00000168890	ENSMUSG00000042834	Nrep		Lsm7	Inflammation,DNA methylation
ENSMUST00000210988	ENSMUSG00000042918	Mamstr		Oaz1	Inflammation,DNA methylation
ENSMUST00000160273	ENSMUSG00000042961	Egflam		Eogt	Inflammation,DNA methylation
ENSMUST00000185483	ENSMUSG00000043015	Nemp2		Pkig	Inflammation
ENSMUST00000122389	ENSMUSG00000043051	Disc1		Arx	Inflammation,Glutamate receptor,DNA methylation
ENSMUST00000131720	ENSMUSG00000043099	Hic1		Cops4	Inflammation,Oxidative stress,Glutamate receptor,DNA methylation
ENSMUST00000049787	ENSMUSG00000043110	Lrrn4		Ror1	Inflammation,Oxidative stress,DNA methylation
ENSMUST00000221177、ENSMUST00000220519、ENSMUST00000223205、ENSMUST00000221895	ENSMUSG00000043153	Ispd		Sstr1	Inflammation,Oxidative stress,Glutamate receptor,DNA methylation
ENSMUST00000189391	ENSMUSG00000043289	Mei4		Slc12a8	Inflammation
ENSMUST00000209365、ENSMUST00000060187	ENSMUSG00000043366	Olfr78		Ntng2	Inflammation,Glutamate receptor,DNA methylation
ENSMUST00000155171	ENSMUSG00000043410	Hfm1		Tdrd7	Inflammation
ENSMUST00000105839	ENSMUSG00000043411	Usp48		Cnot3	Inflammation,Oxidative stress,Glutamate receptor
ENSMUST00000163079、ENSMUST00000172044	ENSMUSG00000043467	Zbtb37		Aamdc	Inflammation
ENSMUST00000222921	ENSMUSG00000043487	Acot6		Arhgap45	Inflammation,Oxidative stress,Glutamate receptor,DNA methylation
ENSMUST00000122921	ENSMUSG00000043510	Hscb		Usp35	Inflammation,Oxidative stress
ENSMUST00000112951、ENSMUST00000119141	ENSMUSG00000043587	Pxylp1		Kiss1r	Inflammation,Oxidative stress,Glutamate receptor,DNA methylation
ENSMUST00000105811	ENSMUSG00000043621	Ubxn10		Cd99l2	Inflammation
ENSMUST00000217974	ENSMUSG00000043673	Kcns3		Ggta1	Inflammation
ENSMUST00000124789、ENSMUST00000128845	ENSMUSG00000043822	Adamtsl5		R3hdm4	Inflammation,Oxidative stress
ENSMUST00000106099	ENSMUSG00000043872	Zmym1		Cep19	Inflammation
ENSMUST00000214954	ENSMUSG00000043885	Slc36a4		Ppp1r26	Inflammation
ENSMUST00000113916、ENSMUST00000142691	ENSMUSG00000043929	Klhl15		Ythdc1	Inflammation
ENSMUST00000121504	ENSMUSG00000043964	Orai3		Cerk	Inflammation,Oxidative stress,DNA methylation
ENSMUST00000068355	ENSMUSG00000043972	Opn5		Acss3	Inflammation,Oxidative stress,DNA methylation
ENSMUST00000052978	ENSMUSG00000043986	Spata31d1d		Adamtsl2	Inflammation,DNA methylation
ENSMUST00000070709	ENSMUSG00000044024	Rell2		Dnajb5	Inflammation,Oxidative stress
ENSMUST00000081349、ENSMUST00000099576	ENSMUSG00000044042	Fmn1		Fmnl2	Inflammation,Oxidative stress,DNA methylation
ENSMUST00000151927	ENSMUSG00000044098	Rsbn1		Prr5	Inflammation
ENSMUST00000196184、ENSMUST00000106822	ENSMUSG00000044165	Bcl2l15		Prickle1	Inflammation,DNA methylation
ENSMUST00000061469	ENSMUSG00000044177	Wfikkn2		Nepro	Inflammation,DNA methylation
ENSMUST00000053120	ENSMUSG00000044197	Gpr146		Naa30	Inflammation,Oxidative stress,DNA methylation
ENSMUST00000145719	ENSMUSG00000044224	Dnajc21		Ubac1	Inflammation
ENSMUST00000113070	ENSMUSG00000044348	Slc25a53		P2ry12	Inflammation,Oxidative stress,Glutamate receptor,DNA methylation
ENSMUST00000154012	ENSMUSG00000044429	Cryga		Arhgap26	Inflammation,Oxidative stress,Glutamate receptor,DNA methylation
ENSMUST00000107970	ENSMUSG00000044430	Klk12		Rnf13	Inflammation,DNA methylation
ENSMUST00000118310	ENSMUSG00000044442	N6amt1		Commd2	Inflammation
ENSMUST00000224823、ENSMUST00000039135	ENSMUSG00000044447	Dock5		Cnot1	Inflammation,Oxidative stress,Glutamate receptor,DNA methylation
ENSMUST00000224155	ENSMUSG00000044461	Shisa2		Ndrg4	Inflammation,Oxidative stress,DNA methylation
ENSMUST00000170715、ENSMUST00000129580、ENSMUST00000122809、ENSMUST00000054289	ENSMUSG00000044533	Rps2		Fxyd1	Inflammation,Oxidative stress,DNA methylation
ENSMUST00000060673	ENSMUSG00000044626	Liph		Clcn7	Inflammation,Glutamate receptor,DNA methylation
ENSMUST00000197743	ENSMUSG00000044667	Plppr4		Anln	Inflammation,Oxidative stress,Glutamate receptor,DNA methylation
ENSMUST00000130149	ENSMUSG00000044702	Palb2		Klhl13	Inflammation,DNA methylation
ENSMUST00000117222	ENSMUSG00000044709	Gemin7		Plch1	Inflammation
ENSMUST00000050709、ENSMUST00000155097	ENSMUSG00000044716	Dok7		Smad6	Inflammation,Oxidative stress,DNA methylation
ENSMUST00000076352	ENSMUSG00000044734	Serpinb1a		Ehmt1	Inflammation,Oxidative stress,DNA methylation
ENSMUST00000051017	ENSMUSG00000044748	Defb1		Stag3	Inflammation
ENSMUST00000127675	ENSMUSG00000044770	Scml4		Aifm1	Inflammation,Oxidative stress,Glutamate receptor,DNA methylation
ENSMUST00000197399	ENSMUSG00000044791	Setd2		Zic4	Inflammation
ENSMUST00000217747	ENSMUSG00000044937	Ttc41		Zdhhc9	Inflammation,DNA methylation
ENSMUST00000124577	ENSMUSG00000045010	Gm4779		Xpnpep2	Inflammation,Oxidative stress,DNA methylation
ENSMUST00000097274	ENSMUSG00000045038	Prkce		Hk1	Inflammation,Oxidative stress,Glutamate receptor,DNA methylation
ENSMUST00000204532	ENSMUSG00000045095	Magi1		Zscan21	Inflammation,DNA methylation
ENSMUST00000005518	ENSMUSG00000045098	Kmt5b		Wdr62	Inflammation
ENSMUST00000202741、ENSMUST00000202027	ENSMUSG00000045102	Poln		Apbb1	Inflammation,Oxidative stress
ENSMUST00000139935	ENSMUSG00000045193	Cirbp		Ralgapa2	Inflammation,DNA methylation
ENSMUST00000142620	ENSMUSG00000045275	Lca5l		Myom3	Inflammation
ENSMUST00000223423	ENSMUSG00000045312	Lhfpl2		Mgarp	Inflammation,Glutamate receptor
ENSMUST00000055723	ENSMUSG00000045362	Tnfrsf26		Islr	Inflammation
ENSMUST00000113203	ENSMUSG00000045427	Hnrnph2		Matr3	Inflammation,Oxidative stress,Glutamate receptor,DNA methylation
ENSMUST00000138589	ENSMUSG00000045482	Trrap		Itih2	Inflammation
ENSMUST00000072452、ENSMUST00000138268	ENSMUSG00000045503	Sys1		Hgsnat	Inflammation,DNA methylation
ENSMUST00000122066	ENSMUSG00000045639	Zfp629		Rsrp1	Inflammation,Oxidative stress,DNA methylation
ENSMUST00000154349	ENSMUSG00000045751	Mms22l		Jade3	Inflammation,DNA methylation
ENSMUST00000060433	ENSMUSG00000045752	Tssc4		Map4k1	Inflammation,Oxidative stress,Glutamate receptor
ENSMUST00000059997	ENSMUSG00000045838	A430105I19Rik		Srrt	Inflammation,Oxidative stress,Glutamate receptor,DNA methylation
ENSMUST00000218651	ENSMUSG00000045867	Cradd		Enpp1	Inflammation,Oxidative stress,Glutamate receptor,DNA methylation
ENSMUST00000183409、ENSMUST00000006667	ENSMUSG00000045868	Gvin1		Ctbp1	Inflammation,Oxidative stress,Glutamate receptor,DNA methylation
ENSMUST00000116341、ENSMUST00000132815	ENSMUSG00000045973	Slc25a51		Rcor3	Inflammation,DNA methylation
ENSMUST00000044783、ENSMUST00000140576、ENSMUST00000115461	ENSMUSG00000045983	Eif4g1		Htra4	Inflammation,DNA methylation
ENSMUST00000050714	ENSMUSG00000046070	Igfals		Fbxo27	Inflammation
ENSMUST00000056312	ENSMUSG00000046110	Serinc4		Asxl2	Inflammation,DNA methylation
ENSMUST00000175726	ENSMUSG00000046138	9930021J03Rik		Plekhg2	Inflammation,DNA methylation
ENSMUST00000070174、ENSMUST00000174072	ENSMUSG00000046157	Tmem229b		Adgrl3	Inflammation,Glutamate receptor,DNA methylation
ENSMUST00000224784	ENSMUSG00000046169	Adamts6		Kcnmb2	Inflammation,DNA methylation
ENSMUST00000160300	ENSMUSG00000046178	Nxph1		Gpr160	Inflammation
ENSMUST00000093812	ENSMUSG00000046186	Cd109		Cdkn1c	Inflammation,Oxidative stress,Glutamate receptor,DNA methylation
ENSMUST00000223897	ENSMUSG00000046230	Vps13a		Ahdc1	Inflammation,Oxidative stress,DNA methylation
ENSMUST00000052068	ENSMUSG00000046402	Rbp1		Tecta	Inflammation
ENSMUST00000218821	ENSMUSG00000046567	4930430F08Rik		Spag6	Inflammation,DNA methylation
ENSMUST00000057279	ENSMUSG00000046618	Olfml2a		Tmem33	Inflammation,Glutamate receptor,DNA methylation
ENSMUST00000050069	ENSMUSG00000046667	Rbm12b1		Slc16a9	Inflammation
ENSMUST00000133069	ENSMUSG00000046709	Mapk10		Smim14	Inflammation
ENSMUST00000107201	ENSMUSG00000046722	Cdc42se1		Sh2d4b	Inflammation,Oxidative stress
ENSMUST00000146096	ENSMUSG00000046768	Rhoj		Jmjd1c	Inflammation,Oxidative stress,Glutamate receptor,DNA methylation
ENSMUST00000179804	ENSMUSG00000046798	Cldn12		Wdr19	Inflammation,DNA methylation
ENSMUST00000152177	ENSMUSG00000046822	Slc39a3		Sirpa	Inflammation,Oxidative stress,DNA methylation
ENSMUST00000124980	ENSMUSG00000046854	Pip5kl1		Ankrd9	Inflammation
ENSMUST00000065857	ENSMUSG00000046873	Mbtps2		Ddx60	Inflammation
ENSMUST00000167708	ENSMUSG00000046876	Atxn1		Scarb1	Inflammation,Oxidative stress,Glutamate receptor,DNA methylation
ENSMUST00000119168	ENSMUSG00000046897	Zfp740		Chchd5	Inflammation,Oxidative stress
ENSMUST00000197266、ENSMUST00000198388	ENSMUSG00000046985	Tapt1		Ninj1	Inflammation,DNA methylation
ENSMUST00000064445	ENSMUSG00000046997	Spsb4		Igsf9	Inflammation
ENSMUST00000159062	ENSMUSG00000047013	Fbxo41		Arap2	Inflammation,DNA methylation
ENSMUST00000153755、ENSMUST00000153137、ENSMUST00000150292	ENSMUSG00000047022	Mipol1		Igsf8	Inflammation,Oxidative stress,DNA methylation
ENSMUST00000181276	ENSMUSG00000047117	Ankdd1b		Ptpdc1	Inflammation,Oxidative stress
ENSMUST00000214532	ENSMUSG00000047139	Cd24a		Dexi	Inflammation,DNA methylation
ENSMUST00000130553	ENSMUSG00000047161	Chst9		Trappc11	Inflammation,Oxidative stress,Glutamate receptor,DNA methylation
ENSMUST00000054889	ENSMUSG00000047230	Cldn2		Cdon	Inflammation,DNA methylation
ENSMUST00000129312	ENSMUSG00000047246	Hist1h2be		Cd84	Inflammation,Glutamate receptor
ENSMUST00000129475、ENSMUST00000177476	ENSMUSG00000047284	Neurl4		Ttc39b	Inflammation,DNA methylation
ENSMUST00000186310、ENSMUST00000186434	ENSMUSG00000047361	Gm973		Slc43a2	Inflammation
ENSMUST00000129719	ENSMUSG00000047363	Cstad		Fbxo8	Inflammation
ENSMUST00000190687	ENSMUSG00000047407	Tgif1		Cep250	Inflammation
ENSMUST00000182260	ENSMUSG00000047417	Rexo1		Ncapd2	Inflammation,Oxidative stress,DNA methylation
ENSMUST00000051176	ENSMUSG00000047420	Fam180a		Bcl9	Inflammation,DNA methylation
ENSMUST00000182056、ENSMUST00000182903	ENSMUSG00000047507	Baiap3		Trpc4ap	Inflammation
ENSMUST00000185953	ENSMUSG00000047528	Als2cr12		Txnip	Inflammation,Oxidative stress,DNA methylation
ENSMUST00000205740	ENSMUSG00000047603	Zfp235		Poli	Inflammation,Oxidative stress,DNA methylation
ENSMUST00000130130	ENSMUSG00000047617	Paxx		Tmco3	Inflammation
ENSMUST00000051706	ENSMUSG00000047619	Ddi1		Parp12	Inflammation,Oxidative stress,DNA methylation
ENSMUST00000219116	ENSMUSG00000047712	Ust		Tbkbp1	Inflammation,DNA methylation
ENSMUST00000058652	ENSMUSG00000047759	Hs3st3a1		Osbpl7	Inflammation,Oxidative stress
ENSMUST00000123970	ENSMUSG00000047767	Atg16l2		Ranbp9	Inflammation,Oxidative stress,Glutamate receptor
ENSMUST00000207171	ENSMUSG00000047773	Ankfn1		Gng10	Inflammation,Glutamate receptor
ENSMUST00000062202、ENSMUST00000168122	ENSMUSG00000047793	Sned1		Dock10	Inflammation,DNA methylation
ENSMUST00000060061、ENSMUST00000107413、ENSMUST00000133680	ENSMUSG00000047824	Pygo2		Lpar1	Inflammation,Oxidative stress,Glutamate receptor,DNA methylation
ENSMUST00000106630	ENSMUSG00000047904	Sstr2		Josd2	Inflammation
ENSMUST00000126994	ENSMUSG00000047996	Prrg1		Mboat1	Inflammation,DNA methylation
ENSMUST00000173173、ENSMUST00000164992	ENSMUSG00000048000	Gigyf2		Alpk3	Inflammation
ENSMUST00000061571	ENSMUSG00000048015	Neurod4		Ralgps1	Inflammation,DNA methylation
ENSMUST00000202382、ENSMUST00000200910	ENSMUSG00000048029	Eno4		Vars2	Inflammation,Oxidative stress,Glutamate receptor,DNA methylation
ENSMUST00000217256	ENSMUSG00000048038	Ccdc187		Zfhx3	Inflammation,Oxidative stress,Glutamate receptor,DNA methylation
ENSMUST00000143054	ENSMUSG00000048100	Taf13		Dido1	Inflammation,Oxidative stress,DNA methylation
ENSMUST00000097653	ENSMUSG00000048126	Col6a3		Edc3	Inflammation,Oxidative stress,DNA methylation
ENSMUST00000162248	ENSMUSG00000048148	Nwd1		Ube2l3	Inflammation,Oxidative stress,Glutamate receptor,DNA methylation
ENSMUST00000117805	ENSMUSG00000048240	Gng7		Rabggtb	Inflammation,Oxidative stress,DNA methylation
ENSMUST00000057021	ENSMUSG00000048387	Osr1		Bmp6	Inflammation,Oxidative stress,Glutamate receptor,DNA methylation
ENSMUST00000115101	ENSMUSG00000048439	Nupl2		Hrh3	Inflammation,Oxidative stress,Glutamate receptor,DNA methylation
ENSMUST00000165515	ENSMUSG00000048440	Cyp4f16		Echdc3	Inflammation
ENSMUST00000183013、ENSMUST00000063116	ENSMUSG00000048450	Msx1		Rreb1	Inflammation,DNA methylation
ENSMUST00000131087	ENSMUSG00000048481	Mypop		L3mbtl3	Inflammation,Oxidative stress,DNA methylation
ENSMUST00000111045	ENSMUSG00000048482	Bdnf		Nexn	Inflammation,Oxidative stress,Glutamate receptor,DNA methylation
ENSMUST00000050020	ENSMUSG00000048534	Jaml		F13a1	Inflammation,Oxidative stress,Glutamate receptor,DNA methylation
ENSMUST00000147495	ENSMUSG00000048537	Phldb1		Nrn1	Inflammation,Oxidative stress,Glutamate receptor,DNA methylation
ENSMUST00000057243	ENSMUSG00000048572	Tmem252		Stim2	Inflammation
ENSMUST00000178921	ENSMUSG00000048583	Igf2		Akap7	Inflammation,Oxidative stress,DNA methylation
ENSMUST00000041475	ENSMUSG00000048612	Myof		Adgrl4	Inflammation
ENSMUST00000053830	ENSMUSG00000048686	Hmgb4		Tbc1d19	Inflammation
ENSMUST00000123141	ENSMUSG00000048696	Mex3d		Rbpj	Inflammation,Oxidative stress,Glutamate receptor,DNA methylation
ENSMUST00000133257	ENSMUSG00000048731	Ggnbp1		Azi2	Inflammation,DNA methylation
ENSMUST00000126721	ENSMUSG00000048747	E130114P18Rik		Ndst2	Inflammation
ENSMUST00000145836	ENSMUSG00000048772	Tmem53		Mettl22	Inflammation,DNA methylation
ENSMUST00000150991	ENSMUSG00000048782	Insc		Wdr45	Inflammation,Oxidative stress
ENSMUST00000062750	ENSMUSG00000048794	Cfap100		Prdm16	Inflammation,Oxidative stress,Glutamate receptor,DNA methylation
ENSMUST00000206104	ENSMUSG00000048897	Zfp710		Cntnap2	Inflammation,Glutamate receptor,DNA methylation
ENSMUST00000059372	ENSMUSG00000048911	Rnf24		Dcxr	Inflammation,Oxidative stress,DNA methylation
ENSMUST00000163100	ENSMUSG00000048922	Cdca2		Ppl	Inflammation,Oxidative stress,Glutamate receptor,DNA methylation
ENSMUST00000075806	ENSMUSG00000048939	Atp13a5		Prrx2	Inflammation
ENSMUST00000117409	ENSMUSG00000048997	Atxn7l2		Mmd2	Inflammation,DNA methylation
ENSMUST00000164267	ENSMUSG00000049241	Hcar1		Stau1	Inflammation,Oxidative stress,Glutamate receptor,DNA methylation
ENSMUST00000176169	ENSMUSG00000049281	Scn3b		Ccser1	Inflammation,Glutamate receptor,DNA methylation
ENSMUST00000168412	ENSMUSG00000049300	Prmt6		Myo9a	Inflammation,Oxidative stress,Glutamate receptor,DNA methylation
ENSMUST00000186037	ENSMUSG00000049339	Retreg2		Cpeb3	Inflammation,Glutamate receptor,DNA methylation
ENSMUST00000050228	ENSMUSG00000049411	Tmem241		Icmt	Inflammation,Oxidative stress,Glutamate receptor,DNA methylation
ENSMUST00000066049	ENSMUSG00000049420	Tmem200a		Kcne2	Inflammation,Oxidative stress,DNA methylation
ENSMUST00000108200	ENSMUSG00000049421	Zfp260		Lap3	Inflammation,Oxidative stress,Glutamate receptor,DNA methylation
ENSMUST00000057767	ENSMUSG00000049436	Upk1b		Msantd3	Inflammation,DNA methylation
ENSMUST00000055345	ENSMUSG00000049526	Tmem202		Ralyl	Inflammation,Oxidative stress,DNA methylation
ENSMUST00000109694	ENSMUSG00000049538	Adamts16		Arhgap29	Inflammation,DNA methylation
ENSMUST00000206753	ENSMUSG00000049553	Polr1a		Txlnb	Inflammation
ENSMUST00000156851	ENSMUSG00000049606	Zfp644		Eva1c	Inflammation
ENSMUST00000206340	ENSMUSG00000049739	Zfp646		Slc26a11	Inflammation
ENSMUST00000055776、ENSMUST00000112822	ENSMUSG00000049744	Arhgap15		Cited2	Inflammation,Glutamate receptor,DNA methylation
ENSMUST00000096308	ENSMUSG00000049871	Nlrc3		Spsb1	Inflammation,Oxidative stress,DNA methylation
ENSMUST00000165593	ENSMUSG00000049985	Ankrd55		Plcb4	Inflammation,Oxidative stress,Glutamate receptor,DNA methylation
ENSMUST00000089465	ENSMUSG00000050014	Apol10b		Dag1	Inflammation,Oxidative stress,Glutamate receptor,DNA methylation
ENSMUST00000060918	ENSMUSG00000050022	Amz1		Etfbkmt	Inflammation,Oxidative stress,DNA methylation
ENSMUST00000111664	ENSMUSG00000050043	Tmx2		Hip1	Inflammation,Oxidative stress,Glutamate receptor,DNA methylation
ENSMUST00000060389、ENSMUST00000211983	ENSMUSG00000050079	Rspry1		Magi2	Inflammation,Glutamate receptor,DNA methylation
ENSMUST00000159998	ENSMUSG00000050103	Agmo		Ptger3	Inflammation,Oxidative stress,Glutamate receptor,DNA methylation
ENSMUST00000061699	ENSMUSG00000050108	Bpifc		Bmf	Inflammation,Oxidative stress,DNA methylation
ENSMUST00000052645	ENSMUSG00000050174	Nudt6		Cacna2d1	Inflammation,Oxidative stress,Glutamate receptor,DNA methylation
ENSMUST00000055490、ENSMUST00000106544	ENSMUSG00000050201	Otop2		Fmo2	Inflammation,Oxidative stress,DNA methylation
ENSMUST00000050562	ENSMUSG00000050370	Ch25h		Kyat3	Inflammation,Glutamate receptor,DNA methylation
ENSMUST00000126337	ENSMUSG00000050447	Lypd6		Dnm3	Inflammation,Oxidative stress,Glutamate receptor,DNA methylation
ENSMUST00000223500、ENSMUST00000218199	ENSMUSG00000050545	Fam228b		Ndufa4l2	Inflammation,Oxidative stress,DNA methylation
ENSMUST00000144351	ENSMUSG00000050556	Kcnb1		Stac3	Inflammation,Glutamate receptor,DNA methylation
ENSMUST00000111757	ENSMUSG00000050565	Tor1aip2		Ddx58	Inflammation,Oxidative stress,Glutamate receptor,DNA methylation
ENSMUST00000084853、ENSMUST00000129305	ENSMUSG00000050627	Gpd1l		Cacng5	Inflammation,Glutamate receptor,DNA methylation
ENSMUST00000053175	ENSMUSG00000050666	Vstm4		Aqr	Inflammation,DNA methylation
ENSMUST00000210106、ENSMUST00000211500、ENSMUST00000211694	ENSMUSG00000050708	Ftl1		Pitpnc1	Inflammation,DNA methylation
ENSMUST00000142613	ENSMUSG00000050732	Vamp8		Zbtb38	Inflammation,Oxidative stress,DNA methylation
ENSMUST00000148985、ENSMUST00000130901	ENSMUSG00000050944	Efcab5		Spns2	Inflammation
ENSMUST00000172530	ENSMUSG00000050994	Adgb		Cfap69	Inflammation,DNA methylation
ENSMUST00000152057	ENSMUSG00000051022	Hs3st1		Dgkz	Inflammation,Oxidative stress,Glutamate receptor
ENSMUST00000177952、ENSMUST00000053361	ENSMUSG00000051043	Gprc5c		Ltbp4	Inflammation,Oxidative stress,DNA methylation
ENSMUST00000055343	ENSMUSG00000051054	1700014D04Rik		Ambra1	Inflammation,DNA methylation
ENSMUST00000052375	ENSMUSG00000051079	Rgs13		Necab1	Inflammation,Glutamate receptor
ENSMUST00000182289	ENSMUSG00000051111	Sv2c		Gstm2	Inflammation,Oxidative stress,DNA methylation
ENSMUST00000205359、ENSMUST00000205819	ENSMUSG00000051113	Fam71e1		Col16a1	Inflammation
ENSMUST00000148393	ENSMUSG00000051232	Tmem199		Limd2	Inflammation
ENSMUST00000217158、ENSMUST00000170421	ENSMUSG00000051243	Islr2		Cyp2s1	Inflammation,Glutamate receptor,DNA methylation
ENSMUST00000060309、ENSMUST00000167944	ENSMUSG00000051323	Pcdh19		Creg1	Inflammation,DNA methylation
ENSMUST00000126503	ENSMUSG00000051329	Nup160		Il17rd	Inflammation,Oxidative stress,DNA methylation
ENSMUST00000075591、ENSMUST00000219833	ENSMUSG00000051331	Cacna1c		Rcsd1	Inflammation,Oxidative stress
ENSMUST00000218301	ENSMUSG00000051354	Samd3		Erg	Inflammation,Oxidative stress,Glutamate receptor,DNA methylation
ENSMUST00000207252	ENSMUSG00000051451	Crebzf		Ppp1r13l	Inflammation,DNA methylation
ENSMUST00000200535	ENSMUSG00000051527	Usp29		Rfwd2	Inflammation
ENSMUST00000212333	ENSMUSG00000051586	Mical3		Ttc3	Inflammation,Oxidative stress,Glutamate receptor,DNA methylation
ENSMUST00000052366	ENSMUSG00000051663	Pcdhb1		Chil3	Inflammation
ENSMUST00000130087	ENSMUSG00000051674	Dcun1d4		Begain	Inflammation,Glutamate receptor,DNA methylation
ENSMUST00000156922	ENSMUSG00000051675	Trim32		Tmem205	Inflammation
ENSMUST00000220170	ENSMUSG00000051721	Wdcp		Ulk4	Inflammation,Oxidative stress,DNA methylation
ENSMUST00000142127	ENSMUSG00000051730	Mettl5		Slc16a11	Inflammation,Oxidative stress
ENSMUST00000209035	ENSMUSG00000051735	Rinl		Tet2	Inflammation,Oxidative stress,DNA methylation
ENSMUST00000139743、ENSMUST00000135785	ENSMUSG00000051736	Fam229b		Arhgef10l	Inflammation
ENSMUST00000201088	ENSMUSG00000051950	B3glct		Sh3kbp1	Inflammation,Oxidative stress,DNA methylation
ENSMUST00000177034、ENSMUST00000086693	ENSMUSG00000052105	Mtcl1		Npnt	Inflammation
ENSMUST00000120756、ENSMUST00000050625	ENSMUSG00000052133	Sema5b		Fzd7	Inflammation,Oxidative stress,DNA methylation
ENSMUST00000063824	ENSMUSG00000052142	Rasal3		Brca2	Inflammation,Oxidative stress,Glutamate receptor,DNA methylation
ENSMUST00000145226	ENSMUSG00000052146	Rps10		Pla2g5	Inflammation,Oxidative stress,DNA methylation
ENSMUST00000063956	ENSMUSG00000052212	Cd177		Pla2g2d	Inflammation,Oxidative stress,Glutamate receptor,DNA methylation
ENSMUST00000187792	ENSMUSG00000052293	Taf9		Arhgap12	Inflammation,DNA methylation
ENSMUST00000176771	ENSMUSG00000052301	Doc2a		Chd7	Inflammation,Oxidative stress,Glutamate receptor,DNA methylation
ENSMUST00000062801	ENSMUSG00000052373	Mpp3		Slc7a1	Inflammation,Oxidative stress,Glutamate receptor,DNA methylation
ENSMUST00000099566、ENSMUST00000099564	ENSMUSG00000052387	Trpm3		Rap1gap	Inflammation,Oxidative stress,DNA methylation
ENSMUST00000097403	ENSMUSG00000052469	Tcp10c		Dicer1	Inflammation,Oxidative stress,Glutamate receptor,DNA methylation
ENSMUST00000093506	ENSMUSG00000052477	C130026I21Rik		Arhgap32	Inflammation,Oxidative stress,Glutamate receptor,DNA methylation
ENSMUST00000167641	ENSMUSG00000052525	Spdya		Tardbp	Inflammation,Oxidative stress,Glutamate receptor,DNA methylation
ENSMUST00000148969	ENSMUSG00000052533	Nup188		Rnf123	Inflammation,DNA methylation
ENSMUST00000123187	ENSMUSG00000052551	Adarb2		Prelp	Inflammation,Glutamate receptor
ENSMUST00000088649	ENSMUSG00000052560	Cpne8		Mbp	Inflammation,Oxidative stress,Glutamate receptor,DNA methylation
ENSMUST00000045301	ENSMUSG00000052565	Hist1h1d		Lrrc18	Inflammation
ENSMUST00000126005、ENSMUST00000128718	ENSMUSG00000052581	Lrrtm4		Lhfpl1	Inflammation
ENSMUST00000218357	ENSMUSG00000052609	Plekhg3		Coro2b	Inflammation
ENSMUST00000125006、ENSMUST00000177420	ENSMUSG00000052613	Pcdh15		Pgm5	Inflammation
ENSMUST00000206888、ENSMUST00000206458	ENSMUSG00000052707	Tnrc6a		Coq5	Inflammation,DNA methylation
ENSMUST00000145077	ENSMUSG00000052726	Kcnt2		Tspo	Inflammation,Oxidative stress,Glutamate receptor,DNA methylation
ENSMUST00000176353、ENSMUST00000088464	ENSMUSG00000052752	Traf7		Gpr155	Inflammation,DNA methylation
ENSMUST00000220323	ENSMUSG00000052798	Nup107		Ydjc	Inflammation
ENSMUST00000064989	ENSMUSG00000052889	Prkcb		Abca8a	Inflammation
ENSMUST00000049128	ENSMUSG00000052917	Senp7		Rhod	Inflammation,Oxidative stress,Glutamate receptor,DNA methylation
ENSMUST00000149147	ENSMUSG00000052949	Rnf157		Ndufa7	Inflammation,Oxidative stress,DNA methylation
ENSMUST00000065086	ENSMUSG00000052957	Gas1		Fam222a	Inflammation
ENSMUST00000189528	ENSMUSG00000053024	Cntn2		Agrn	Inflammation,Oxidative stress,Glutamate receptor,DNA methylation
ENSMUST00000204535	ENSMUSG00000053119	Chmp3		Arhgef11	Inflammation,Oxidative stress,Glutamate receptor,DNA methylation
ENSMUST00000205617	ENSMUSG00000053158	Fes		Wdr41	Inflammation,Oxidative stress
ENSMUST00000065625	ENSMUSG00000053286	Trmt1l		Ncapg2	Inflammation,DNA methylation
ENSMUST00000138901	ENSMUSG00000053368	Rxfp2		Tbca	Inflammation,Oxidative stress,Glutamate receptor,DNA methylation
ENSMUST00000225325	ENSMUSG00000053453	Thoc7		Svop	Inflammation,DNA methylation
ENSMUST00000201410、ENSMUST00000202474、ENSMUST00000202057	ENSMUSG00000053477	Tcf4		Hnrnpf	Inflammation,Oxidative stress,Glutamate receptor,DNA methylation
[truncated: 565 more rows]

## Sheet: ACC 24 M
Isoform	Gene_id	Symbol		Depression related genes in the ACC of 24-month old mice compared with 2-month old mice
ENSMUST00000000087	ENSMUSG00000000085	Scmh1		Gene	Gene Function
ENSMUST00000000122	ENSMUSG00000000120	Ngfr		Ngfr	Inflammation,Apoptosis,Oxidative stress,Synaptic plasticity,Glutamate receptor,DNA methylation
ENSMUST00000000128	ENSMUSG00000000126	Wnt9a		Ckmt1	Inflammation
ENSMUST00000113773	ENSMUSG00000000157	Itgb2l		Arvcf	Inflammation,Apoptosis
ENSMUST00000156192	ENSMUSG00000000202	Btbd17		Rem1	Inflammation,Oxidative stress
ENSMUST00000153424	ENSMUSG00000000223	Drp2		Mx1	Inflammation,Apoptosis,Oxidative stress,DNA methylation
ENSMUST00000009396、ENSMUST00000075172	ENSMUSG00000000244	Tspan32		Gabra2	Inflammation,Apoptosis,Oxidative stress,Synaptic plasticity,Glutamate receptor,DNA methylation
ENSMUST00000100627	ENSMUSG00000000275	Trim25		S100a6	Inflammation,Apoptosis,Oxidative stress,Glutamate receptor,DNA methylation
ENSMUST00000102692	ENSMUSG00000000301	Pemt		Col6a1	Inflammation,Apoptosis,Oxidative stress,Glutamate receptor,DNA methylation
ENSMUST00000126130	ENSMUSG00000000308	Ckmt1		Pcnt	Inflammation,Apoptosis,Glutamate receptor,DNA methylation
ENSMUST00000115610	ENSMUSG00000000325	Arvcf		Ramp2	Inflammation,Apoptosis,Oxidative stress,Glutamate receptor,DNA methylation
ENSMUST00000139370	ENSMUSG00000000359	Rem1		Tbx21	Inflammation,Apoptosis,Oxidative stress,DNA methylation
ENSMUST00000136682	ENSMUSG00000000384	Tbrg4		Sost	Inflammation,Apoptosis,Oxidative stress,DNA methylation
ENSMUST00000023655	ENSMUSG00000000386	Mx1		Gstt1	Inflammation,Apoptosis,Oxidative stress,Glutamate receptor,DNA methylation
ENSMUST00000064019	ENSMUSG00000000538	Tom1l2		Il16	Inflammation,Apoptosis,Oxidative stress,DNA methylation
ENSMUST00000197284、ENSMUST00000197124、ENSMUST00000198625	ENSMUSG00000000560	Gabra2		Ltbp1	Inflammation,Apoptosis,Oxidative stress,DNA methylation
ENSMUST00000128005	ENSMUSG00000000561	Wdr77		Trmt1	Inflammation,Apoptosis,Oxidative stress,Synaptic plasticity,Glutamate receptor,DNA methylation
ENSMUST00000112939、ENSMUST00000164833	ENSMUSG00000000568	Hnrnpd		Vwf	Inflammation,Apoptosis,Oxidative stress,Glutamate receptor,DNA methylation
ENSMUST00000105393	ENSMUSG00000000732	Icosl		Grin2d	Inflammation,Apoptosis,Oxidative stress,Synaptic plasticity,Glutamate receptor,DNA methylation
ENSMUST00000000844、ENSMUST00000108800	ENSMUSG00000000827	Tpd52l2		Relb	Inflammation,Apoptosis,Oxidative stress,Synaptic plasticity,DNA methylation
ENSMUST00000001040	ENSMUSG00000001014	Icam4		Apoe	Inflammation,Apoptosis,Oxidative stress,Synaptic plasticity,Glutamate receptor,DNA methylation
ENSMUST00000076639、ENSMUST00000107346	ENSMUSG00000001017	Chtop		Dvl3	Inflammation,Apoptosis,Oxidative stress,DNA methylation
ENSMUST00000149884	ENSMUSG00000001018	Snapin		Dlgap1	Inflammation,Apoptosis,Oxidative stress,Synaptic plasticity,Glutamate receptor,DNA methylation
ENSMUST00000200289	ENSMUSG00000001025	S100a6		Pld3	Inflammation,Apoptosis,Oxidative stress,DNA methylation
ENSMUST00000117643	ENSMUSG00000001062	Vps9d1		Dll3	Inflammation,Apoptosis,DNA methylation
ENSMUST00000149657	ENSMUSG00000001082	Mfsd10		Crhr2	Inflammation,Apoptosis,Oxidative stress,Synaptic plasticity,Glutamate receptor,DNA methylation
ENSMUST00000001147	ENSMUSG00000001119	Col6a1		Cp	Inflammation,Apoptosis,Oxidative stress,Glutamate receptor,DNA methylation
ENSMUST00000001162	ENSMUSG00000001134	Uxt		Lin7b	Inflammation,Synaptic plasticity,Glutamate receptor,DNA methylation
ENSMUST00000218747	ENSMUSG00000001151	Pcnt		Bax	Inflammation,Apoptosis,Oxidative stress,Synaptic plasticity,Glutamate receptor,DNA methylation
ENSMUST00000149006、ENSMUST00000122006、ENSMUST00000138229	ENSMUSG00000001240	Ramp2		Gstm5	Inflammation,Oxidative stress,DNA methylation
ENSMUST00000168623	ENSMUSG00000001249	Hpn		Akt2	Inflammation,Apoptosis,Oxidative stress,Synaptic plasticity,Glutamate receptor,DNA methylation
ENSMUST00000197068	ENSMUSG00000001260	Gabrg1		Eno2	Inflammation,Apoptosis,Oxidative stress,Synaptic plasticity,Glutamate receptor,DNA methylation
ENSMUST00000119251、ENSMUST00000107558	ENSMUSG00000001419	Mef2d		Sgce	Inflammation,Apoptosis,Oxidative stress,Glutamate receptor,DNA methylation
ENSMUST00000154372	ENSMUSG00000001441	Npepps		Wwox	Inflammation,Apoptosis,Oxidative stress,Synaptic plasticity,Glutamate receptor,DNA methylation
ENSMUST00000001484	ENSMUSG00000001444	Tbx21		Aqp1	Inflammation,Apoptosis,Oxidative stress,Synaptic plasticity,Glutamate receptor,DNA methylation
ENSMUST00000212569	ENSMUSG00000001472	Tcf25		Matk	Inflammation,Apoptosis,Oxidative stress
ENSMUST00000001534	ENSMUSG00000001494	Sost		Hspb1	Inflammation,Apoptosis,Oxidative stress,Synaptic plasticity,Glutamate receptor,DNA methylation
ENSMUST00000001559	ENSMUSG00000001518	Itfg2		Pex5	Inflammation,Apoptosis,Oxidative stress
ENSMUST00000170640	ENSMUSG00000001576	Ergic1		Ndrg1	Inflammation,Apoptosis,Oxidative stress,DNA methylation
ENSMUST00000204626	ENSMUSG00000001632	Brpf1		Ripk4	Inflammation,Apoptosis,Oxidative stress,DNA methylation
ENSMUST00000120177	ENSMUSG00000001663	Gstt1		Ufd1	Inflammation,Apoptosis,Oxidative stress,Glutamate receptor,DNA methylation
ENSMUST00000201597	ENSMUSG00000001687	Ubl3		Mef2c	Inflammation,Apoptosis,Oxidative stress,Synaptic plasticity,Glutamate receptor,DNA methylation
ENSMUST00000001792	ENSMUSG00000001741	Il16		Smpd4	Inflammation,Apoptosis,Oxidative stress,DNA methylation
ENSMUST00000145791、ENSMUST00000125792	ENSMUSG00000001750	Tcirg1		Srm	Inflammation,Apoptosis,Oxidative stress,DNA methylation
ENSMUST00000118444、ENSMUST00000155404	ENSMUSG00000001802	Lrp3		Ptbp1	Inflammation,Apoptosis,Oxidative stress,Synaptic plasticity,Glutamate receptor,DNA methylation
ENSMUST00000001884	ENSMUSG00000001829	Clpb		Aprt	Inflammation,Apoptosis,Oxidative stress,Glutamate receptor,DNA methylation
ENSMUST00000001900	ENSMUSG00000001844	Zdhhc4		Pola1	Inflammation,Apoptosis,Oxidative stress,DNA methylation
ENSMUST00000146138、ENSMUST00000129496	ENSMUSG00000001855	Nup214		Pole	Inflammation,Apoptosis,DNA methylation
ENSMUST00000112516、ENSMUST00000001927	ENSMUSG00000001870	Ltbp1		Scube2	Inflammation,Apoptosis,DNA methylation
ENSMUST00000131700	ENSMUSG00000001909	Trmt1		Tgfbr1	Inflammation,Apoptosis,Oxidative stress,Glutamate receptor,DNA methylation
ENSMUST00000112254	ENSMUSG00000001930	Vwf		Homer1	Inflammation,Apoptosis,Oxidative stress,Synaptic plasticity,Glutamate receptor,DNA methylation
ENSMUST00000217567、ENSMUST00000002007	ENSMUSG00000001942	Siae		Bcl2l1	Inflammation,Apoptosis,Oxidative stress,Synaptic plasticity,Glutamate receptor,DNA methylation
ENSMUST00000137045	ENSMUSG00000002007	Srpk3		Hnrnph1	Inflammation,Apoptosis,Oxidative stress,Synaptic plasticity,Glutamate receptor,DNA methylation
ENSMUST00000002101	ENSMUSG00000002033	Cd3g		Ift43	Inflammation,Apoptosis,Oxidative stress,Synaptic plasticity,Glutamate receptor
ENSMUST00000108314	ENSMUSG00000002052	Supt6		Id3	Inflammation,Apoptosis,Oxidative stress,Glutamate receptor,DNA methylation
ENSMUST00000002128	ENSMUSG00000002059	Rab34		Nfib	Inflammation,Apoptosis,Oxidative stress,Glutamate receptor,DNA methylation
ENSMUST00000154080	ENSMUSG00000002064	Sdf2		Met	Inflammation,Apoptosis,Oxidative stress,Synaptic plasticity,Glutamate receptor,DNA methylation
ENSMUST00000133047	ENSMUSG00000002105	Slc39a13		Cacna2d2	Inflammation,Apoptosis,DNA methylation
ENSMUST00000165838	ENSMUSG00000002274	Metrn		Slc47a1	Inflammation,Oxidative stress,Glutamate receptor,DNA methylation
ENSMUST00000138085、ENSMUST00000139313	ENSMUSG00000002320	Tm9sf1		Psen2	Inflammation,Apoptosis,Oxidative stress,Glutamate receptor,DNA methylation
ENSMUST00000155969	ENSMUSG00000002332	Dhrs1		Csf1	Inflammation,Apoptosis,Oxidative stress,Synaptic plasticity,Glutamate receptor,DNA methylation
ENSMUST00000126268	ENSMUSG00000002342	Tmem161a		Tbp	Inflammation,Apoptosis,Oxidative stress,Synaptic plasticity,Glutamate receptor,DNA methylation
ENSMUST00000002469	ENSMUSG00000002396	Ocel1		Ptgds	Inflammation,Apoptosis,Oxidative stress,Glutamate receptor,DNA methylation
ENSMUST00000132989	ENSMUSG00000002602	Axl		Gadd45b	Inflammation,Apoptosis,Oxidative stress,DNA methylation
ENSMUST00000161211	ENSMUSG00000002679	Med6		Hsd11b1	Inflammation,Apoptosis,Oxidative stress,Glutamate receptor,DNA methylation
ENSMUST00000002809	ENSMUSG00000002732	Fkbp7		Traf4	Inflammation,Apoptosis,Oxidative stress,Glutamate receptor,DNA methylation
ENSMUST00000002846	ENSMUSG00000002769	Gnmt		Pfn1	Inflammation,Apoptosis,Oxidative stress,Synaptic plasticity,Glutamate receptor,DNA methylation
ENSMUST00000211713、ENSMUST00000002848	ENSMUSG00000002771	Grin2d		Mapt	Inflammation,Apoptosis,Oxidative stress,Synaptic plasticity,Glutamate receptor,DNA methylation
ENSMUST00000211495	ENSMUSG00000002778	Kdelr1		Myo1b	Inflammation,Apoptosis,Oxidative stress,Glutamate receptor,DNA methylation
ENSMUST00000211280	ENSMUSG00000002781	Tmem143		Ncor1	Inflammation,Apoptosis,Oxidative stress,Synaptic plasticity,Glutamate receptor,DNA methylation
ENSMUST00000220755	ENSMUSG00000002808	Epdr1		Acsl1	Inflammation,Oxidative stress,Glutamate receptor,DNA methylation
ENSMUST00000204765、ENSMUST00000055022	ENSMUSG00000002871	Tpra1		Lsp1	Inflammation,Apoptosis,Oxidative stress,DNA methylation
ENSMUST00000212086	ENSMUSG00000002908	Kcnn1		P4ha2	Inflammation,Apoptosis
ENSMUST00000062686	ENSMUSG00000002948	Map2k7		Ccl6	Inflammation
ENSMUST00000098754	ENSMUSG00000002983	Relb		Slc25a22	Inflammation,Apoptosis,Oxidative stress,Glutamate receptor,DNA methylation
ENSMUST00000174355	ENSMUSG00000002985	Apoe		Isyna1	Inflammation,DNA methylation
ENSMUST00000105370	ENSMUSG00000003068	Stk11		Aoc3	Inflammation,Apoptosis,Oxidative stress,Glutamate receptor,DNA methylation
ENSMUST00000003290	ENSMUSG00000003190	Bcl2l12		Esr1	Inflammation,Apoptosis,Oxidative stress,Synaptic plasticity,Glutamate receptor,DNA methylation
ENSMUST00000003318	ENSMUSG00000003233	Dvl3		Pex3	Inflammation,Oxidative stress
ENSMUST00000060072	ENSMUSG00000003279	Dlgap1		Fyn	Inflammation,Apoptosis,Oxidative stress,Synaptic plasticity,Glutamate receptor,DNA methylation
ENSMUST00000216824	ENSMUSG00000003299	Mrpl4		Rtn4ip1	Inflammation,Apoptosis,Oxidative stress,DNA methylation
ENSMUST00000115433、ENSMUST00000003397	ENSMUSG00000003309	Ap1m2		Fabp7	Inflammation,Apoptosis,Oxidative stress,Glutamate receptor,DNA methylation
ENSMUST00000117611	ENSMUSG00000003363	Pld3		Nts	Inflammation,Apoptosis,Oxidative stress,Synaptic plasticity,Glutamate receptor,DNA methylation
ENSMUST00000205871	ENSMUSG00000003380	Rabac1		Lama2	Inflammation,Apoptosis,Oxidative stress,Synaptic plasticity,Glutamate receptor,DNA methylation
ENSMUST00000108315	ENSMUSG00000003436	Dll3		Dusp6	Inflammation,Apoptosis,Oxidative stress,DNA methylation
ENSMUST00000003568	ENSMUSG00000003476	Crhr2		Tmpo	Inflammation,Apoptosis,Oxidative stress,Glutamate receptor,DNA methylation
ENSMUST00000003574	ENSMUSG00000003484	Cyp4f18		Cep290	Inflammation,Apoptosis,Oxidative stress,Glutamate receptor,DNA methylation
ENSMUST00000119825、ENSMUST00000097333	ENSMUSG00000003534	Ddr1		Apaf1	Inflammation,Apoptosis,Oxidative stress,Glutamate receptor,DNA methylation
ENSMUST00000143528	ENSMUSG00000003573	Homer3		Arg1	Inflammation,Apoptosis,Oxidative stress,Glutamate receptor,DNA methylation
ENSMUST00000131454	ENSMUSG00000003617	Cp		Tacr2	Inflammation,Apoptosis,Oxidative stress,Synaptic plasticity,Glutamate receptor,DNA methylation
ENSMUST00000123012	ENSMUSG00000003762	Coq8b		Sar1a	Inflammation,Apoptosis,Oxidative stress,Synaptic plasticity,DNA methylation
ENSMUST00000003876	ENSMUSG00000003778	Brd8		Slc16a7	Inflammation,Oxidative stress,Synaptic plasticity,Glutamate receptor,DNA methylation
ENSMUST00000003910	ENSMUSG00000003812	Dnase2a		Peli1	Inflammation,Apoptosis,Oxidative stress
ENSMUST00000133026	ENSMUSG00000003847	Nfat5		Uqcr11	Inflammation,DNA methylation
ENSMUST00000210248	ENSMUSG00000003863	Ppfia3		Mdm2	Inflammation,Apoptosis,Oxidative stress,Synaptic plasticity,Glutamate receptor,DNA methylation
ENSMUST00000211478	ENSMUSG00000003868	Ruvbl2		Col6a2	Inflammation,Apoptosis,Oxidative stress,Glutamate receptor,DNA methylation
ENSMUST00000210865	ENSMUSG00000003872	Lin7b		Pex13	Inflammation,Oxidative stress,Glutamate receptor,DNA methylation
ENSMUST00000033093	ENSMUSG00000003873	Bax		Stc2	Inflammation,Apoptosis,Oxidative stress,DNA methylation
ENSMUST00000042122	ENSMUSG00000003992	Ssbp2		Mapk9	Inflammation,Apoptosis,Oxidative stress,Synaptic plasticity,Glutamate receptor,DNA methylation
ENSMUST00000004133	ENSMUSG00000004031	Brinp2		Tcn2	Inflammation,Apoptosis,Oxidative stress,Glutamate receptor,DNA methylation
ENSMUST00000167523、ENSMUST00000170058	ENSMUSG00000004032	Gstm5		Tubd1	Inflammation,Apoptosis,Oxidative stress,DNA methylation
ENSMUST00000128540、ENSMUST00000136962、ENSMUST00000108342	ENSMUSG00000004056	Akt2		Acaca	Inflammation,Apoptosis,Oxidative stress,Glutamate receptor,DNA methylation
ENSMUST00000216619	ENSMUSG00000004096	Cwc15		Tmem94	Inflammation,Apoptosis
ENSMUST00000145974	ENSMUSG00000004098	Col5a3		Itgb4	Inflammation,Apoptosis,Oxidative stress,DNA methylation
ENSMUST00000171549	ENSMUSG00000004266	Ptpn6		Aanat	Inflammation,Apoptosis,Oxidative stress,Synaptic plasticity,Glutamate receptor,DNA methylation
ENSMUST00000151214	ENSMUSG00000004267	Eno2		Slc6a4	Inflammation,Apoptosis,Oxidative stress,Synaptic plasticity,Glutamate receptor,DNA methylation
ENSMUST00000149588	ENSMUSG00000004535	Tax1bp1		Cacna1g	Inflammation,Apoptosis,Oxidative stress,Synaptic plasticity,Glutamate receptor,DNA methylation
ENSMUST00000182905	ENSMUSG00000004562	Arhgef40		Tmem107	Inflammation,Apoptosis
ENSMUST00000166330	ENSMUSG00000004591	Pkn2		Zc3h14	Inflammation,Apoptosis,Oxidative stress,DNA methylation
ENSMUST00000159652、ENSMUST00000163044	ENSMUSG00000004626	Stxbp2		Fos	Inflammation,Apoptosis,Oxidative stress,Synaptic plasticity,Glutamate receptor,DNA methylation
ENSMUST00000133306	ENSMUSG00000004631	Sgce		Eif5	Inflammation,Apoptosis,Oxidative stress,Glutamate receptor,DNA methylation
ENSMUST00000046856	ENSMUSG00000004633	Chn2		Nedd9	Inflammation,Apoptosis,Oxidative stress,DNA methylation
ENSMUST00000109108	ENSMUSG00000004637	Wwox		Tbc1d7	Inflammation
ENSMUST00000004774	ENSMUSG00000004655	Aqp1		Ptch1	Inflammation,Apoptosis,Oxidative stress,DNA methylation
ENSMUST00000068878	ENSMUSG00000004707	Ly9		Dapk1	Inflammation,Apoptosis,Oxidative stress,Synaptic plasticity,Glutamate receptor,DNA methylation
ENSMUST00000160737	ENSMUSG00000004894	Hapln2		Ocln	Inflammation,Apoptosis,Oxidative stress,Glutamate receptor,DNA methylation
ENSMUST00000121205	ENSMUSG00000004933	Matk		Crhbp	Inflammation,Apoptosis,Oxidative stress,Synaptic plasticity,Glutamate receptor,DNA methylation
ENSMUST00000005077	ENSMUSG00000004951	Hspb1		Atxn7	Inflammation,Apoptosis,Oxidative stress,Synaptic plasticity,Glutamate receptor,DNA methylation
ENSMUST00000106138、ENSMUST00000106137	ENSMUSG00000005034	Prkacb		Bmp4	Inflammation,Apoptosis,Oxidative stress,Synaptic plasticity,Glutamate receptor,DNA methylation
ENSMUST00000124423	ENSMUSG00000005045	Chd5		Anxa11	Inflammation,Apoptosis,Oxidative stress,Glutamate receptor
ENSMUST00000196397	ENSMUSG00000005057	Sh2b2		Mapk8	Inflammation,Apoptosis,Oxidative stress,Synaptic plasticity,Glutamate receptor,DNA methylation
ENSMUST00000080557	ENSMUSG00000005069	Pex5		Prkcd	Inflammation,Apoptosis,Oxidative stress,Synaptic plasticity,Glutamate receptor,DNA methylation
ENSMUST00000125764	ENSMUSG00000005078	Jkamp		Osmr	Inflammation,Apoptosis,Oxidative stress,DNA methylation
ENSMUST00000165966	ENSMUSG00000005125	Ndrg1		Enpp2	Inflammation,Apoptosis,Oxidative stress,DNA methylation
ENSMUST00000208777	ENSMUSG00000005237	Dnah2		Csnk1e	Inflammation,Apoptosis,Glutamate receptor,DNA methylation
ENSMUST00000113743	ENSMUSG00000005251	Ripk4		Ly6e	Inflammation,Apoptosis,Oxidative stress,Glutamate receptor
ENSMUST00000163695、ENSMUST00000172013	ENSMUSG00000005262	Ufd1		Arc	Inflammation,Apoptosis,Oxidative stress,Synaptic plasticity,Glutamate receptor,DNA methylation
ENSMUST00000149228	ENSMUSG00000005267	Zfp287		Alcam	Inflammation,Apoptosis,Oxidative stress,DNA methylation
ENSMUST00000130379	ENSMUSG00000005371	Fbxo11		Zbtb20	Inflammation
ENSMUST00000144891	ENSMUSG00000005378	Wbscr22		Dgcr8	Inflammation,Apoptosis,Oxidative stress,Synaptic plasticity,DNA methylation
ENSMUST00000148150	ENSMUSG00000005447	Pafah1b3		Dlg1	Inflammation,Apoptosis,Oxidative stress,Synaptic plasticity,Glutamate receptor,DNA methylation
ENSMUST00000005607	ENSMUSG00000005470	Asf1b		Pigp	Inflammation,Oxidative stress,DNA methylation
ENSMUST00000186315	ENSMUSG00000005501	Usp40		Gart	Inflammation,Apoptosis,Oxidative stress,Synaptic plasticity,Glutamate receptor,DNA methylation
ENSMUST00000177642	ENSMUSG00000005506	Celf1		Ifnar1	Inflammation,Apoptosis,Oxidative stress,Synaptic plasticity,Glutamate receptor,DNA methylation
ENSMUST00000152059	ENSMUSG00000005510	Ndufs3		Enah	Inflammation,Apoptosis,DNA methylation
ENSMUST00000005685	ENSMUSG00000005547	Cyp2a5		Scn8a	Inflammation,Oxidative stress,Synaptic plasticity,Glutamate receptor,DNA methylation
ENSMUST00000199450	ENSMUSG00000005583	Mef2c		Nr4a1	Inflammation,Apoptosis,Oxidative stress,Synaptic plasticity,Glutamate receptor,DNA methylation
ENSMUST00000160552	ENSMUSG00000005610	Eif4g2		Cdkn1a	Inflammation,Apoptosis,Oxidative stress,Glutamate receptor,DNA methylation
ENSMUST00000136868、ENSMUST00000071664	ENSMUSG00000005625	Psmd4		Rfc2	Inflammation,Apoptosis,Oxidative stress,Glutamate receptor,DNA methylation
ENSMUST00000107227	ENSMUSG00000005628	Tmod4		Pde10a	Inflammation,Apoptosis,Oxidative stress,Glutamate receptor,DNA methylation
ENSMUST00000005825	ENSMUSG00000005682	Pan2		Pla2g7	Inflammation,Apoptosis,Oxidative stress,Glutamate receptor,DNA methylation
ENSMUST00000155520	ENSMUSG00000005687	Bcas2		Vegfa	Inflammation,Apoptosis,Oxidative stress,Synaptic plasticity,Glutamate receptor,DNA methylation
ENSMUST00000029772	ENSMUSG00000005774	Rfx5		Gtpbp2	Inflammation,Apoptosis,DNA methylation
ENSMUST00000133412	ENSMUSG00000005779	Psmb4		Trem2	Inflammation,Apoptosis,Oxidative stress,Glutamate receptor,DNA methylation
ENSMUST00000110506	ENSMUSG00000005803	Sqor		Wdr4	Inflammation,Apoptosis,DNA methylation
ENSMUST00000150970	ENSMUSG00000005881	Ergic3		Epb41l3	Inflammation,Apoptosis,Oxidative stress,Glutamate receptor,DNA methylation
ENSMUST00000144044	ENSMUSG00000005883	Spo11		Ndufv2	Inflammation,Apoptosis,Oxidative stress,DNA methylation
ENSMUST00000133232	ENSMUSG00000005886	Ncoa2		Nrxn1	Inflammation,Oxidative stress,Synaptic plasticity,Glutamate receptor,DNA methylation
ENSMUST00000168101	ENSMUSG00000005899	Smpd4		Dusp1	Inflammation,Apoptosis,Oxidative stress,Synaptic plasticity,Glutamate receptor,DNA methylation
ENSMUST00000006071	ENSMUSG00000005917	Otx1		Fkbp5	Inflammation,Apoptosis,Oxidative stress,Synaptic plasticity,Glutamate receptor,DNA methylation
ENSMUST00000057174、ENSMUST00000122163、ENSMUST00000153831	ENSMUSG00000005936	Kctd20		Mapre2	Inflammation,Apoptosis,Oxidative stress,Glutamate receptor
ENSMUST00000150468	ENSMUSG00000005949	Ctns		Wac	Inflammation,Apoptosis,Oxidative stress,DNA methylation
ENSMUST00000131927	ENSMUSG00000005951	Shpk		Adamts10	Inflammation,Oxidative stress,DNA methylation
ENSMUST00000143537、ENSMUST00000006138	ENSMUSG00000005982	Naa60		Lta	Inflammation,Apoptosis,Oxidative stress,Synaptic plasticity,Glutamate receptor,DNA methylation
ENSMUST00000169653	ENSMUSG00000005986	Ankrd13d		Lox	Inflammation,Apoptosis,Oxidative stress,Glutamate receptor,DNA methylation
ENSMUST00000148389、ENSMUST00000111913	ENSMUSG00000006010	BC003331		Smad2	Inflammation,Apoptosis,Oxidative stress,Glutamate receptor,DNA methylation
ENSMUST00000107686	ENSMUSG00000006057	Atp5g1		Nedd4l	Inflammation,Apoptosis,Oxidative stress,Glutamate receptor,DNA methylation
ENSMUST00000169358	ENSMUSG00000006095	Tbcb		Camk2a	Inflammation,Apoptosis,Oxidative stress,Synaptic plasticity,Glutamate receptor,DNA methylation
ENSMUST00000006341	ENSMUSG00000006179	Prss16		Slc22a6	Inflammation,Apoptosis,Oxidative stress,Glutamate receptor,DNA methylation
ENSMUST00000208921	ENSMUSG00000006204	5430419D17Rik		Tnfrsf25	Inflammation,Apoptosis,Oxidative stress,Glutamate receptor,DNA methylation
ENSMUST00000206370	ENSMUSG00000006335	Tfpt		Aip	Inflammation,Apoptosis,Oxidative stress,DNA methylation
ENSMUST00000094325	ENSMUSG00000006411	Nectin4		Aldh18a1	Inflammation,Apoptosis,Oxidative stress,Glutamate receptor,DNA methylation
ENSMUST00000143544	ENSMUSG00000006423	C330007P06Rik		Slk	Inflammation,Apoptosis,Oxidative stress,DNA methylation
ENSMUST00000152701	ENSMUSG00000006442	Srm		Abcc2	Inflammation,Apoptosis,Oxidative stress,Synaptic plasticity,Glutamate receptor,DNA methylation
ENSMUST00000169580	ENSMUSG00000006498	Ptbp1		Dnmbp	Inflammation,DNA methylation
ENSMUST00000188073	ENSMUSG00000006542	Prkag3		Huwe1	Inflammation,Apoptosis,Oxidative stress,Synaptic plasticity,Glutamate receptor,DNA methylation
ENSMUST00000006749	ENSMUSG00000006574	Slc4a1		Ube3a	Inflammation,Apoptosis,Oxidative stress,Synaptic plasticity,Glutamate receptor,DNA methylation
ENSMUST00000006750	ENSMUSG00000006575	Rundc3a		Rabgef1	Inflammation,Apoptosis
ENSMUST00000006762	ENSMUSG00000006587	Snai3		Gli1	Inflammation,Apoptosis,Oxidative stress,Glutamate receptor,DNA methylation
ENSMUST00000213062	ENSMUSG00000006589	Aprt		Nnt	Inflammation,Apoptosis,Oxidative stress,DNA methylation
ENSMUST00000080431	ENSMUSG00000006641	Slc5a6		Sirt3	Inflammation,Apoptosis,Oxidative stress,Glutamate receptor,DNA methylation
ENSMUST00000193678	ENSMUSG00000006676	Usp19		Ifitm1	Inflammation,Apoptosis,Oxidative stress,DNA methylation
ENSMUST00000127718	ENSMUSG00000006678	Pola1		Gusb	Inflammation,Apoptosis,Oxidative stress,Synaptic plasticity,Glutamate receptor,DNA methylation
ENSMUST00000176701	ENSMUSG00000006705	Pknox1		Cant1	Inflammation,Apoptosis,Oxidative stress,Synaptic plasticity,Glutamate receptor,DNA methylation
ENSMUST00000006893	ENSMUSG00000006711	D130043K22Rik		Rbfox3	Inflammation,Apoptosis,Oxidative stress,Glutamate receptor
ENSMUST00000102978	ENSMUSG00000006720	Zfp184		Hspa4l	Inflammation,Apoptosis,Glutamate receptor,DNA methylation
ENSMUST00000092684	ENSMUSG00000006784	Ttc25		Jade1	Inflammation,Apoptosis,DNA methylation
ENSMUST00000205829	ENSMUSG00000006906	Stambp		Pdgfa	Inflammation,Apoptosis,Oxidative stress,DNA methylation
ENSMUST00000107284	ENSMUSG00000006920	Ezh1		Snca	Inflammation,Apoptosis,Oxidative stress,Synaptic plasticity,Glutamate receptor,DNA methylation
ENSMUST00000173911	ENSMUSG00000007029	Vars		Alkbh8	Inflammation,Apoptosis,DNA methylation
ENSMUST00000007296	ENSMUSG00000007080	Pole		Creb1	Inflammation,Apoptosis,Oxidative stress,Synaptic plasticity,Glutamate receptor,DNA methylation
ENSMUST00000204095	ENSMUSG00000007216	Zfp775		Slc39a10	Inflammation,Apoptosis,Glutamate receptor
ENSMUST00000106729	ENSMUSG00000007279	Scube2		Cflar	Inflammation,Apoptosis,Oxidative stress,Glutamate receptor,DNA methylation
ENSMUST00000166143	ENSMUSG00000007379	Dennd2c		Col3a1	Inflammation,Apoptosis,Oxidative stress,Glutamate receptor,DNA methylation
ENSMUST00000124870	ENSMUSG00000007570	Fance		Stat1	Inflammation,Apoptosis,Oxidative stress,Glutamate receptor,DNA methylation
ENSMUST00000126171	ENSMUSG00000007613	Tgfbr1		Nabp1	Inflammation
ENSMUST00000102752	ENSMUSG00000007617	Homer1		Igfbp5	Inflammation,Apoptosis,Oxidative stress,Synaptic plasticity,DNA methylation
ENSMUST00000007803	ENSMUSG00000007659	Bcl2l1		Hdac4	Inflammation,Apoptosis,Oxidative stress,Synaptic plasticity,Glutamate receptor,DNA methylation
ENSMUST00000007961	ENSMUSG00000007817	Zmiz1		Cfh	Inflammation,Apoptosis,Oxidative stress,Glutamate receptor,DNA methylation
ENSMUST00000140056	ENSMUSG00000007850	Hnrnph1		Ptprc	Inflammation,Apoptosis,Oxidative stress,Synaptic plasticity,Glutamate receptor,DNA methylation
ENSMUST00000223269	ENSMUSG00000007867	Ift43		Lamc2	Inflammation,Apoptosis,Oxidative stress,Glutamate receptor,DNA methylation
ENSMUST00000008016	ENSMUSG00000007872	Id3		Ncf2	Inflammation,Apoptosis,Oxidative stress,Glutamate receptor,DNA methylation
ENSMUST00000112523	ENSMUSG00000008153	Clstn3		Tagln2	Inflammation,Apoptosis,Oxidative stress,Glutamate receptor,DNA methylation
ENSMUST00000112050	ENSMUSG00000008226	Scrn3		Cenpf	Inflammation,Apoptosis,Oxidative stress,Glutamate receptor,DNA methylation
ENSMUST00000155821	ENSMUSG00000008575	Nfib		Iars2	Inflammation,Apoptosis,Oxidative stress,DNA methylation
ENSMUST00000145259	ENSMUSG00000008690	Ncaph2		Phyh	Inflammation,Apoptosis,Oxidative stress,DNA methylation
ENSMUST00000223147	ENSMUSG00000008859	Rala		Hsd17b7	Inflammation,Apoptosis,Oxidative stress,DNA methylation
ENSMUST00000138314	ENSMUSG00000009030	Pdcl		Pfkfb3	Inflammation,Apoptosis,Oxidative stress,Glutamate receptor,DNA methylation
ENSMUST00000074991	ENSMUSG00000009035	Tmem184b		Stxbp1	Inflammation,Apoptosis,Oxidative stress,Synaptic plasticity,Glutamate receptor,DNA methylation
ENSMUST00000151497	ENSMUSG00000009079	Ewsr1		Tsc1	Inflammation,Apoptosis,Oxidative stress,Synaptic plasticity,Glutamate receptor,DNA methylation
ENSMUST00000218718	ENSMUSG00000009092	Derl3		Slc25a25	Inflammation,Glutamate receptor,DNA methylation
ENSMUST00000009435	ENSMUSG00000009291	Pttg1ip		Lcn2	Inflammation,Apoptosis,Oxidative stress,Synaptic plasticity,Glutamate receptor,DNA methylation
ENSMUST00000103177	ENSMUSG00000009356	Lpo		Nr4a2	Inflammation,Apoptosis,Oxidative stress,Synaptic plasticity,Glutamate receptor,DNA methylation
ENSMUST00000080469、ENSMUST00000115443	ENSMUSG00000009376	Met		Abl1	Inflammation,Apoptosis,Oxidative stress,Synaptic plasticity,Glutamate receptor,DNA methylation
ENSMUST00000109399	ENSMUSG00000009470	Tnpo1		Grb14	Inflammation,Apoptosis,Glutamate receptor
ENSMUST00000149615	ENSMUSG00000009549	Srp14		Lrp2	Inflammation,Apoptosis,Oxidative stress,Synaptic plasticity,Glutamate receptor,DNA methylation
ENSMUST00000156617	ENSMUSG00000009563	Tor2a		Itga6	Inflammation,Apoptosis,Oxidative stress,Synaptic plasticity,Glutamate receptor,DNA methylation
ENSMUST00000130164	ENSMUSG00000009566	Fpgs		Pax6	Inflammation,Apoptosis,Oxidative stress,Synaptic plasticity,Glutamate receptor,DNA methylation
ENSMUST00000009772	ENSMUSG00000009628	Tex15		Ext2	Inflammation,DNA methylation
ENSMUST00000162250	ENSMUSG00000009687	Fxyd5		Gatm	Inflammation,Apoptosis,Oxidative stress,Synaptic plasticity,Glutamate receptor,DNA methylation
ENSMUST00000222900	ENSMUSG00000009734	Pou6f2		Fbn1	Inflammation,Apoptosis,Oxidative stress,Glutamate receptor,DNA methylation
ENSMUST00000126057	ENSMUSG00000009907	Vps4b		Meis2	Inflammation,Apoptosis
ENSMUST00000069722	ENSMUSG00000009995	Taz		Smox	Inflammation,Apoptosis,Oxidative stress,Glutamate receptor,DNA methylation
ENSMUST00000138340	ENSMUSG00000010021	Kif19a		Hdc	Inflammation,Apoptosis,Oxidative stress,Glutamate receptor,DNA methylation
ENSMUST00000010210	ENSMUSG00000010066	Cacna2d2		Nop56	Inflammation,Apoptosis,Oxidative stress,DNA methylation
ENSMUST00000147583	ENSMUSG00000010122	Slc47a1		Slc52a3	Inflammation,Apoptosis,Oxidative stress,DNA methylation
ENSMUST00000212404	ENSMUSG00000010154	Spire2		Gnas	Inflammation,Apoptosis,Oxidative stress,Synaptic plasticity,Glutamate receptor,DNA methylation
ENSMUST00000199689	ENSMUSG00000010406	Mrpl52		Impa1	Inflammation,Apoptosis,Oxidative stress,Synaptic plasticity,Glutamate receptor,DNA methylation
ENSMUST00000130079	ENSMUSG00000010505	Myt1		Col9a3	Inflammation,Glutamate receptor
ENSMUST00000123536	ENSMUSG00000010538	Tsacc		Epb41l1	Inflammation,Apoptosis,Synaptic plasticity,Glutamate receptor,DNA methylation
ENSMUST00000134571	ENSMUSG00000010554	Mettl16		Pik3ca	Inflammation,Apoptosis,Oxidative stress,Synaptic plasticity,Glutamate receptor,DNA methylation
ENSMUST00000111106	ENSMUSG00000010609	Psen2		Pld1	Inflammation,Apoptosis,Oxidative stress,Synaptic plasticity,Glutamate receptor,DNA methylation
ENSMUST00000171066	ENSMUSG00000010751	Tnfrsf22		Postn	Inflammation,Apoptosis,Oxidative stress,Glutamate receptor,DNA methylation
ENSMUST00000207168	ENSMUSG00000010755	Cars		Il12a	Inflammation,Apoptosis,Oxidative stress,Glutamate receptor,DNA methylation
ENSMUST00000010969	ENSMUSG00000010825	Grid2ip		Schip1	Inflammation
ENSMUST00000210440	ENSMUSG00000011382	Dhdh		Ift80	Inflammation,Apoptosis,Oxidative stress
ENSMUST00000108364	ENSMUSG00000011751	Sptbn4		Etfdh	Inflammation,Oxidative stress,Glutamate receptor,DNA methylation
ENSMUST00000121391	ENSMUSG00000012123	Crybg2		Ptpn22	Inflammation,Apoptosis,Oxidative stress,Glutamate receptor,DNA methylation
ENSMUST00000115251、ENSMUST00000012679	ENSMUSG00000012535	Tnpo3		Nras	Inflammation,Apoptosis,Oxidative stress,Synaptic plasticity,Glutamate receptor,DNA methylation
ENSMUST00000110224	ENSMUSG00000012609	Ttll5		Hao2	Inflammation
ENSMUST00000147435	ENSMUSG00000012848	Rps5		Hsd3b1	Inflammation,Apoptosis,Oxidative stress,DNA methylation
ENSMUST00000115628	ENSMUSG00000013539	Tango2		Tpm3	Inflammation,Apoptosis,Oxidative stress,Synaptic plasticity,Glutamate receptor,DNA methylation
ENSMUST00000128698	ENSMUSG00000014177	Tvp23b		Pmvk	Inflammation,Apoptosis,Glutamate receptor,DNA methylation
ENSMUST00000120243	ENSMUSG00000014599	Csf1		Larp7	Inflammation,Apoptosis,Oxidative stress,DNA methylation
ENSMUST00000197010	ENSMUSG00000014668	Chfr		Lef1	Inflammation,Apoptosis,Oxidative stress,Glutamate receptor,DNA methylation
ENSMUST00000119879	ENSMUSG00000014767	Tbp		Alpk1	Inflammation,Apoptosis
ENSMUST00000161672	ENSMUSG00000014782	Plekhg4		Fubp1	Inflammation,Apoptosis,Oxidative stress,DNA methylation
ENSMUST00000212655	ENSMUSG00000014791	Elmo3		Sema4a	Inflammation,Apoptosis,Oxidative stress,DNA methylation
ENSMUST00000191550	ENSMUSG00000014850	Msh3		Fmo5	Inflammation,DNA methylation
ENSMUST00000015000	ENSMUSG00000014856	Tmem208		Pex11b	Inflammation,Oxidative stress,DNA methylation
ENSMUST00000170089	ENSMUSG00000015053	Gata2		Eif4e	Inflammation,Apoptosis,Oxidative stress,Synaptic plasticity,Glutamate receptor,DNA methylation
ENSMUST00000144016、ENSMUST00000015234	ENSMUSG00000015090	Ptgds		Manba	Inflammation,Apoptosis,Oxidative stress
ENSMUST00000174001	ENSMUSG00000015120	Ube2i		Lrrc7	Inflammation,Synaptic plasticity,Glutamate receptor,DNA methylation
ENSMUST00000162498、ENSMUST00000015271	ENSMUSG00000015127	Unkl		Rps20	Inflammation,Apoptosis,Oxidative stress,DNA methylation
ENSMUST00000174209、ENSMUST00000015278	ENSMUSG00000015134	Aldh1a3		Sdcbp	Inflammation,Apoptosis,Oxidative stress,Synaptic plasticity,Glutamate receptor,DNA methylation
ENSMUST00000165017、ENSMUST00000225780	ENSMUSG00000015176	Nolc1		Slc35d1	Inflammation,Apoptosis
ENSMUST00000015456	ENSMUSG00000015312	Gadd45b		Dnajc6	Inflammation,Apoptosis,Oxidative stress,DNA methylation
ENSMUST00000169287	ENSMUSG00000015474	Ppt2		Fggy	Inflammation,Apoptosis,Oxidative stress,Glutamate receptor
ENSMUST00000172945	ENSMUSG00000015476	Prrt1		Lrp8	Inflammation,Apoptosis,Oxidative stress,Synaptic plasticity,Glutamate receptor,DNA methylation
ENSMUST00000187083	ENSMUSG00000015501	Hivep2		Htr6	Inflammation,Oxidative stress,Synaptic plasticity,Glutamate receptor,DNA methylation
ENSMUST00000050131	ENSMUSG00000015536	Mocs2		Hp1bp3	Inflammation,Apoptosis,Oxidative stress,Glutamate receptor,DNA methylation
ENSMUST00000115426、ENSMUST00000150238	ENSMUSG00000015653	Steap2		Hgf	Inflammation,Apoptosis,Oxidative stress,Synaptic plasticity,Glutamate receptor,DNA methylation
ENSMUST00000120867、ENSMUST00000200259	ENSMUSG00000015806	Qdpr		Park7	Inflammation,Apoptosis,Oxidative stress,Synaptic plasticity,Glutamate receptor,DNA methylation
ENSMUST00000016034	ENSMUSG00000015890	Amdhd1		Abcb1b	Inflammation
ENSMUST00000191977	ENSMUSG00000016194	Hsd11b1		Klhl7	Inflammation,Apoptosis
ENSMUST00000126147	ENSMUSG00000016239	Lonrf3		Gabrd	Inflammation,Apoptosis,Oxidative stress,Glutamate receptor,DNA methylation
ENSMUST00000114057、ENSMUST00000137192	ENSMUSG00000016382	Pls3		Fosl2	Inflammation,Apoptosis,Oxidative stress,Synaptic plasticity,Glutamate receptor,DNA methylation
ENSMUST00000159563	ENSMUSG00000016493	Cd46		Gpat3	Inflammation,Apoptosis,DNA methylation
ENSMUST00000016640	ENSMUSG00000016496	Cd274		Nos1	Inflammation,Apoptosis,Oxidative stress,Synaptic plasticity,Glutamate receptor,DNA methylation
ENSMUST00000159939	ENSMUSG00000016624	Phf21b		Pf4	Inflammation,Apoptosis,Oxidative stress,Glutamate receptor,DNA methylation
ENSMUST00000186405	ENSMUSG00000016918	Sulf1		Atp2a2	Inflammation,Apoptosis,Oxidative stress,Synaptic plasticity,Glutamate receptor,DNA methylation
ENSMUST00000107399、ENSMUST00000107398	ENSMUSG00000017176	Nt5c3b		P2rx7	Inflammation,Apoptosis,Oxidative stress,Synaptic plasticity,Glutamate receptor,DNA methylation
ENSMUST00000124371	ENSMUSG00000017210	Med24		P2rx4	Inflammation,Apoptosis,Oxidative stress,Synaptic plasticity,Glutamate receptor,DNA methylation
ENSMUST00000170143、ENSMUST00000056601	ENSMUSG00000017288	Vps53		Foxp2	Inflammation,Apoptosis,Oxidative stress,Synaptic plasticity,Glutamate receptor,DNA methylation
ENSMUST00000103094	ENSMUSG00000017307	Acot8		Tmem106b	Inflammation,Apoptosis,Oxidative stress,Glutamate receptor,DNA methylation
ENSMUST00000148218	ENSMUSG00000017386	Traf4		Actb	Inflammation,Apoptosis,Oxidative stress,Synaptic plasticity,Glutamate receptor,DNA methylation
ENSMUST00000107564、ENSMUST00000107565	ENSMUSG00000017417	Plxdc1		Cul1	Inflammation,Apoptosis,Oxidative stress,Synaptic plasticity,Glutamate receptor,DNA methylation
ENSMUST00000165565	ENSMUSG00000017421	Zfp207		Ezh2	Inflammation,Apoptosis,Oxidative stress,Synaptic plasticity,DNA methylation
ENSMUST00000159302	ENSMUSG00000017485	Top2b		Asns	Inflammation,Apoptosis,Oxidative stress,Glutamate receptor,DNA methylation
ENSMUST00000092858	ENSMUSG00000017561	Crlf3		Anxa4	Inflammation,Apoptosis,Oxidative stress,Synaptic plasticity,Glutamate receptor,DNA methylation
ENSMUST00000017732	ENSMUSG00000017588	Krt27		Tgfa	Inflammation,Apoptosis,Oxidative stress,Synaptic plasticity,Glutamate receptor,DNA methylation
ENSMUST00000074046	ENSMUSG00000017670	Elmo2		Klf15	Inflammation,Apoptosis,Oxidative stress,DNA methylation
ENSMUST00000109405	ENSMUSG00000017679	Ttpal		Emp1	Inflammation,Apoptosis,Glutamate receptor
ENSMUST00000102504	ENSMUSG00000017774	Myo1c		Ldhb	Inflammation,Apoptosis,Oxidative stress,Glutamate receptor,DNA methylation
ENSMUST00000017945	ENSMUSG00000017801	Mlx		Bcat1	Inflammation,Apoptosis,Oxidative stress,Glutamate receptor,DNA methylation
ENSMUST00000018012、ENSMUST00000117123	ENSMUSG00000017868	Sgk2		Ogg1	Inflammation,Apoptosis,Oxidative stress,Glutamate receptor,DNA methylation
ENSMUST00000115356	ENSMUSG00000017978	Cadps2		Pcsk6	Inflammation,Apoptosis,Oxidative stress,Synaptic plasticity,Glutamate receptor,DNA methylation
ENSMUST00000092735、ENSMUST00000018304	ENSMUSG00000018160	Med1		Nox4	Inflammation,Apoptosis,Oxidative stress,DNA methylation
ENSMUST00000129653	ENSMUSG00000018196	Glrx2		Psmc4	Inflammation,Apoptosis,Oxidative stress,Synaptic plasticity,Glutamate receptor,DNA methylation
ENSMUST00000108549	ENSMUSG00000018293	Pfn1		Aldoa	Inflammation,Apoptosis,Oxidative stress,Glutamate receptor,DNA methylation
ENSMUST00000171976	ENSMUSG00000018379	Srsf1		Cln3	Inflammation,Apoptosis,Oxidative stress,Synaptic plasticity,Glutamate receptor,DNA methylation
ENSMUST00000057330	ENSMUSG00000018395	Kif3a		Pak1	Inflammation,Apoptosis,Oxidative stress,Synaptic plasticity,Glutamate receptor,DNA methylation
ENSMUST00000146353	ENSMUSG00000018411	Mapt		Itgam	Inflammation,Apoptosis,Oxidative stress,Glutamate receptor,DNA methylation
ENSMUST00000144694	ENSMUSG00000018417	Myo1b		Ubfd1	Inflammation,Apoptosis,Oxidative stress
ENSMUST00000126815、ENSMUST00000129531	ENSMUSG00000018449	Rpain		Usp9x	Inflammation,Apoptosis,Oxidative stress,Glutamate receptor,DNA methylation
ENSMUST00000159224	ENSMUSG00000018501	Ncor1		Hdac6	Inflammation,Apoptosis,Oxidative stress,Synaptic plasticity,Glutamate receptor,DNA methylation
ENSMUST00000018681	ENSMUSG00000018537	Pcgf2		Ftsj1	Inflammation,Oxidative stress,DNA methylation
ENSMUST00000148395	ENSMUSG00000018554	Ybx2		Atrx	Inflammation,Apoptosis,Oxidative stress,Synaptic plasticity,Glutamate receptor,DNA methylation
ENSMUST00000142788、ENSMUST00000127437	ENSMUSG00000018565	Elp5		Acsl4	Inflammation,Apoptosis,Oxidative stress,Glutamate receptor,DNA methylation
ENSMUST00000018716、ENSMUST00000135814	ENSMUSG00000018572	Phf23		Pak3	Inflammation,Apoptosis,Oxidative stress,Synaptic plasticity,Glutamate receptor,DNA methylation
ENSMUST00000084806	ENSMUSG00000018581	Dnah11		Taf1	Inflammation,Apoptosis,Oxidative stress,Glutamate receptor,DNA methylation
ENSMUST00000164891	ENSMUSG00000018648	Dusp14		Grpr	Inflammation,Apoptosis,Oxidative stress,Synaptic plasticity,Glutamate receptor,DNA methylation
ENSMUST00000065433	ENSMUSG00000018654	Ikzf1		Irak1	Inflammation,Apoptosis,Oxidative stress,Synaptic plasticity,Glutamate receptor,DNA methylation
ENSMUST00000137878	ENSMUSG00000018661	Cog1		Dkc1	Inflammation,Apoptosis,Oxidative stress,DNA methylation
ENSMUST00000124755、ENSMUST00000149777	ENSMUSG00000018677	Slc25a39		Tsc22d3	Inflammation,Apoptosis,Oxidative stress,Synaptic plasticity,Glutamate receptor,DNA methylation
ENSMUST00000174159	ENSMUSG00000018752	Tnfsfm13		Mcf2l	Inflammation,Apoptosis,Oxidative stress,DNA methylation
ENSMUST00000110371	ENSMUSG00000018796	Acsl1		Adrb3	Inflammation,Apoptosis,Oxidative stress,Synaptic plasticity,Glutamate receptor,DNA methylation
ENSMUST00000134721	ENSMUSG00000018800	Abca5		Aga	Inflammation,Apoptosis,Oxidative stress,DNA methylation
ENSMUST00000142408、ENSMUST00000149521、ENSMUST00000128986	ENSMUSG00000018819	Lsp1		Ikbkb	Inflammation,Apoptosis,Oxidative stress,Synaptic plasticity,Glutamate receptor,DNA methylation
ENSMUST00000090287	ENSMUSG00000018830	Myh11		Ank1	Inflammation,Apoptosis,Oxidative stress,Glutamate receptor,DNA methylation
ENSMUST00000146053	ENSMUSG00000018841	Rad51d		Rbpms	Inflammation,Apoptosis,Oxidative stress
ENSMUST00000134386	ENSMUSG00000018858	Mrpl58		Slc7a2	Inflammation,Apoptosis,Oxidative stress,DNA methylation
ENSMUST00000106543	ENSMUSG00000018862	Otop3		Cenpu	Inflammation,Apoptosis,DNA methylation
ENSMUST00000141258、ENSMUST00000093107	ENSMUSG00000018906	P4ha2		Tlr3	Inflammation,Apoptosis,Oxidative stress,Synaptic plasticity,Glutamate receptor,DNA methylation
ENSMUST00000019071	ENSMUSG00000018927	Ccl6		Nek1	Inflammation,Apoptosis,Oxidative stress,Glutamate receptor,DNA methylation
ENSMUST00000216599	ENSMUSG00000018986	Slfn3		Slc12a3	Inflammation,Apoptosis,Oxidative stress,DNA methylation
ENSMUST00000019226	ENSMUSG00000019082	Slc25a22		Cox4i1	Inflammation,Apoptosis,Oxidative stress,DNA methylation
ENSMUST00000148882	ENSMUSG00000019088	Dnase1l1		Nfatc3	Inflammation,Apoptosis,Oxidative stress,Glutamate receptor,DNA methylation
ENSMUST00000210358	ENSMUSG00000019139	Isyna1		Gnpat	Inflammation,Oxidative stress,DNA methylation
ENSMUST00000200556	ENSMUSG00000019179	Mdh2		Sc5d	Inflammation,Glutamate receptor,DNA methylation
ENSMUST00000079247	ENSMUSG00000019188	H13		Dixdc1	Inflammation,Apoptosis,DNA methylation
ENSMUST00000172432	ENSMUSG00000019232	Etnppl		Tagln	Inflammation,Apoptosis,Oxidative stress,Synaptic plasticity,DNA methylation
ENSMUST00000103110	ENSMUSG00000019302	Atp6v0a1		Dock6	Inflammation,DNA methylation
ENSMUST00000103105	ENSMUSG00000019326	Aoc3		Kif23	Inflammation,Apoptosis,Glutamate receptor,DNA methylation
ENSMUST00000136901	ENSMUSG00000019373	Cops3		Pkm	Inflammation,Apoptosis,Oxidative stress,Synaptic plasticity,Glutamate receptor,DNA methylation
ENSMUST00000068056	ENSMUSG00000019432	Ddx39b		Cyp11a1	Inflammation,Apoptosis,Oxidative stress,Synaptic plasticity,Glutamate receptor,DNA methylation
ENSMUST00000147819	ENSMUSG00000019437	Tlcd1		Rasgrf1	Inflammation,Apoptosis,Oxidative stress,Synaptic plasticity,Glutamate receptor,DNA methylation
ENSMUST00000108632、ENSMUST00000019605	ENSMUSG00000019461	Plscr3		Tpm1	Inflammation,Apoptosis,Oxidative stress,Glutamate receptor,DNA methylation
ENSMUST00000151093	ENSMUSG00000019579	Mydgf		Nt5e	Inflammation,Apoptosis,Oxidative stress,Glutamate receptor,DNA methylation
ENSMUST00000196542	ENSMUSG00000019659	Ccdc12		Snx14	Inflammation,Apoptosis,Oxidative stress
ENSMUST00000223053	ENSMUSG00000019726	Lyst		Mobp	Inflammation,Synaptic plasticity,Glutamate receptor,DNA methylation
ENSMUST00000038743	ENSMUSG00000019734	Tmc4		Manf	Inflammation,Apoptosis,Oxidative stress,Glutamate receptor,DNA methylation
ENSMUST00000108192	ENSMUSG00000019738	Polr2i		Cish	Inflammation,Apoptosis,Oxidative stress,Synaptic plasticity,Glutamate receptor,DNA methylation
ENSMUST00000137429	ENSMUSG00000019763	Rmnd1		Ift57	Inflammation,Apoptosis,DNA methylation
ENSMUST00000105590、ENSMUST00000127145	ENSMUSG00000019768	Esr1		Fkbp1a	Inflammation,Apoptosis,Oxidative stress,Synaptic plasticity,Glutamate receptor,DNA methylation
ENSMUST00000019945、ENSMUST00000105541	ENSMUSG00000019809	Pex3		Ogfod1	Inflammation,Apoptosis,Oxidative stress,DNA methylation
ENSMUST00000019967	ENSMUSG00000019823	Mical1		Lmo7	Inflammation,Apoptosis,Glutamate receptor,DNA methylation
ENSMUST00000213827、ENSMUST00000213488	ENSMUSG00000019838	Slc16a10		Mgll	Inflammation,Apoptosis,Oxidative stress,Synaptic plasticity,DNA methylation
ENSMUST00000157009	ENSMUSG00000019843	Fyn		Ttf2	Inflammation,Apoptosis,Oxidative stress,Synaptic plasticity,Glutamate receptor,DNA methylation
ENSMUST00000218682、ENSMUST00000171807	ENSMUSG00000019856	Fam184a		Rpgrip1l	Inflammation,Apoptosis,Glutamate receptor,DNA methylation
ENSMUST00000020008	ENSMUSG00000019861	Gopc		Agl	Inflammation,Apoptosis,Oxidative stress,Glutamate receptor,DNA methylation
ENSMUST00000020012	ENSMUSG00000019863	Qrsl1		Specc1l	Inflammation,Apoptosis,Glutamate receptor,DNA methylation
ENSMUST00000214453	ENSMUSG00000019864	Rtn4ip1		Idua	Inflammation,Apoptosis,Oxidative stress,Glutamate receptor,DNA methylation
ENSMUST00000020024	ENSMUSG00000019874	Fabp7		Gabrb3	Inflammation,Apoptosis,Oxidative stress,Synaptic plasticity,Glutamate receptor,DNA methylation
ENSMUST00000164400	ENSMUSG00000019877	Serinc1		Lgals3bp	Inflammation,Apoptosis,Oxidative stress,DNA methylation
ENSMUST00000220357	ENSMUSG00000019889	Ptprk		Gpc1	Inflammation,Apoptosis,Oxidative stress,Glutamate receptor,DNA methylation
ENSMUST00000020040	ENSMUSG00000019890	Nts		Mtrr	Inflammation,Apoptosis,Oxidative stress,Glutamate receptor,DNA methylation
ENSMUST00000186279	ENSMUSG00000019899	Lama2		Dbn1	Inflammation,Apoptosis,Oxidative stress,Synaptic plasticity,Glutamate receptor,DNA methylation
ENSMUST00000105468	ENSMUSG00000019920	Lims1		Cxcl10	Inflammation,Apoptosis,Oxidative stress,Synaptic plasticity,Glutamate receptor,DNA methylation
ENSMUST00000163448	ENSMUSG00000019929	Dcn		Dpp4	Inflammation,Apoptosis,Oxidative stress,Synaptic plasticity,Glutamate receptor,DNA methylation
ENSMUST00000105286	ENSMUSG00000019932	Kera		Eef2k	Inflammation,Apoptosis,Oxidative stress,Synaptic plasticity,Glutamate receptor,DNA methylation
ENSMUST00000219819	ENSMUSG00000019951	Uhrf1bp1l		Mid1	Inflammation,Apoptosis,DNA methylation
ENSMUST00000220218、ENSMUST00000020118	ENSMUSG00000019960	Dusp6		Mboat7	Inflammation,Apoptosis,Oxidative stress,DNA methylation
ENSMUST00000099355	ENSMUSG00000019961	Tmpo		Kiss1r	Inflammation,Apoptosis,Oxidative stress,Glutamate receptor,DNA methylation
ENSMUST00000220346	ENSMUSG00000019971	Cep290		Acta2	Inflammation,Apoptosis,Oxidative stress,Synaptic plasticity,Glutamate receptor,DNA methylation
ENSMUST00000161987	ENSMUSG00000019979	Apaf1		Il5	Inflammation,Apoptosis,Oxidative stress,Glutamate receptor,DNA methylation
ENSMUST00000218260	ENSMUSG00000019987	Arg1		Prickle1	Inflammation,DNA methylation
ENSMUST00000215924	ENSMUSG00000019996	Map7		Pcdh8	Inflammation,Apoptosis,Oxidative stress,Synaptic plasticity,DNA methylation
ENSMUST00000165090、ENSMUST00000020200	ENSMUSG00000020014	Cfap54		Lum	Inflammation,Apoptosis,Oxidative stress
ENSMUST00000129421	ENSMUSG00000020017	Hal		Tbc1d24	Inflammation,Oxidative stress,Synaptic plasticity
ENSMUST00000147080	ENSMUSG00000020019	Ntn4		Cnot1	Inflammation,Apoptosis,Oxidative stress,Glutamate receptor,DNA methylation
ENSMUST00000121471	ENSMUSG00000020023	Tmcc3		Fgf1	Inflammation,Apoptosis,Oxidative stress,Synaptic plasticity,Glutamate receptor,DNA methylation
ENSMUST00000220236	ENSMUSG00000020074	Ccar1		Ehmt1	Inflammation,Apoptosis,Oxidative stress,Synaptic plasticity,DNA methylation
ENSMUST00000020278	ENSMUSG00000020081	Tacr2		Aifm1	Inflammation,Apoptosis,Oxidative stress,Synaptic plasticity,Glutamate receptor,DNA methylation
ENSMUST00000067857	ENSMUSG00000020085	Aifm2		Matr3	Inflammation,Apoptosis,Oxidative stress,Synaptic plasticity,Glutamate receptor,DNA methylation
ENSMUST00000219506、ENSMUST00000218968、ENSMUST00000218474、ENSMUST00000220372	ENSMUSG00000020088	Sar1a		Klf10	Inflammation,Apoptosis,Oxidative stress,Synaptic plasticity,Glutamate receptor,DNA methylation
ENSMUST00000150258、ENSMUST00000143225	ENSMUSG00000020097	Sgpl1		Dtl	Inflammation,Apoptosis,DNA methylation
ENSMUST00000211781	ENSMUSG00000020102	Slc16a7		Kcnk2	Inflammation,Apoptosis,Synaptic plasticity,Glutamate receptor,DNA methylation
ENSMUST00000142819	ENSMUSG00000020109	Dnajb12		Tmem33	Inflammation,Apoptosis,Synaptic plasticity,Glutamate receptor,DNA methylation
ENSMUST00000165563、ENSMUST00000020311	ENSMUSG00000020111	Micu1		Dzip1l	Inflammation,DNA methylation
ENSMUST00000102881	ENSMUSG00000020120	Plek		Smarce1	Inflammation,Apoptosis,Oxidative stress,Glutamate receptor,DNA methylation
ENSMUST00000020340	ENSMUSG00000020131	Pcsk4		Scarb1	Inflammation,Apoptosis,Oxidative stress,Glutamate receptor,DNA methylation
ENSMUST00000093290	ENSMUSG00000020134	Peli1		Tmem237	Inflammation,Apoptosis,DNA methylation
ENSMUST00000020346	ENSMUSG00000020137	Thap2		Cdon	Inflammation,Apoptosis,DNA methylation
ENSMUST00000105272	ENSMUSG00000020140	Lgr5		Snx10	Inflammation
ENSMUST00000148731	ENSMUSG00000020151	Ptprr		Rbm8a	Inflammation,Apoptosis,Oxidative stress,Glutamate receptor,DNA methylation
ENSMUST00000130260	ENSMUSG00000020156	Mum1		Egr1	Inflammation,Apoptosis,Oxidative stress,Synaptic plasticity,Glutamate receptor,DNA methylation
ENSMUST00000144988	ENSMUSG00000020160	Meis1		Rgs4	Inflammation,Apoptosis,Synaptic plasticity,Glutamate receptor,DNA methylation
ENSMUST00000141683	ENSMUSG00000020163	Uqcr11		Atf5	Inflammation,Apoptosis,Oxidative stress,DNA methylation
ENSMUST00000174874	ENSMUSG00000020173	Cobl		Nfe2l1	Inflammation,Apoptosis,Oxidative stress,Glutamate receptor,DNA methylation
ENSMUST00000105263	ENSMUSG00000020184	Mdm2		Akr1d1	Inflammation,Oxidative stress,Glutamate receptor,DNA methylation
ENSMUST00000174810	ENSMUSG00000020185	E2f7		Ctss	Inflammation,Apoptosis,Oxidative stress,DNA methylation
ENSMUST00000220054、ENSMUST00000020403	ENSMUSG00000020186	Csrp2		Trps1	Inflammation,Apoptosis,Oxidative stress,DNA methylation
ENSMUST00000154609、ENSMUST00000105324	ENSMUSG00000020232	Hmg20b		Pogz	Inflammation,DNA methylation
ENSMUST00000020463	ENSMUSG00000020238	Ncln		Soga3	Inflammation
ENSMUST00000105413、ENSMUST00000001181	ENSMUSG00000020241	Col6a2		Edc3	Inflammation,Apoptosis,Oxidative stress,DNA methylation
ENSMUST00000152359	ENSMUSG00000020253	Ppm1m		Nrn1	Inflammation,Apoptosis,Oxidative stress,Synaptic plasticity,Glutamate receptor,DNA methylation
ENSMUST00000146640	ENSMUSG00000020256	Aldh1l2		Adgrg6	Inflammation,Apoptosis,Synaptic plasticity,DNA methylation
ENSMUST00000218064	ENSMUSG00000020260	Pofut2		Whrn	Inflammation
ENSMUST00000150685	ENSMUSG00000020263	Appl2		Polg	Inflammation,Apoptosis,Oxidative stress,Glutamate receptor,DNA methylation
ENSMUST00000146533	ENSMUSG00000020283	Pex13		Tgfb2	Inflammation,Apoptosis,Oxidative stress,Synaptic plasticity,Glutamate receptor,DNA methylation
ENSMUST00000105398、ENSMUST00000123999	ENSMUSG00000020284	1810043G02Rik		B3galnt2	Inflammation,Apoptosis
ENSMUST00000156629	ENSMUSG00000020286	1700093K21Rik		Wdr45	Inflammation,Apoptosis,Oxidative stress
ENSMUST00000136903	ENSMUSG00000020289	Nprl3		Cntnap2	Inflammation,Apoptosis,Synaptic plasticity,Glutamate receptor,DNA methylation
ENSMUST00000020546	ENSMUSG00000020303	Stc2		Ppl	Inflammation,Apoptosis,Oxidative stress,Glutamate receptor,DNA methylation
ENSMUST00000203878	ENSMUSG00000020305	Asb3		Zmynd8	Inflammation,Apoptosis,Oxidative stress,DNA methylation
ENSMUST00000219228	ENSMUSG00000020327	Fgf22		Plcb4	Inflammation,Apoptosis,Oxidative stress,Synaptic plasticity,Glutamate receptor,DNA methylation
ENSMUST00000127057	ENSMUSG00000020328	Nudcd2		Cacna2d1	Inflammation,Apoptosis,Oxidative stress,Synaptic plasticity,Glutamate receptor,DNA methylation
ENSMUST00000152451	ENSMUSG00000020346	Mgat1		Fmo2	Inflammation,Oxidative stress,DNA methylation
ENSMUST00000167797	ENSMUSG00000020359	Phykpl		Cacng5	Inflammation,Apoptosis,Glutamate receptor,DNA methylation
ENSMUST00000102778	ENSMUSG00000020366	Mapk9		Pex2	Inflammation,Oxidative stress
ENSMUST00000151948	ENSMUSG00000020388	Pdlim4		Pitpnc1	Inflammation,DNA methylation
ENSMUST00000143228、ENSMUST00000128853、ENSMUST00000150736、ENSMUST00000154701	ENSMUSG00000020389	Cdkl3		Ppp1r15a	Inflammation,Apoptosis,Oxidative stress,Glutamate receptor,DNA methylation
ENSMUST00000063166	ENSMUSG00000020401	Fam71b		Abcb1a	Inflammation
ENSMUST00000020710	ENSMUSG00000020432	Tcn2		Clcf1	Inflammation,Apoptosis,Oxidative stress,Glutamate receptor,DNA methylation
ENSMUST00000144635	ENSMUSG00000020439	Smtn		Kcna2	Inflammation,Apoptosis,Oxidative stress,Glutamate receptor,DNA methylation
ENSMUST00000064364	ENSMUSG00000020448	Rnf185		Abhd4	Inflammation,Oxidative stress,DNA methylation
ENSMUST00000057089	ENSMUSG00000020453	Patz1		Uspl1	Inflammation,DNA methylation
ENSMUST00000125637	ENSMUSG00000020454	Eif4enif1		Dicer1	Inflammation,Apoptosis,Oxidative stress,Synaptic plasticity,Glutamate receptor,DNA methylation
ENSMUST00000154330	ENSMUSG00000020477	Mrps24		Tardbp	Inflammation,Apoptosis,Oxidative stress,Synaptic plasticity,Glutamate receptor,DNA methylation
ENSMUST00000133202	ENSMUSG00000020486	2020-09-04		Bbox1	Inflammation,DNA methylation
ENSMUST00000051395	ENSMUSG00000020493	Prr11		Wdr60	Inflammation,Apoptosis
ENSMUST00000020821	ENSMUSG00000020513	Tubd1		Wdr11	Inflammation,Apoptosis
ENSMUST00000100686、ENSMUST00000154915	ENSMUSG00000020530	Ggnbp2		Ppig	Inflammation,Apoptosis,Oxidative stress,Glutamate receptor,DNA methylation
ENSMUST00000103201	ENSMUSG00000020532	Acaca		Dzip1	Inflammation,Oxidative stress
ENSMUST00000108695	ENSMUSG00000020542	Myocd		Kdm5b	Inflammation,Apoptosis,Oxidative stress,DNA methylation
ENSMUST00000144586	ENSMUSG00000020564	Atxn7l1		Gatad2b	Inflammation,Apoptosis,Oxidative stress,Synaptic plasticity,Glutamate receptor,DNA methylation
ENSMUST00000020884	ENSMUSG00000020566	Atp6v1c2		Prdm10	Inflammation,Oxidative stress,Glutamate receptor,DNA methylation
ENSMUST00000122861	ENSMUSG00000020570	Sypl		Pla2g6	Inflammation,Apoptosis,Oxidative stress,Synaptic plasticity,Glutamate receptor,DNA methylation
ENSMUST00000219939	ENSMUSG00000020598	Nrcam		Hecw2	Inflammation,Apoptosis
ENSMUST00000020922	ENSMUSG00000020601	Trib2		Nrep	Inflammation,Synaptic plasticity,DNA methylation
ENSMUST00000218319、ENSMUST00000217991	ENSMUSG00000020608	Smc6		Disc1	Inflammation,Apoptosis,Oxidative stress,Synaptic plasticity,Glutamate receptor,DNA methylation
ENSMUST00000221349、ENSMUST00000185916	ENSMUSG00000020633	Dcdc2c		Mdga1	Inflammation,Apoptosis
ENSMUST00000020967、ENSMUST00000219503	ENSMUSG00000020639	Pfn4		Adamts3	Inflammation,Apoptosis,DNA methylation
ENSMUST00000222082	ENSMUSG00000020642	Rnf144a		Gls2	Inflammation,Apoptosis,Oxidative stress,Synaptic plasticity,Glutamate receptor,DNA methylation
ENSMUST00000177962	ENSMUSG00000020650	Bcap29		Dok7	Inflammation,Oxidative stress,DNA methylation
ENSMUST00000218992	ENSMUSG00000020651	Slc26a4		Defb1	Inflammation,Apoptosis,Oxidative stress,DNA methylation
ENSMUST00000185739	ENSMUSG00000020659	Cbll1		Setd2	Inflammation,Apoptosis,Oxidative stress,Synaptic plasticity,Glutamate receptor,DNA methylation
ENSMUST00000130062	ENSMUSG00000020672	Sntg2		Prkce	Inflammation,Apoptosis,Oxidative stress,Synaptic plasticity,Glutamate receptor,DNA methylation
ENSMUST00000118321、ENSMUST00000155190	ENSMUSG00000020674	Pxdn		Magi1	Inflammation,Apoptosis,Oxidative stress,Synaptic plasticity,Glutamate receptor,DNA methylation
ENSMUST00000164425	ENSMUSG00000020684	Rasl10b		Tlr9	Inflammation,Apoptosis,Oxidative stress,Glutamate receptor,DNA methylation
ENSMUST00000092849、ENSMUST00000173009	ENSMUSG00000020697	Lig3		Cxcr4	Inflammation,Apoptosis,Oxidative stress,Synaptic plasticity,Glutamate receptor,DNA methylation
ENSMUST00000100305	ENSMUSG00000020721	Helz		Glb1	Inflammation,Apoptosis,Oxidative stress,DNA methylation
ENSMUST00000117589	ENSMUSG00000020738	Sumo2		Cradd	Inflammation,Apoptosis,Glutamate receptor
ENSMUST00000092915	ENSMUSG00000020741	Cluh		Wnk1	Inflammation,Apoptosis,Oxidative stress,Glutamate receptor,DNA methylation
ENSMUST00000178003	ENSMUSG00000020744	Slc25a19		Mapk10	Inflammation,Apoptosis,Oxidative stress,Synaptic plasticity,Glutamate receptor,DNA methylation
ENSMUST00000125918	ENSMUSG00000020747	Tmem94		Atxn1	Inflammation,Apoptosis,Oxidative stress,Synaptic plasticity,Glutamate receptor,DNA methylation
ENSMUST00000106461、ENSMUST00000127523	ENSMUSG00000020758	Itgb4		Tet1	Inflammation,Apoptosis,Oxidative stress,Glutamate receptor,DNA methylation
ENSMUST00000106439	ENSMUSG00000020775	Mrpl38		Ptgs1	Inflammation,Apoptosis,Oxidative stress,Synaptic plasticity,Glutamate receptor,DNA methylation
ENSMUST00000155720	ENSMUSG00000020785	Camkk1		Tgif1	Inflammation,Apoptosis,Oxidative stress,Glutamate receptor,DNA methylation
ENSMUST00000142978	ENSMUSG00000020804	Aanat		Inhbe	Inflammation,Apoptosis
ENSMUST00000147404	ENSMUSG00000020818	Mfsd11		Stbd1	Inflammation,Oxidative stress
ENSMUST00000103026	ENSMUSG00000020823	Sec14l1		Arf1	Inflammation,Apoptosis,Oxidative stress,Synaptic plasticity,Glutamate receptor,DNA methylation
ENSMUST00000108402	ENSMUSG00000020838	Slc6a4		Tenm4	Inflammation,DNA methylation
ENSMUST00000021203	ENSMUSG00000020843	Timm22		Msx1	Inflammation,Apoptosis,Oxidative stress,Glutamate receptor,DNA methylation
ENSMUST00000092777	ENSMUSG00000020859	Spag9		Bdnf	Inflammation,Apoptosis,Oxidative stress,Synaptic plasticity,Glutamate receptor,DNA methylation
ENSMUST00000021234、ENSMUST00000100561	ENSMUSG00000020866	Cacna1g		Rps23	Inflammation,Apoptosis,Oxidative stress,Glutamate receptor,DNA methylation
ENSMUST00000092736	ENSMUSG00000020882	Cacnb1		Clip1	Inflammation,Apoptosis,Oxidative stress,Synaptic plasticity,Glutamate receptor,DNA methylation
ENSMUST00000021262	ENSMUSG00000020891	Alox8		Lgals3	Inflammation,Apoptosis,Oxidative stress,Synaptic plasticity,Glutamate receptor,DNA methylation
ENSMUST00000152142、ENSMUST00000075980	ENSMUSG00000020895	Tmem107		Kcnb1	Inflammation,Apoptosis,Oxidative stress,Glutamate receptor,DNA methylation
ENSMUST00000146490、ENSMUST00000152964	ENSMUSG00000020899	Pfas		Prokr2	Inflammation,Apoptosis
ENSMUST00000079589	ENSMUSG00000020923	Ubtf		Cacna1c	Inflammation,Apoptosis,Oxidative stress,Synaptic plasticity,Glutamate receptor,DNA methylation
ENSMUST00000107060	ENSMUSG00000020929	Eftud2		Pcdh1	Inflammation,Apoptosis,Oxidative stress,DNA methylation
ENSMUST00000021332	ENSMUSG00000020949	Fkbp3		Il1rapl1	Inflammation,Synaptic plasticity,DNA methylation
ENSMUST00000110104	ENSMUSG00000021012	Zc3h14		Pcdh15	Inflammation,Apoptosis,Oxidative stress,Synaptic plasticity,Glutamate receptor,DNA methylation
ENSMUST00000021426	ENSMUSG00000021038	Vipas39		Rnf103	Inflammation
ENSMUST00000154078	ENSMUSG00000021057	Akap5		Junb	Inflammation,Apoptosis,Oxidative stress,Synaptic plasticity,Glutamate receptor,DNA methylation
ENSMUST00000162179	ENSMUSG00000021090	Lrrc9		Aldh1a1	Inflammation,Apoptosis,Oxidative stress,Synaptic plasticity,Glutamate receptor,DNA methylation
ENSMUST00000220821	ENSMUSG00000021094	Dhrs7		Mapk14	Inflammation,Apoptosis,Oxidative stress,Synaptic plasticity,Glutamate receptor,DNA methylation
ENSMUST00000109901、ENSMUST00000164798、ENSMUST00000164326	ENSMUSG00000021111	Papola		Tcf4	Inflammation,Apoptosis,Oxidative stress,Synaptic plasticity,Glutamate receptor,DNA methylation
ENSMUST00000219197	ENSMUSG00000021112	Mpp5		Ier2	Inflammation
ENSMUST00000021548	ENSMUSG00000021123	Rdh12		Camk2d	Inflammation,Apoptosis,Oxidative stress,Synaptic plasticity,Glutamate receptor,DNA methylation
ENSMUST00000021574	ENSMUSG00000021149	Gtpbp4		Ntrk2	Inflammation,Apoptosis,Oxidative stress,Synaptic plasticity,Glutamate receptor,DNA methylation
ENSMUST00000223421	ENSMUSG00000021156	Zmynd11		Grik2	Inflammation,Oxidative stress,Synaptic plasticity,Glutamate receptor,DNA methylation
ENSMUST00000221584	ENSMUSG00000021171	Esyt2		Lig1	Inflammation,Apoptosis,Oxidative stress,Glutamate receptor,DNA methylation
ENSMUST00000221801	ENSMUSG00000021176	Efcab11		Cspp1	Inflammation,Glutamate receptor
ENSMUST00000222374	ENSMUSG00000021178	Psmc1		Nsd2	Inflammation,Apoptosis,Oxidative stress,Glutamate receptor,DNA methylation
ENSMUST00000221379	ENSMUSG00000021180	Rps6ka5		Sptan1	Inflammation,Apoptosis,Oxidative stress,Synaptic plasticity,Glutamate receptor,DNA methylation
ENSMUST00000223416	ENSMUSG00000021182	Ccdc88c		Camk2b	Inflammation,Apoptosis,Oxidative stress,Synaptic plasticity,Glutamate receptor,DNA methylation
ENSMUST00000021609	ENSMUSG00000021192	Golga5		Sema3b	Inflammation,Apoptosis,Oxidative stress,Synaptic plasticity,DNA methylation
ENSMUST00000021617	ENSMUSG00000021200	Asb2		Gstm1	Inflammation,Apoptosis,Oxidative stress,Glutamate receptor,DNA methylation
ENSMUST00000179684	ENSMUSG00000021203	Otub2		Phf21a	Inflammation,Apoptosis,DNA methylation
ENSMUST00000189871、ENSMUST00000187155	ENSMUSG00000021209	Ppp4r4		Dhcr7	Inflammation,Apoptosis,Oxidative stress,Glutamate receptor,DNA methylation
ENSMUST00000200861、ENSMUST00000186309、ENSMUST00000185665、ENSMUST00000200911	ENSMUSG00000021219	Rgs6		Rpl5	Inflammation,Apoptosis,Oxidative stress,Glutamate receptor,DNA methylation
ENSMUST00000152904	ENSMUSG00000021223	Papln		Kcnt1	Inflammation,Oxidative stress,Glutamate receptor
ENSMUST00000136848、ENSMUST00000155112	ENSMUSG00000021224	Numb		Deaf1	Inflammation,DNA methylation
ENSMUST00000150391、ENSMUST00000145522	ENSMUSG00000021235	Coq6		Ntrk3	Inflammation,Apoptosis,Oxidative stress,Synaptic plasticity,Glutamate receptor,DNA methylation
ENSMUST00000223107	ENSMUSG00000021240	Abcd4		Hopx	Inflammation,Apoptosis,DNA methylation
ENSMUST00000223089	ENSMUSG00000021241	Isca2		Hadhb	Inflammation,Apoptosis,Oxidative stress,Glutamate receptor,DNA methylation
ENSMUST00000021674	ENSMUSG00000021250	Fos		Hspa2	Inflammation,Apoptosis,Oxidative stress,Glutamate receptor,DNA methylation
ENSMUST00000116402、ENSMUST00000167891	ENSMUSG00000021255	Esrrb		Alox5ap	Inflammation,Apoptosis,Oxidative stress,Glutamate receptor,DNA methylation
ENSMUST00000220551	ENSMUSG00000021278	Amn		Tnfrsf19	Inflammation,Apoptosis,DNA methylation
ENSMUST00000156003	ENSMUSG00000021281	Tnfaip2		Csmd1	Inflammation,Apoptosis,Oxidative stress,Synaptic plasticity,Glutamate receptor,DNA methylation
ENSMUST00000223135、ENSMUST00000221101、ENSMUST00000166123、ENSMUST00000223437	ENSMUSG00000021282	Eif5		Hipk2	Inflammation,Apoptosis,Oxidative stress,Glutamate receptor,DNA methylation
ENSMUST00000221338	ENSMUSG00000021302	Ggps1		Ppp1r1b	Inflammation,Apoptosis,Oxidative stress,Synaptic plasticity,Glutamate receptor,DNA methylation
ENSMUST00000223873	ENSMUSG00000021340	Gpld1		Akr1b10	Inflammation,Apoptosis,Oxidative stress,DNA methylation
ENSMUST00000021794	ENSMUSG00000021365	Nedd9		Tnfaip8	Inflammation,Apoptosis,Oxidative stress,Glutamate receptor,DNA methylation
ENSMUST00000179852	ENSMUSG00000021368	Tbc1d7		Trank1	Inflammation,Glutamate receptor
ENSMUST00000223881	ENSMUSG00000021375	Kif13a		Ldha	Inflammation,Apoptosis,Oxidative stress,Synaptic plasticity,Glutamate receptor,DNA methylation
ENSMUST00000171229、ENSMUST00000170538	ENSMUSG00000021417	Eci2		Syne2	Inflammation,Apoptosis,Oxidative stress,Synaptic plasticity,DNA methylation
ENSMUST00000099582	ENSMUSG00000021420	Fars2		Zbtb18	Inflammation,Apoptosis,Oxidative stress,DNA methylation
ENSMUST00000021870	ENSMUSG00000021432	Slc35b3		Crb1	Inflammation,Apoptosis
ENSMUST00000160333	ENSMUSG00000021461	Fancc		Crem	Inflammation,Apoptosis,Oxidative stress,Synaptic plasticity,Glutamate receptor,DNA methylation
ENSMUST00000195258、ENSMUST00000021921	ENSMUSG00000021466	Ptch1		Vrk2	Inflammation,Apoptosis,Oxidative stress,Glutamate receptor,DNA methylation
ENSMUST00000144763	ENSMUSG00000021470	Ercc6l2		Selenop	Inflammation,Apoptosis,Oxidative stress,Synaptic plasticity,DNA methylation
ENSMUST00000161077	ENSMUSG00000021481	Zfp346		Dhrs3	Inflammation,Apoptosis,Oxidative stress
ENSMUST00000221399	ENSMUSG00000021482	Aaed1		Adamtsl1	Inflammation,Apoptosis,Oxidative stress,Synaptic plasticity,Glutamate receptor,DNA methylation
ENSMUST00000021956、ENSMUST00000224686	ENSMUSG00000021494	Ddx41		Nrxn3	Inflammation,Apoptosis,Synaptic plasticity,Glutamate receptor,DNA methylation
ENSMUST00000225240	ENSMUSG00000021495	Fam193b		Hmgb1	Inflammation,Apoptosis,Oxidative stress,Synaptic plasticity,Glutamate receptor,DNA methylation
ENSMUST00000021961	ENSMUSG00000021499	Catsper3		Wdr35	Inflammation,Apoptosis,Oxidative stress,Glutamate receptor
ENSMUST00000225608	ENSMUSG00000021510	Zfp729a		Bub3	Inflammation,Apoptosis,Oxidative stress,DNA methylation
ENSMUST00000224244	ENSMUSG00000021518	Ptdss1		Nnat	Inflammation,Apoptosis,Synaptic plasticity,Glutamate receptor,DNA methylation
ENSMUST00000223858	ENSMUSG00000021537	Cetn3		Shroom4	Inflammation,Apoptosis
ENSMUST00000224531、ENSMUST00000116403	ENSMUSG00000021546	Hnrnpk		Psrc1	Inflammation,Apoptosis,Oxidative stress
ENSMUST00000165077	ENSMUSG00000021548	Ccnh		Rap1a	Inflammation,Apoptosis,Oxidative stress,Synaptic plasticity,Glutamate receptor,DNA methylation
ENSMUST00000165851	ENSMUSG00000021557	Agtpbp1		Selenbp1	Inflammation,Apoptosis,Oxidative stress,DNA methylation
ENSMUST00000226059	ENSMUSG00000021559	Dapk1		Ank3	Inflammation,Apoptosis,Synaptic plasticity,Glutamate receptor
ENSMUST00000222343	ENSMUSG00000021610	Clptm1l		Hba-a1	Inflammation
ENSMUST00000225678	ENSMUSG00000021613	Hapln1		C4b	Inflammation,Apoptosis,Oxidative stress,Synaptic plasticity,Glutamate receptor
ENSMUST00000069756	ENSMUSG00000021638	Ocln		Ceacam1	Inflammation,Apoptosis,Oxidative stress,DNA methylation
ENSMUST00000022142	ENSMUSG00000021640	Naip1		Fnbp1	Inflammation,Apoptosis,Oxidative stress,DNA methylation
ENSMUST00000223475	ENSMUSG00000021668	Polk		Bnip3	Inflammation,Apoptosis,Oxidative stress,Glutamate receptor,DNA methylation
ENSMUST00000045583	ENSMUSG00000021680	Crhbp		Ube2d3	Inflammation,Apoptosis,Oxidative stress,DNA methylation
ENSMUST00000161671	ENSMUSG00000021681	Aggf1		Eif5a	Inflammation,Apoptosis,Oxidative stress,Glutamate receptor,DNA methylation
ENSMUST00000223922	ENSMUSG00000021700	Rab3c		Dpm1	Inflammation,Apoptosis,Glutamate receptor,DNA methylation
ENSMUST00000224086	ENSMUSG00000021710	Nln		Arpc4	Inflammation,Oxidative stress,DNA methylation
ENSMUST00000069187	ENSMUSG00000021712	Trim23		Med12	Inflammation,Apoptosis,Synaptic plasticity,DNA methylation
ENSMUST00000223880	ENSMUSG00000021738	Atxn7		Tnnc1	Inflammation,Apoptosis,Glutamate receptor,DNA methylation
ENSMUST00000225744	ENSMUSG00000021747	4930452B06Rik
ENSMUST00000075748	ENSMUSG00000021758	Ddx4
ENSMUST00000022282	ENSMUSG00000021760	Gpx8		Anxiety related genes in the ACC of 24-month old mice compared with 2-month old mice
ENSMUST00000177527	ENSMUSG00000021773	Comtd1		Gene	Gene Function
ENSMUST00000073687	ENSMUSG00000021782	Dlg5		Scmh1	Inflammation,Oxidative stress
ENSMUST00000090040	ENSMUSG00000021798	Ldb3		Ngfr	Inflammation,Oxidative stress,Glutamate receptor,DNA methylation
ENSMUST00000022337	ENSMUSG00000021803	Cdhr1		Wnt9a	Inflammation
ENSMUST00000225354	ENSMUSG00000021809	Nudt13		Btbd17	Inflammation
ENSMUST00000065504	ENSMUSG00000021814	Anxa7		Drp2	Inflammation
ENSMUST00000225010、ENSMUST00000225187	ENSMUSG00000021819	Zswim8		Trim25	Inflammation,Oxidative stress,Glutamate receptor,DNA methylation
ENSMUST00000148886	ENSMUSG00000021824	Ap3m1		Pemt	Inflammation,Oxidative stress,DNA methylation
ENSMUST00000074077	ENSMUSG00000021835	Bmp4		Ckmt1	Inflammation
ENSMUST00000022386	ENSMUSG00000021838	Samd4		Arvcf	Inflammation
ENSMUST00000022416	ENSMUSG00000021866	Anxa11		Tbrg4	Inflammation,Oxidative stress
ENSMUST00000100806	ENSMUSG00000021867	Tmem254b		Mx1	Inflammation,Oxidative stress,DNA methylation
ENSMUST00000156431	ENSMUSG00000021884	Hacl1		Tom1l2	Inflammation,Glutamate receptor
ENSMUST00000143472	ENSMUSG00000021893	Capn7		Gabra2	Inflammation,Oxidative stress,Glutamate receptor,DNA methylation
ENSMUST00000189834	ENSMUSG00000021901	Bap1		Wdr77	Inflammation,Oxidative stress,Glutamate receptor,DNA methylation
ENSMUST00000124303	ENSMUSG00000021905	Dph3		Hnrnpd	Inflammation,Oxidative stress,Glutamate receptor,DNA methylation
ENSMUST00000169906、ENSMUST00000022469	ENSMUSG00000021910	Nisch		Tpd52l2	Inflammation,Oxidative stress
ENSMUST00000111943	ENSMUSG00000021936	Mapk8		Chtop	Inflammation,Oxidative stress,DNA methylation
ENSMUST00000112207	ENSMUSG00000021948	Prkcd		Snapin	Inflammation,Glutamate receptor
ENSMUST00000173964、ENSMUST00000174213	ENSMUSG00000021959	Lats2		S100a6	Inflammation,Oxidative stress,Glutamate receptor,DNA methylation
ENSMUST00000224893	ENSMUSG00000021981	Cab39l		Vps9d1	Inflammation
ENSMUST00000162131	ENSMUSG00000021990	Spata13		Mfsd10	Inflammation
ENSMUST00000169978、ENSMUST00000022591	ENSMUSG00000022014	Epsti1		Col6a1	Inflammation,Oxidative stress,Glutamate receptor,DNA methylation
ENSMUST00000168889	ENSMUSG00000022021	Diaph3		Pcnt	Inflammation,Glutamate receptor,DNA methylation
ENSMUST00000118426	ENSMUSG00000022044	Stmn4		Ramp2	Inflammation,Oxidative stress,Glutamate receptor,DNA methylation
ENSMUST00000184506	ENSMUSG00000022066	Entpd4b		Hpn	Inflammation,Oxidative stress,DNA methylation
ENSMUST00000167021	ENSMUSG00000022106	Rcbtb2		Mef2d	Inflammation,Oxidative stress,Glutamate receptor,DNA methylation
ENSMUST00000022720	ENSMUSG00000022124	Fbxl3		Npepps	Inflammation,Glutamate receptor,DNA methylation
ENSMUST00000176554	ENSMUSG00000022146	Osmr		Tbx21	Inflammation,Oxidative stress,DNA methylation
ENSMUST00000141167	ENSMUSG00000022151	Ttc33		Tcf25	Inflammation,DNA methylation
ENSMUST00000151487	ENSMUSG00000022185	Acin1		Sost	Inflammation,Oxidative stress,DNA methylation
ENSMUST00000140691	ENSMUSG00000022194	Pabpn1		Itfg2	Inflammation
ENSMUST00000163767	ENSMUSG00000022212	Cpne6		Ergic1	Inflammation,DNA methylation
ENSMUST00000032820	ENSMUSG00000022228	Zscan26		Brpf1	Inflammation,DNA methylation
ENSMUST00000152841	ENSMUSG00000022269	2020-03-11		Gstt1	Inflammation,Oxidative stress,Glutamate receptor,DNA methylation
ENSMUST00000110267	ENSMUSG00000022340	Sybu		Ubl3	Inflammation,DNA methylation
ENSMUST00000159775	ENSMUSG00000022364	Tbc1d31		Il16	Inflammation,Oxidative stress,DNA methylation
ENSMUST00000022998	ENSMUSG00000022369	Mtbp		Tcirg1	Inflammation,Oxidative stress,DNA methylation
ENSMUST00000023029	ENSMUSG00000022394	L3mbtl2		Lrp3	Inflammation
ENSMUST00000023044	ENSMUSG00000022408	Fam83f		Clpb	Inflammation,Oxidative stress,Glutamate receptor,DNA methylation
ENSMUST00000175858	ENSMUSG00000022421	Nptxr		Zdhhc4	Inflammation,DNA methylation
ENSMUST00000173516、ENSMUST00000167541、ENSMUST00000041591	ENSMUSG00000022425	Enpp2		Ltbp1	Inflammation,Oxidative stress,DNA methylation
ENSMUST00000136003	ENSMUSG00000022433	Csnk1e		Trmt1	Inflammation,Oxidative stress,Glutamate receptor,DNA methylation
ENSMUST00000122836	ENSMUSG00000022441	Efcab6		Vwf	Inflammation,Oxidative stress,Glutamate receptor,DNA methylation
ENSMUST00000135988	ENSMUSG00000022472	Desi1		Siae	Inflammation,Oxidative stress
ENSMUST00000116409、ENSMUST00000121514	ENSMUSG00000022475	Hdac7		Srpk3	Inflammation,Glutamate receptor,DNA methylation
ENSMUST00000140157、ENSMUST00000023146	ENSMUSG00000022503	Nubp1		Cd3g	Inflammation,Glutamate receptor
ENSMUST00000023161	ENSMUSG00000022519	Srl		Rab34	Inflammation,DNA methylation
ENSMUST00000144001、ENSMUST00000144491	ENSMUSG00000022537	Tmem44		Sdf2	Inflammation,Oxidative stress,Glutamate receptor
ENSMUST00000161527	ENSMUSG00000022553	Maf1		Slc39a13	Inflammation,Glutamate receptor
ENSMUST00000171340	ENSMUSG00000022562	Oplah		Metrn	Inflammation
ENSMUST00000156032、ENSMUST00000023241	ENSMUSG00000022577	Ly6h		Tm9sf1	Inflammation
ENSMUST00000149407	ENSMUSG00000022580	Rhpn1		Dhrs1	Inflammation
ENSMUST00000188214	ENSMUSG00000022584	Ly6c2		Tmem161a	Inflammation,Oxidative stress
ENSMUST00000188503	ENSMUSG00000022587	Ly6e		Ocel1	Inflammation,Oxidative stress
ENSMUST00000110009、ENSMUST00000023268	ENSMUSG00000022602	Arc		Axl	Inflammation,Oxidative stress,Glutamate receptor,DNA methylation
ENSMUST00000100304	ENSMUSG00000022629	Kif21a		Med6	Inflammation,Oxidative stress,DNA methylation
ENSMUST00000160407	ENSMUSG00000022635	Zcrb1		Fkbp7	Inflammation,DNA methylation
ENSMUST00000164728	ENSMUSG00000022636	Alcam		Gnmt	Inflammation,Oxidative stress,Glutamate receptor,DNA methylation
ENSMUST00000131695、ENSMUST00000089399、ENSMUST00000114488	ENSMUSG00000022641	Bbx		Grin2d	Inflammation,Oxidative stress,Glutamate receptor,DNA methylation
ENSMUST00000023328	ENSMUSG00000022650	Retnlb		Kdelr1	Inflammation
ENSMUST00000065666	ENSMUSG00000022651	Retnlg		Epdr1	Inflammation,Oxidative stress
ENSMUST00000132316	ENSMUSG00000022678	Nde1		Tpra1	Inflammation
ENSMUST00000023360、ENSMUST00000141971、ENSMUST00000128757	ENSMUSG00000022679	Mpv17l		Map2k7	Inflammation,Oxidative stress,DNA methylation
ENSMUST00000146343	ENSMUSG00000022704	Qtrt2		Relb	Inflammation,Oxidative stress,DNA methylation
ENSMUST00000114690	ENSMUSG00000022708	Zbtb20		Apoe	Inflammation,Oxidative stress,Glutamate receptor,DNA methylation
ENSMUST00000160405	ENSMUSG00000022710	Usp7		Stk11	Inflammation,Oxidative stress,Glutamate receptor,DNA methylation
ENSMUST00000115633	ENSMUSG00000022718	Dgcr8		Dvl3	Inflammation,Oxidative stress,DNA methylation
ENSMUST00000153292	ENSMUSG00000022721	Trmt2a		Dlgap1	Inflammation,Oxidative stress,Glutamate receptor,DNA methylation
ENSMUST00000164545、ENSMUST00000172164	ENSMUSG00000022756	Slc7a4		Mrpl4	Inflammation,Oxidative stress,DNA methylation
ENSMUST00000131136、ENSMUST00000064477	ENSMUSG00000022770	Dlg1		Ap1m2	Inflammation,Oxidative stress
ENSMUST00000129900	ENSMUSG00000022772	Senp5		Pld3	Inflammation,Oxidative stress,DNA methylation
ENSMUST00000114706	ENSMUSG00000022790	Igsf11		Rabac1	Inflammation,Oxidative stress,Glutamate receptor
ENSMUST00000154902	ENSMUSG00000022793	B4galt4		Dll3	Inflammation,DNA methylation
ENSMUST00000171325、ENSMUST00000149183	ENSMUSG00000022800	Fyttd1		Crhr2	Inflammation,Oxidative stress,Glutamate receptor,DNA methylation
ENSMUST00000135193	ENSMUSG00000022801	Lrch3		Ddr1	Inflammation,Oxidative stress,DNA methylation
ENSMUST00000120394	ENSMUSG00000022842	Ece2		Homer3	Inflammation,Oxidative stress,Glutamate receptor
ENSMUST00000114216	ENSMUSG00000022860	Chodl		Cp	Inflammation,Oxidative stress,Glutamate receptor,DNA methylation
ENSMUST00000023599、ENSMUST00000130113、ENSMUST00000115341	ENSMUSG00000022884	Eif4a2		Coq8b	Inflammation
ENSMUST00000023611	ENSMUSG00000022894	Adamts5		Brd8	Inflammation,Oxidative stress,DNA methylation
ENSMUST00000168279	ENSMUSG00000022899	Slc15a2		Nfat5	Inflammation,Oxidative stress,DNA methylation
ENSMUST00000173696	ENSMUSG00000022905	Kpna1		Ppfia3	Inflammation,Glutamate receptor,DNA methylation
ENSMUST00000156622	ENSMUSG00000022914	Brwd1		Ruvbl2	Inflammation,Oxidative stress,Glutamate receptor,DNA methylation
ENSMUST00000113906	ENSMUSG00000022940	Pigp		Lin7b	Inflammation,Glutamate receptor,DNA methylation
ENSMUST00000117159	ENSMUSG00000022960	Donson		Bax	Inflammation,Oxidative stress,Glutamate receptor,DNA methylation
ENSMUST00000156713	ENSMUSG00000022962	Gart		Ssbp2	Inflammation,DNA methylation
ENSMUST00000123196	ENSMUSG00000022967	Ifnar1		Brinp2	Inflammation
ENSMUST00000195059	ENSMUSG00000022995	Enah		Gstm5	Inflammation,Oxidative stress,DNA methylation
ENSMUST00000023732	ENSMUSG00000022996	Wnt10b		Akt2	Inflammation,Oxidative stress,Glutamate receptor,DNA methylation
ENSMUST00000201484、ENSMUST00000202527	ENSMUSG00000023033	Scn8a		Cwc15	Inflammation,Oxidative stress,DNA methylation
ENSMUST00000023779	ENSMUSG00000023034	Nr4a1		Col5a3	Inflammation
ENSMUST00000122348、ENSMUST00000023829	ENSMUSG00000023067	Cdkn1a		Ptpn6	Inflammation,Oxidative stress,Glutamate receptor,DNA methylation
ENSMUST00000141274	ENSMUSG00000023089	Ndufa5		Eno2	Inflammation,Oxidative stress,Glutamate receptor,DNA methylation
ENSMUST00000126894	ENSMUSG00000023094	Msrb2		Tax1bp1	Inflammation,Oxidative stress
ENSMUST00000201464	ENSMUSG00000023104	Rfc2		Arhgef40	Inflammation,DNA methylation
ENSMUST00000131230	ENSMUSG00000023118	Sympk		Pkn2	Inflammation,Oxidative stress,Glutamate receptor,DNA methylation
ENSMUST00000179201、ENSMUST00000179781、ENSMUST00000178383	ENSMUSG00000023175	Bsg		Stxbp2	Inflammation
ENSMUST00000098949	ENSMUSG00000023235	Ccl25		Sgce	Inflammation,Oxidative stress,Glutamate receptor,DNA methylation
ENSMUST00000123555	ENSMUSG00000023249	Parp3		Chn2	Inflammation,Glutamate receptor,DNA methylation
ENSMUST00000190972	ENSMUSG00000023262	Acy1		Wwox	Inflammation,Oxidative stress,Glutamate receptor,DNA methylation
ENSMUST00000024056	ENSMUSG00000023286	Ube2j2		Aqp1	Inflammation,Oxidative stress,Glutamate receptor,DNA methylation
ENSMUST00000210813	ENSMUSG00000023467	Tulp2		Ly9	Inflammation,Oxidative stress
ENSMUST00000213752	ENSMUSG00000023495	Pcbp4		Hapln2	Inflammation
ENSMUST00000136955	ENSMUSG00000023707	Ogfod2		Matk	Inflammation,Oxidative stress
ENSMUST00000144778、ENSMUST00000144447	ENSMUSG00000023764	Sfi1		Hspb1	Inflammation,Oxidative stress,Glutamate receptor,DNA methylation
ENSMUST00000215073	ENSMUSG00000023791	Pigx		Prkacb	Inflammation,Oxidative stress,Glutamate receptor,DNA methylation
ENSMUST00000072156	ENSMUSG00000023800	Tiam2		Chd5	Inflammation,Oxidative stress,DNA methylation
ENSMUST00000061091、ENSMUST00000146009、ENSMUST00000115788	ENSMUSG00000023805	Synj2		Sh2b2	Inflammation,Oxidative stress,Glutamate receptor
ENSMUST00000190849	ENSMUSG00000023826	Park2		Pex5	Inflammation,Oxidative stress
ENSMUST00000115720	ENSMUSG00000023868	Pde10a		Jkamp	Inflammation
ENSMUST00000024650	ENSMUSG00000023873	1700010I14Rik		Ndrg1	Inflammation,Oxidative stress,DNA methylation
ENSMUST00000165230	ENSMUSG00000023882	Zfp54		Dnah2	Inflammation
ENSMUST00000163489	ENSMUSG00000023913	Pla2g7		Ripk4	Inflammation,Oxidative stress,DNA methylation
ENSMUST00000144331	ENSMUSG00000023927	Satb1		Ufd1	Inflammation,Oxidative stress,Glutamate receptor,DNA methylation
ENSMUST00000142351	ENSMUSG00000023951	Vegfa		Zfp287	Inflammation
ENSMUST00000024748	ENSMUSG00000023952	Gtpbp2		Fbxo11	Inflammation,Oxidative stress,DNA methylation
ENSMUST00000148581	ENSMUSG00000023966	Rsph9		Pafah1b3	Inflammation,Oxidative stress,DNA methylation
ENSMUST00000165750	ENSMUSG00000023968	Crip3		Asf1b	Inflammation,DNA methylation
ENSMUST00000132397	ENSMUSG00000023984	Gm20517		Usp40	Inflammation,Oxidative stress,Glutamate receptor
ENSMUST00000024791、ENSMUST00000113237	ENSMUSG00000023992	Trem2		Celf1	Inflammation,Oxidative stress,DNA methylation
ENSMUST00000162419	ENSMUSG00000023999	Kif6		Ndufs3	Inflammation,Oxidative stress,DNA methylation
ENSMUST00000135123	ENSMUSG00000024007	Ppil1		Cyp2a5	Inflammation
ENSMUST00000118366	ENSMUSG00000024012	Mtch1		Mef2c	Inflammation,Oxidative stress,Glutamate receptor,DNA methylation
ENSMUST00000144616	ENSMUSG00000024013	Fgd2		Eif4g2	Inflammation,Oxidative stress,DNA methylation
ENSMUST00000171592	ENSMUSG00000024037	Wdr4		Psmd4	Inflammation,Oxidative stress,Glutamate receptor,DNA methylation
ENSMUST00000225740、ENSMUST00000223610	ENSMUSG00000024044	Epb41l3		Tmod4	Inflammation
ENSMUST00000024846	ENSMUSG00000024048	Myl12a		Pan2	Inflammation
ENSMUST00000163107、ENSMUST00000165912	ENSMUSG00000024050	Wiz		Bcas2	Inflammation,DNA methylation
ENSMUST00000154507、ENSMUST00000156570、ENSMUST00000125665	ENSMUSG00000024052	Lpin2		Rfx5	Inflammation,Oxidative stress,DNA methylation
ENSMUST00000119284	ENSMUSG00000024070	Prkd3		Psmb4	Inflammation,Oxidative stress,Glutamate receptor,DNA methylation
ENSMUST00000182944	ENSMUSG00000024073	Birc6		Sqor	Inflammation,Oxidative stress,Glutamate receptor,DNA methylation
ENSMUST00000061331	ENSMUSG00000024095	Hnrnpll		Spo11	Inflammation,DNA methylation
ENSMUST00000024909	ENSMUSG00000024099	Ndufv2		Ncoa2	Inflammation,Oxidative stress,Glutamate receptor,DNA methylation
ENSMUST00000177342、ENSMUST00000197268	ENSMUSG00000024109	Nrxn1		Smpd4	Inflammation,Oxidative stress,DNA methylation
ENSMUST00000148820、ENSMUST00000119932	ENSMUSG00000024136	Dnase1l2		Otx1	Inflammation,Glutamate receptor,DNA methylation
ENSMUST00000024972	ENSMUSG00000024155	Meiob		Ctns	Inflammation,Oxidative stress,Glutamate receptor
ENSMUST00000144336	ENSMUSG00000024163	Mapk8ip3		Ankrd13d	Inflammation
ENSMUST00000155607	ENSMUSG00000024170	Telo2		Atp5g1	Inflammation
ENSMUST00000114988	ENSMUSG00000024187	Fam234a		Tbcb	Inflammation,Oxidative stress,DNA methylation
ENSMUST00000025025	ENSMUSG00000024190	Dusp1		Prss16	Inflammation
ENSMUST00000071006	ENSMUSG00000024217	Snrpc		Tfpt	Inflammation,Oxidative stress,Glutamate receptor,DNA methylation
ENSMUST00000088027	ENSMUSG00000024219	Anks1		Nectin4	Inflammation
ENSMUST00000143685	ENSMUSG00000024222	Fkbp5		Srm	Inflammation,Oxidative stress,DNA methylation
ENSMUST00000124926	ENSMUSG00000024240	Epc1		Ptbp1	Inflammation,Oxidative stress,Glutamate receptor,DNA methylation
ENSMUST00000115830	ENSMUSG00000024277	Mapre2		Prkag3	Inflammation,Oxidative stress,DNA methylation
ENSMUST00000171042	ENSMUSG00000024283	Wac		Slc4a1	Inflammation,Oxidative stress,Glutamate receptor,DNA methylation
ENSMUST00000124288	ENSMUSG00000024294	Mib1		Rundc3a	Inflammation
ENSMUST00000174348	ENSMUSG00000024299	Adamts10		Snai3	Inflammation,DNA methylation
ENSMUST00000082235	ENSMUSG00000024313	Mep1b		Aprt	Inflammation,Oxidative stress,Glutamate receptor,DNA methylation
ENSMUST00000072847	ENSMUSG00000024317	Rnf138		Slc5a6	Inflammation,Oxidative stress,Glutamate receptor,DNA methylation
ENSMUST00000173952	ENSMUSG00000024392	Bag6		Usp19	Inflammation,Oxidative stress
ENSMUST00000025266	ENSMUSG00000024402	Lta		Pola1	Inflammation,Oxidative stress,DNA methylation
ENSMUST00000077494	ENSMUSG00000024426	Atat1		Pknox1	Inflammation,DNA methylation
ENSMUST00000174824	ENSMUSG00000024446	Rpp21		Zfp184	Inflammation
ENSMUST00000115629	ENSMUSG00000024456	Diaph1		Ttc25	Inflammation
ENSMUST00000139852	ENSMUSG00000024505	Dtwd2		Stambp	Inflammation,Oxidative stress,Glutamate receptor
ENSMUST00000171470	ENSMUSG00000024529	Lox		Ezh1	Inflammation,Oxidative stress,DNA methylation
ENSMUST00000025420	ENSMUSG00000024539	Ptpn2		Pole	Inflammation,DNA methylation
ENSMUST00000224921、ENSMUST00000224387、ENSMUST00000225077	ENSMUSG00000024542	Cep192		Zfp775	Inflammation
ENSMUST00000091831	ENSMUSG00000024563	Smad2		Scube2	Inflammation,DNA methylation
ENSMUST00000025463	ENSMUSG00000024571	Gm16286		Dennd2c	Inflammation
ENSMUST00000165721	ENSMUSG00000024576	Csnk1a1		Fance	Inflammation,Oxidative stress,DNA methylation
ENSMUST00000163516	ENSMUSG00000024589	Nedd4l		Tgfbr1	Inflammation,Oxidative stress,Glutamate receptor,DNA methylation
ENSMUST00000025497	ENSMUSG00000024598	Fbn2		Homer1	Inflammation,Oxidative stress,Glutamate receptor,DNA methylation
ENSMUST00000115297	ENSMUSG00000024617	Camk2a		Bcl2l1	Inflammation,Oxidative stress,Glutamate receptor,DNA methylation
ENSMUST00000163083	ENSMUSG00000024646	Cyb5a		Zmiz1	Inflammation,DNA methylation
ENSMUST00000122464、ENSMUST00000122079	ENSMUSG00000024647	Cbln2		Hnrnph1	Inflammation,Oxidative stress,Glutamate receptor,DNA methylation
ENSMUST00000010250	ENSMUSG00000024650	Slc22a6		Ift43	Inflammation,Oxidative stress,Glutamate receptor
ENSMUST00000144788	ENSMUSG00000024663	Rab3il1		Id3	Inflammation,Oxidative stress,Glutamate receptor,DNA methylation
ENSMUST00000025572	ENSMUSG00000024670	Cd6		Clstn3	Inflammation,Oxidative stress
ENSMUST00000072729	ENSMUSG00000024675	Ms4a4c		Nfib	Inflammation,Oxidative stress,Glutamate receptor,DNA methylation
ENSMUST00000025618	ENSMUSG00000024713	Pcsk5		Ncaph2	Inflammation,DNA methylation
ENSMUST00000161548	ENSMUSG00000024792	Zfpl1		Rala	Inflammation,Oxidative stress,Glutamate receptor,DNA methylation
ENSMUST00000153619、ENSMUST00000025706	ENSMUSG00000024793	Tnfrsf25		Pdcl	Inflammation,Oxidative stress,Glutamate receptor,DNA methylation
ENSMUST00000161528	ENSMUSG00000024799	Tm7sf2		Tmem184b	Inflammation
ENSMUST00000225920、ENSMUST00000062389	ENSMUSG00000024805	Pcgf5		Ewsr1	Inflammation,Oxidative stress,Glutamate receptor,DNA methylation
ENSMUST00000025749	ENSMUSG00000024830	Rps6kb2		Derl3	Inflammation,DNA methylation
ENSMUST00000025762	ENSMUSG00000024844	Banf1		Lpo	Inflammation,Oxidative stress,Glutamate receptor,DNA methylation
ENSMUST00000121402	ENSMUSG00000024847	Aip		Met	Inflammation,Oxidative stress,Glutamate receptor,DNA methylation
ENSMUST00000225799	ENSMUSG00000024883	Rin1		Tnpo1	Inflammation,Oxidative stress,DNA methylation
ENSMUST00000126471、ENSMUST00000025841	ENSMUSG00000024906	Mus81		Fxyd5	Inflammation,Oxidative stress,DNA methylation
ENSMUST00000127071、ENSMUST00000025864	ENSMUSG00000024925	Rnaseh2c		Cacna2d2	Inflammation,DNA methylation
ENSMUST00000155973、ENSMUST00000144409	ENSMUSG00000024949	Sf1		Slc47a1	Inflammation,Oxidative stress,Glutamate receptor,DNA methylation
ENSMUST00000025914	ENSMUSG00000024962	Vegfb		Spire2	Inflammation,Oxidative stress
ENSMUST00000066646	ENSMUSG00000024968	Rcor2		Mrpl52	Inflammation,Oxidative stress
ENSMUST00000165965	ENSMUSG00000024969	Mark2		Myt1	Inflammation,Oxidative stress,DNA methylation
ENSMUST00000148123、ENSMUST00000025936	ENSMUSG00000024979	Tectb		Mettl16	Inflammation,DNA methylation
ENSMUST00000223807、ENSMUST00000223625	ENSMUSG00000024982	Zdhhc6		Psen2	Inflammation,Oxidative stress,Glutamate receptor,DNA methylation
ENSMUST00000182481、ENSMUST00000182589	ENSMUSG00000024998	Plce1		Cars	Inflammation
ENSMUST00000155613、ENSMUST00000134749	ENSMUSG00000025007	Aldh18a1		Dhdh	Inflammation,Oxidative stress,Glutamate receptor,DNA methylation
ENSMUST00000051806	ENSMUSG00000025014	Dntt		Sptbn4	Inflammation,Glutamate receptor
ENSMUST00000142638	ENSMUSG00000025040	Fundc1		Crybg2	Inflammation,DNA methylation
ENSMUST00000156390、ENSMUST00000142152	ENSMUSG00000025059	Gk		Tnpo3	Inflammation,Oxidative stress,DNA methylation
ENSMUST00000051691	ENSMUSG00000025060	Slk		Ttll5	Inflammation,Glutamate receptor,DNA methylation
ENSMUST00000111604	ENSMUSG00000025081	Tdrd1		Rps5	Inflammation,Oxidative stress,DNA methylation
ENSMUST00000209732、ENSMUST00000210684	ENSMUSG00000025147	Mob2		Tango2	Inflammation,Oxidative stress,Glutamate receptor
ENSMUST00000026208	ENSMUSG00000025194	Abcc2		Csf1	Inflammation,Oxidative stress,Glutamate receptor,DNA methylation
ENSMUST00000212592	ENSMUSG00000025195	Dnmbp		Chfr	Inflammation,Oxidative stress,DNA methylation
ENSMUST00000168083	ENSMUSG00000025204	Ndufb8		Tbp	Inflammation,Oxidative stress,Glutamate receptor,DNA methylation
ENSMUST00000111948	ENSMUSG00000025213	Kazald1		Plekhg4	Inflammation,Oxidative stress
ENSMUST00000086993	ENSMUSG00000025221	Kcnip2		Elmo3	Inflammation
ENSMUST00000217195、ENSMUST00000050483	ENSMUSG00000025237	Parp6		Msh3	Inflammation,Oxidative stress,DNA methylation
ENSMUST00000175866	ENSMUSG00000025255	Zfhx4		Tmem208	Inflammation
ENSMUST00000149344	ENSMUSG00000025261	Huwe1		Gata2	Inflammation,Oxidative stress,Glutamate receptor,DNA methylation
ENSMUST00000131241	ENSMUSG00000025268	Maged2		Ptgds	Inflammation,Oxidative stress,Glutamate receptor,DNA methylation
ENSMUST00000140207	ENSMUSG00000025269	Apex2		Ube2i	Inflammation,Oxidative stress,Glutamate receptor,DNA methylation
ENSMUST00000124381	ENSMUSG00000025271	Pfkfb1		Unkl	Inflammation,DNA methylation
ENSMUST00000173753	ENSMUSG00000025316	Banp		Aldh1a3	Inflammation,Oxidative stress,DNA methylation
ENSMUST00000107537	ENSMUSG00000025326	Ube3a		Nolc1	Inflammation,Oxidative stress,Glutamate receptor,DNA methylation
ENSMUST00000119797、ENSMUST00000026390	ENSMUSG00000025340	Rabgef1		Gadd45b	Inflammation,Oxidative stress,DNA methylation
ENSMUST00000075180、ENSMUST00000106233	ENSMUSG00000025372	Baiap2		Ppt2	Inflammation,Oxidative stress,DNA methylation
ENSMUST00000103019、ENSMUST00000142959、ENSMUST00000064307	ENSMUSG00000025375	Aatk		Prrt1	Inflammation
ENSMUST00000154826	ENSMUSG00000025384	Faap100		Hivep2	Inflammation,Oxidative stress,DNA methylation
ENSMUST00000218451、ENSMUST00000026474	ENSMUSG00000025407	Gli1		Mocs2	Inflammation
ENSMUST00000138336、ENSMUST00000026486	ENSMUSG00000025420	Katnal2		Steap2	Inflammation,DNA methylation
ENSMUST00000143910	ENSMUSG00000025421	Hdhd2		Qdpr	Inflammation,Oxidative stress,Glutamate receptor,DNA methylation
ENSMUST00000114748	ENSMUSG00000025428	Atp5a1		Amdhd1	Inflammation
ENSMUST00000099149、ENSMUST00000109204	ENSMUSG00000025453	Nnt		Hsd11b1	Inflammation,Oxidative stress,Glutamate receptor,DNA methylation
ENSMUST00000147643	ENSMUSG00000025465	Echs1		Lonrf3	Inflammation,Oxidative stress,DNA methylation
ENSMUST00000209574、ENSMUST00000210224、ENSMUST00000211186	ENSMUSG00000025474	Tubgcp2		Pls3	Inflammation,Oxidative stress,DNA methylation
ENSMUST00000106048	ENSMUSG00000025486	Sirt3		Cd46	Inflammation,Oxidative stress,Glutamate receptor,DNA methylation
ENSMUST00000151644	ENSMUSG00000025487	Psmd13		Cd274	Inflammation,Oxidative stress,DNA methylation
ENSMUST00000026564	ENSMUSG00000025491	Ifitm1		Phf21b	Inflammation,Glutamate receptor,DNA methylation
ENSMUST00000210941	ENSMUSG00000025494	Sigirr		Sulf1	Inflammation,Oxidative stress,DNA methylation
ENSMUST00000147268	ENSMUSG00000025507	Pidd1		Med24	Inflammation,Oxidative stress
ENSMUST00000161094、ENSMUST00000161640、ENSMUST00000159619	ENSMUSG00000025533	Asl		Vps53	Inflammation,Oxidative stress,Glutamate receptor,DNA methylation
ENSMUST00000026613	ENSMUSG00000025534	Gusb		Acot8	Inflammation,Oxidative stress,DNA methylation
ENSMUST00000026658	ENSMUSG00000025571	Tnrc6c		Traf4	Inflammation,Oxidative stress,Glutamate receptor,DNA methylation
ENSMUST00000106289	ENSMUSG00000025575	Cant1		Plxdc1	Inflammation
ENSMUST00000106278	ENSMUSG00000025576	Rbfox3		Zfp207	Inflammation
ENSMUST00000138510	ENSMUSG00000025579	Gaa		Top2b	Inflammation,Oxidative stress,Glutamate receptor,DNA methylation
ENSMUST00000101587	ENSMUSG00000025626	Phf6		Crlf3	Inflammation,DNA methylation
ENSMUST00000199868、ENSMUST00000200515	ENSMUSG00000025647	Shisa5		Krt27	Inflammation
ENSMUST00000198140	ENSMUSG00000025648	Pfkfb4		Elmo2	Inflammation,DNA methylation
ENSMUST00000113878	ENSMUSG00000025656	Arhgef9		Ttpal	Inflammation,DNA methylation
ENSMUST00000123692	ENSMUSG00000025736	Jmjd8		Myo1c	Inflammation,Oxidative stress,DNA methylation
ENSMUST00000160275	ENSMUSG00000025737	Wdr24		Mlx	Inflammation,Oxidative stress,DNA methylation
ENSMUST00000108086	ENSMUSG00000025757	Hspa4l		Sgk2	Inflammation,Oxidative stress,Glutamate receptor
ENSMUST00000026865	ENSMUSG00000025764	Jade1		Cadps2	Inflammation,DNA methylation
ENSMUST00000195577、ENSMUST00000194346、ENSMUST00000195882	ENSMUSG00000025766	D3Ertd751e		Med1	Inflammation,Oxidative stress,Glutamate receptor,DNA methylation
ENSMUST00000216412	ENSMUSG00000025785	Exosc7		Glrx2	Inflammation,Oxidative stress,DNA methylation
ENSMUST00000026896	ENSMUSG00000025789	St8sia2		Pfn1	Inflammation,Oxidative stress,Glutamate receptor,DNA methylation
ENSMUST00000162907、ENSMUST00000108752、ENSMUST00000160272	ENSMUSG00000025812	Pard3		Srsf1	Inflammation,Oxidative stress,Glutamate receptor,DNA methylation
ENSMUST00000207371	ENSMUSG00000025813	Homer2		Kif3a	Inflammation,DNA methylation
ENSMUST00000124080	ENSMUSG00000025856	Pdgfa		Mapt	Inflammation,Oxidative stress,Glutamate receptor,DNA methylation
ENSMUST00000026976	ENSMUSG00000025858	Get4		Myo1b	Inflammation,Oxidative stress,Glutamate receptor,DNA methylation
ENSMUST00000154986	ENSMUSG00000025885	Myo5b		Ncor1	Inflammation,Oxidative stress,Glutamate receptor,DNA methylation
ENSMUST00000114268	ENSMUSG00000025889	Snca		Pcgf2	Inflammation,Oxidative stress,DNA methylation
ENSMUST00000051589	ENSMUSG00000025894	Aasdhppt		Ybx2	Inflammation
ENSMUST00000211933	ENSMUSG00000025899	Alkbh8		Elp5	Inflammation,DNA methylation
ENSMUST00000027032	ENSMUSG00000025900	Rp1		Dnah11	Inflammation,DNA methylation
ENSMUST00000190654、ENSMUST00000144177	ENSMUSG00000025911	Adhfe1		Dusp14	Inflammation,Oxidative stress,DNA methylation
ENSMUST00000188298、ENSMUST00000171265、ENSMUST00000097826、ENSMUST00000188782	ENSMUSG00000025915	Sgk3		Ikzf1	Inflammation,Oxidative stress,Glutamate receptor,DNA methylation
ENSMUST00000186528	ENSMUSG00000025917	Cops5		Slc25a39	Inflammation
ENSMUST00000188982	ENSMUSG00000025930	Msc		Acsl1	Inflammation,Oxidative stress,Glutamate receptor,DNA methylation
ENSMUST00000190876、ENSMUST00000087366、ENSMUST00000190348	ENSMUSG00000025958	Creb1		Abca5	Inflammation
ENSMUST00000161122	ENSMUSG00000025979	Mob4		Lsp1	Inflammation,Oxidative stress,DNA methylation
ENSMUST00000185520	ENSMUSG00000025986	Slc39a10		Myh11	Inflammation,Oxidative stress,Glutamate receptor,DNA methylation
ENSMUST00000187184、ENSMUST00000190771	ENSMUSG00000025997	Ikzf2		P4ha2	Inflammation
ENSMUST00000189846	ENSMUSG00000026004	Kansl1l		Ccl6	Inflammation
ENSMUST00000124986、ENSMUST00000027171	ENSMUSG00000026017	Carf		Slfn3	Inflammation
ENSMUST00000149874、ENSMUST00000189858	ENSMUSG00000026031	Cflar		Slc25a22	Inflammation,Oxidative stress,Glutamate receptor,DNA methylation
ENSMUST00000186552	ENSMUSG00000026034	Clk1		Dnase1l1	Inflammation,DNA methylation
ENSMUST00000171597	ENSMUSG00000026036	Nif3l1		Isyna1	Inflammation,DNA methylation
ENSMUST00000087883	ENSMUSG00000026043	Col3a1		Mdh2	Inflammation,Oxidative stress,Glutamate receptor,DNA methylation
ENSMUST00000138806	ENSMUSG00000026088	Mitd1		Etnppl	Inflammation,DNA methylation
ENSMUST00000027269	ENSMUSG00000026100	Mstn		Atp6v0a1	Inflammation,Oxidative stress,Glutamate receptor,DNA methylation
ENSMUST00000186574、ENSMUST00000186857、ENSMUST00000188681、ENSMUST00000186057	ENSMUSG00000026104	Stat1		Aoc3	Inflammation,Oxidative stress,Glutamate receptor,DNA methylation
ENSMUST00000189542、ENSMUST00000186003、ENSMUST00000186684、ENSMUST00000027279	ENSMUSG00000026107	Nabp1		Cops3	Inflammation,Oxidative stress,DNA methylation
ENSMUST00000114925	ENSMUSG00000026111	Unc50		Ddx39b	Inflammation,Oxidative stress,Glutamate receptor,DNA methylation
ENSMUST00000137266、ENSMUST00000114933	ENSMUSG00000026113	Inpp4a		Tlcd1	Inflammation
ENSMUST00000027291	ENSMUSG00000026117	Zap70		Plscr3	Inflammation,DNA methylation
ENSMUST00000152654	ENSMUSG00000026123	Plekhb2		Mydgf	Inflammation,Oxidative stress,Glutamate receptor
ENSMUST00000140020	ENSMUSG00000026142	Rhbdd1		Ccdc12	Inflammation,Oxidative stress,DNA methylation
ENSMUST00000140583	ENSMUSG00000026156	B3gat2		Lyst	Inflammation,Oxidative stress,DNA methylation
ENSMUST00000137100	ENSMUSG00000026174	Cnot9		Tmc4	Inflammation
ENSMUST00000106899	ENSMUSG00000026180	Cxcr2		Polr2i	Inflammation,DNA methylation
ENSMUST00000137339	ENSMUSG00000026185	Igfbp5		Rmnd1	Inflammation
ENSMUST00000187000	ENSMUSG00000026209	Dnpep		Esr1	Inflammation,Oxidative stress,Glutamate receptor,DNA methylation
ENSMUST00000145440	ENSMUSG00000026222	Sp100		Pex3	Inflammation,Oxidative stress
ENSMUST00000027429	ENSMUSG00000026227	2810459M11Rik		Mical1	Inflammation,Oxidative stress
ENSMUST00000143674	ENSMUSG00000026239	Pde6d		Slc16a10	Inflammation,Oxidative stress,Glutamate receptor,DNA methylation
ENSMUST00000178816	ENSMUSG00000026269	Rnpepl1		Fyn	Inflammation,Oxidative stress,Glutamate receptor,DNA methylation
ENSMUST00000133886	ENSMUSG00000026274	Pask		Fam184a	Inflammation,Oxidative stress,DNA methylation
ENSMUST00000190484	ENSMUSG00000026311	Asb1		Gopc	Inflammation,Glutamate receptor,DNA methylation
ENSMUST00000129923	ENSMUSG00000026312	Cdh7		Rtn4ip1	Inflammation,Oxidative stress,DNA methylation
ENSMUST00000189303	ENSMUSG00000026313	Hdac4		Fabp7	Inflammation,Oxidative stress,Glutamate receptor,DNA methylation
ENSMUST00000189443	ENSMUSG00000026342	Slc35f5		Serinc1	Inflammation
ENSMUST00000185560	ENSMUSG00000026347	Tmem163		Ptprk	Inflammation,Oxidative stress,Glutamate receptor,DNA methylation
ENSMUST00000111976	ENSMUSG00000026365	Cfh		Nts	Inflammation,Oxidative stress,Glutamate receptor,DNA methylation
ENSMUST00000187239、ENSMUST00000027632	ENSMUSG00000026383	Epb41l5		Lama2	Inflammation,Oxidative stress,Glutamate receptor,DNA methylation
ENSMUST00000163435	ENSMUSG00000026384	Ptpn4		Lims1	Inflammation,Oxidative stress
ENSMUST00000182755	ENSMUSG00000026395	Ptprc		Dcn	Inflammation,Oxidative stress,Glutamate receptor,DNA methylation
ENSMUST00000027667	ENSMUSG00000026413	Pkp1		Kera	Inflammation
ENSMUST00000186225	ENSMUSG00000026414	Tnnt2		Uhrf1bp1l	Inflammation,DNA methylation
ENSMUST00000187830	ENSMUSG00000026418	Tnni1		Dusp6	Inflammation,Oxidative stress,DNA methylation
ENSMUST00000195302	ENSMUSG00000026470	Stx6		Tmpo	Inflammation,Oxidative stress,Glutamate receptor,DNA methylation
ENSMUST00000027753	ENSMUSG00000026479	Lamc2		Cep290	Inflammation,Oxidative stress,Glutamate receptor,DNA methylation
ENSMUST00000189135	ENSMUSG00000026480	Ncf2		Apaf1	Inflammation,Oxidative stress,Glutamate receptor,DNA methylation
ENSMUST00000123409	ENSMUSG00000026504	Sdccag8		Arg1	Inflammation,Oxidative stress,Glutamate receptor,DNA methylation
ENSMUST00000161942	ENSMUSG00000026519	Tmem63a		Map7	Inflammation,Oxidative stress,Glutamate receptor,DNA methylation
ENSMUST00000027812	ENSMUSG00000026527	Rgs7		Hal	Inflammation,Oxidative stress,Glutamate receptor,DNA methylation
ENSMUST00000138296	ENSMUSG00000026547	Tagln2		Ntn4	Inflammation,DNA methylation
ENSMUST00000191745	ENSMUSG00000026558	Uck2		Tmcc3	Inflammation,DNA methylation
ENSMUST00000184643、ENSMUST00000111429	ENSMUSG00000026565	Pou2f1		Ccar1	Inflammation,DNA methylation
ENSMUST00000111435	ENSMUSG00000026566	Mpzl1		Tacr2	Inflammation,Oxidative stress,Glutamate receptor,DNA methylation
ENSMUST00000195038、ENSMUST00000194127	ENSMUSG00000026604	Ptpn14		Aifm2	Inflammation,Oxidative stress
ENSMUST00000194624	ENSMUSG00000026605	Cenpf		Sar1a	Inflammation,Oxidative stress,DNA methylation
ENSMUST00000110974	ENSMUSG00000026618	Iars2		Sgpl1	Inflammation,Oxidative stress,Glutamate receptor,DNA methylation
ENSMUST00000160486、ENSMUST00000159207	ENSMUSG00000026641	Usf1		Slc16a7	Inflammation,Oxidative stress,Glutamate receptor,DNA methylation
ENSMUST00000115066	ENSMUSG00000026648	Dclre1c		Dnajb12	Inflammation
ENSMUST00000144565	ENSMUSG00000026662	Sephs1		Micu1	Inflammation,Oxidative stress,DNA methylation
ENSMUST00000128738	ENSMUSG00000026664	Phyh		Plek	Inflammation,Oxidative stress,Glutamate receptor,DNA methylation
ENSMUST00000027980	ENSMUSG00000026669	Mcm10		Pcsk4	Inflammation,DNA methylation
ENSMUST00000133563	ENSMUSG00000026675	Hsd17b7		Peli1	Inflammation,Oxidative stress
ENSMUST00000155003	ENSMUSG00000026696	Vamp4		Thap2	Inflammation
ENSMUST00000111620	ENSMUSG00000026708	Cenpl		Lgr5	Inflammation,Oxidative stress,DNA methylation
ENSMUST00000035430	ENSMUSG00000026709	Dars2		Ptprr	Inflammation,Glutamate receptor,DNA methylation
ENSMUST00000028045	ENSMUSG00000026712	Mrc1		Meis1	Inflammation,Oxidative stress,DNA methylation
ENSMUST00000195442	ENSMUSG00000026721	Rabgap1l		Uqcr11	Inflammation,DNA methylation
ENSMUST00000134551、ENSMUST00000114791	ENSMUSG00000026727	Rsu1		Cobl	Inflammation,Oxidative stress,DNA methylation
ENSMUST00000134794、ENSMUST00000154269	ENSMUSG00000026730	Pter		Mdm2	Inflammation,Oxidative stress,Glutamate receptor,DNA methylation
ENSMUST00000028072	ENSMUSG00000026740	Dnajc1		E2f7	Inflammation,Oxidative stress,Glutamate receptor,DNA methylation
ENSMUST00000204257	ENSMUSG00000026753	Ppp6c		Csrp2	Inflammation,DNA methylation
ENSMUST00000133768	ENSMUSG00000026766	Mmadhc		Ncln	Inflammation,DNA methylation
ENSMUST00000144645	ENSMUSG00000026767	Mindy3		Col6a2	Inflammation,Oxidative stress,Glutamate receptor,DNA methylation
ENSMUST00000183869	ENSMUSG00000026773	Pfkfb3		Ppm1m	Inflammation,Oxidative stress
ENSMUST00000028113	ENSMUSG00000026774	4931423N10Rik		Aldh1l2	Inflammation,Oxidative stress,Glutamate receptor,DNA methylation
ENSMUST00000136207	ENSMUSG00000026779	Mastl		Pofut2	Inflammation
ENSMUST00000052332	ENSMUSG00000026782	Abi2		Appl2	Inflammation,Oxidative stress,DNA methylation
ENSMUST00000126442	ENSMUSG00000026788	Zbtb43		Pex13	Inflammation,Oxidative stress,Glutamate receptor,DNA methylation
ENSMUST00000050000	ENSMUSG00000026797	Stxbp1		Nprl3	Inflammation,Oxidative stress
ENSMUST00000156857	ENSMUSG00000026812	Tsc1		Stc2	Inflammation,Oxidative stress,DNA methylation
ENSMUST00000113310	ENSMUSG00000026819	Slc25a25		Asb3	Inflammation,DNA methylation
ENSMUST00000147219	ENSMUSG00000026822	Lcn2		Nudcd2	Inflammation,DNA methylation
ENSMUST00000140165	ENSMUSG00000026826	Nr4a2		Mgat1	Inflammation,Oxidative stress,DNA methylation
ENSMUST00000112616	ENSMUSG00000026828	Galnt5		Phykpl	Inflammation,DNA methylation
ENSMUST00000127958	ENSMUSG00000026829	Gbgt1		Mapk9	Inflammation,Oxidative stress,Glutamate receptor,DNA methylation
ENSMUST00000142554、ENSMUST00000075759	ENSMUSG00000026842	Abl1		Pdlim4	Inflammation,Oxidative stress,Glutamate receptor,DNA methylation
ENSMUST00000028214、ENSMUST00000163668	ENSMUSG00000026860	Sh3glb2		Cdkl3	Inflammation,Oxidative stress,DNA methylation
ENSMUST00000202602	ENSMUSG00000026878	Rab14		Tcn2	Inflammation,Oxidative stress,Glutamate receptor,DNA methylation
ENSMUST00000145698、ENSMUST00000138957	ENSMUSG00000026883	Dab2ip		Smtn	Inflammation,Oxidative stress
ENSMUST00000146807	ENSMUSG00000026888	Grb14		Rnf185	Inflammation
ENSMUST00000114082、ENSMUST00000156442、ENSMUST00000149010	ENSMUSG00000026924	Sec16a		Patz1	Inflammation,DNA methylation
ENSMUST00000114102	ENSMUSG00000026927	Sdccag3		Eif4enif1	Inflammation,Oxidative stress,DNA methylation
ENSMUST00000028294	ENSMUSG00000026928	Card9		Prr11	Inflammation
ENSMUST00000152895、ENSMUST00000114134	ENSMUSG00000026930	Gpsm1		Tubd1	Inflammation,Oxidative stress,DNA methylation
ENSMUST00000131025	ENSMUSG00000026956	Uap1l1		Ggnbp2	Inflammation,DNA methylation
ENSMUST00000028342	ENSMUSG00000026966	Ssna1		Acaca	Inflammation,Oxidative stress,Glutamate receptor,DNA methylation
ENSMUST00000124725	ENSMUSG00000026991	Pkp4		Myocd	Inflammation,Oxidative stress,Glutamate receptor,DNA methylation
ENSMUST00000154912	ENSMUSG00000027006	Dnajc10		Atxn7l1	Inflammation
ENSMUST00000102715	ENSMUSG00000027030	Stk39		Atp6v1c2	Inflammation,Oxidative stress
ENSMUST00000080953	ENSMUSG00000027070	Lrp2		Nrcam	Inflammation,Glutamate receptor,DNA methylation
ENSMUST00000028494	ENSMUSG00000027088	Phospho2		Trib2	Inflammation,Oxidative stress,DNA methylation
ENSMUST00000100015	ENSMUSG00000027108	Ola1		Smc6	Inflammation,DNA methylation
ENSMUST00000126787	ENSMUSG00000027111	Itga6		Slc26a4	Inflammation,Oxidative stress,DNA methylation
ENSMUST00000133569	ENSMUSG00000027166	Dnajc24		Cbll1	Inflammation,Oxidative stress,Glutamate receptor,DNA methylation
ENSMUST00000147923	ENSMUSG00000027168	Pax6		Sntg2	Inflammation
ENSMUST00000111125、ENSMUST00000111124	ENSMUSG00000027177	Hipk3		Pxdn	Inflammation,Oxidative stress,DNA methylation
ENSMUST00000028619、ENSMUST00000127084	ENSMUSG00000027195	Hsd17b12		Rasl10b	Inflammation
ENSMUST00000184931	ENSMUSG00000027198	Ext2		Lig3	Inflammation,Oxidative stress,DNA methylation
ENSMUST00000140808	ENSMUSG00000027199	Gatm		Helz	Inflammation,DNA methylation
ENSMUST00000110501	ENSMUSG00000027201	Myef2		Sumo2	Inflammation,Oxidative stress,DNA methylation
ENSMUST00000110494	ENSMUSG00000027202	Slc12a1		Cluh	Inflammation,Oxidative stress,DNA methylation
ENSMUST00000103234	ENSMUSG00000027204	Fbn1		Slc25a19	Inflammation,Oxidative stress,DNA methylation
ENSMUST00000102538、ENSMUST00000110908	ENSMUSG00000027210	Meis2		Tmem94	Inflammation
ENSMUST00000028644	ENSMUSG00000027215	Cd82		Itgb4	Inflammation,Oxidative stress,DNA methylation
ENSMUST00000145075	ENSMUSG00000027238	Frmd5		Mrpl38	Inflammation,Oxidative stress,DNA methylation
ENSMUST00000028672	ENSMUSG00000027239	Mdk		Camkk1	Inflammation,Glutamate receptor
ENSMUST00000090614	ENSMUSG00000027247	Arhgap1		Aanat	Inflammation,Oxidative stress,Glutamate receptor,DNA methylation
ENSMUST00000126754	ENSMUSG00000027257	Pacsin3		Mfsd11	Inflammation,Oxidative stress,DNA methylation
ENSMUST00000135260、ENSMUST00000180277	ENSMUSG00000027281	Slx4ip		Sec14l1	Inflammation,DNA methylation
ENSMUST00000057216	ENSMUSG00000027282	Mtch2		Slc6a4	Inflammation,Oxidative stress,Glutamate receptor,DNA methylation
ENSMUST00000148285	ENSMUSG00000027284	Cdan1		Timm22	Inflammation,Oxidative stress
ENSMUST00000102501	ENSMUSG00000027291	Vps39		Spag9	Inflammation,Oxidative stress,DNA methylation
ENSMUST00000142128	ENSMUSG00000027309	4930402H24Rik		Cacna1g	Inflammation,Oxidative stress,Glutamate receptor,DNA methylation
ENSMUST00000149180、ENSMUST00000131698	ENSMUSG00000027333	Smox		Cacnb1	Inflammation,Oxidative stress,Glutamate receptor,DNA methylation
ENSMUST00000028816	ENSMUSG00000027341	Tmem230		Tmem107	Inflammation
ENSMUST00000134937	ENSMUSG00000027356	Fermt1		Pfas	Inflammation,Oxidative stress,Glutamate receptor,DNA methylation
ENSMUST00000154160	ENSMUSG00000027357	Crls1		Ubtf	Inflammation,Glutamate receptor,DNA methylation
ENSMUST00000150947	ENSMUSG00000027359	Slc27a2		Eftud2	Inflammation,Glutamate receptor,DNA methylation
ENSMUST00000028838	ENSMUSG00000027360	Hdc		Fkbp3	Inflammation,DNA methylation
ENSMUST00000028859	ENSMUSG00000027380	Acoxl		Vipas39	Inflammation,Glutamate receptor
ENSMUST00000141872	ENSMUSG00000027405	Nop56		Akap5	Inflammation,Glutamate receptor,DNA methylation
ENSMUST00000109456	ENSMUSG00000027412	Lpin3		Dhrs7	Inflammation,Oxidative stress
ENSMUST00000028902	ENSMUSG00000027416	Otor		Papola	Inflammation,Oxidative stress
ENSMUST00000028910	ENSMUSG00000027424	Mgme1		Mpp5	Inflammation,Oxidative stress,Glutamate receptor
ENSMUST00000131292	ENSMUSG00000027439	Gzf1		Rdh12	Inflammation,Oxidative stress
ENSMUST00000109859	ENSMUSG00000027463	Slc52a3		Gtpbp4	Inflammation,Oxidative stress,DNA methylation
ENSMUST00000140482	ENSMUSG00000027465	Tbc1d20		Zmynd11	Inflammation,DNA methylation
ENSMUST00000164120	ENSMUSG00000027469	Tpx2		Efcab11	Inflammation,Glutamate receptor
ENSMUST00000140325	ENSMUSG00000027472	Pdrg1		Psmc1	Inflammation,Oxidative stress,Glutamate receptor,DNA methylation
ENSMUST00000109132	ENSMUSG00000027502	Rtfdc1		Rps6ka5	Inflammation,Oxidative stress,Glutamate receptor,DNA methylation
ENSMUST00000087871	ENSMUSG00000027523	Gnas		Ccdc88c	Inflammation,DNA methylation
ENSMUST00000065938	ENSMUSG00000027531	Impa1		Golga5	Inflammation,Oxidative stress,DNA methylation
ENSMUST00000099223	ENSMUSG00000027534	Snx16		Asb2	Inflammation
ENSMUST00000132527	ENSMUSG00000027570	Col9a3		Otub2	Inflammation,DNA methylation
ENSMUST00000108859、ENSMUST00000108861	ENSMUSG00000027575	Arfgap1		Ppp4r4	Inflammation
ENSMUST00000016498	ENSMUSG00000027579	Srms		Rgs6	Inflammation,Glutamate receptor,DNA methylation
ENSMUST00000109701	ENSMUSG00000027593	Raly		Papln	Inflammation,Glutamate receptor
ENSMUST00000142147	ENSMUSG00000027598	Itch		Numb	Inflammation,Oxidative stress,Glutamate receptor,DNA methylation
ENSMUST00000130171	ENSMUSG00000027615	Hps3		Coq6	Inflammation,Oxidative stress,DNA methylation
ENSMUST00000137340、ENSMUST00000146549	ENSMUSG00000027620	Rbm39		Abcd4	Inflammation,Oxidative stress,DNA methylation
ENSMUST00000129999	ENSMUSG00000027624	Epb41l1		Isca2	Inflammation,Oxidative stress,Glutamate receptor,DNA methylation
ENSMUST00000150349	ENSMUSG00000027642	Rpn2		Fos	Inflammation,Oxidative stress,Glutamate receptor,DNA methylation
ENSMUST00000029180	ENSMUSG00000027651	Rprd1b		Esrrb	Inflammation,Oxidative stress,DNA methylation
ENSMUST00000109485	ENSMUSG00000027652	Ralgapb		Amn	Inflammation,Glutamate receptor,DNA methylation
ENSMUST00000108242、ENSMUST00000108243	ENSMUSG00000027665	Pik3ca		Tnfaip2	Inflammation,Oxidative stress
ENSMUST00000153779	ENSMUSG00000027671	Actl6a		Eif5	Inflammation,Oxidative stress,Glutamate receptor,DNA methylation
ENSMUST00000195565	ENSMUSG00000027673	Ndufb5		Ggps1	Inflammation,DNA methylation
ENSMUST00000200536	ENSMUSG00000027676	Ccdc39		Gpld1	Inflammation,Oxidative stress,DNA methylation
ENSMUST00000108210	ENSMUSG00000027677	Ttc14		Nedd9	Inflammation,Oxidative stress,DNA methylation
ENSMUST00000109252	ENSMUSG00000027678	Ncoa3		Tbc1d7	Inflammation
ENSMUST00000172754	ENSMUSG00000027684	Mecom		Kif13a	Inflammation,Oxidative stress,DNA methylation
ENSMUST00000120834	ENSMUSG00000027695	Pld1		Eci2	Inflammation,Oxidative stress,Glutamate receptor,DNA methylation
ENSMUST00000196263	ENSMUSG00000027708	Dcun1d1		Fars2	Inflammation,Oxidative stress,DNA methylation
ENSMUST00000193432	ENSMUSG00000027742	Cog6		Fancc	Inflammation,Oxidative stress,Glutamate receptor,DNA methylation
ENSMUST00000073012	ENSMUSG00000027750	Postn		Ptch1	Inflammation,Oxidative stress,DNA methylation
ENSMUST00000195817	ENSMUSG00000027763	Mbnl1		Ercc6l2	Inflammation,Oxidative stress,DNA methylation
ENSMUST00000193201、ENSMUST00000193943	ENSMUSG00000027765	P2ry1		Ddx41	Inflammation,Oxidative stress,Glutamate receptor,DNA methylation
ENSMUST00000107816	ENSMUSG00000027776	Il12a		Fam193b	Inflammation
ENSMUST00000182532	ENSMUSG00000027777	Schip1		Catsper3	Inflammation,DNA methylation
ENSMUST00000169064	ENSMUSG00000027778	Ift80		Ptdss1	Inflammation,Oxidative stress,DNA methylation
ENSMUST00000199126	ENSMUSG00000027799	Nbea		Cetn3	Inflammation,Oxidative stress
ENSMUST00000171384	ENSMUSG00000027800	Tm4sf1		Hnrnpk	Inflammation,Oxidative stress,Glutamate receptor,DNA methylation
ENSMUST00000135058	ENSMUSG00000027809	Etfdh		Ccnh	Inflammation,DNA methylation
ENSMUST00000146071	ENSMUSG00000027843	Ptpn22		Agtpbp1	Inflammation,Glutamate receptor
ENSMUST00000090697	ENSMUSG00000027849	Syt6		Dapk1	Inflammation,Oxidative stress,Glutamate receptor,DNA methylation
ENSMUST00000029445	ENSMUSG00000027852	Nras		Clptm1l	Inflammation,DNA methylation
ENSMUST00000029464	ENSMUSG00000027870	Hao2		Hapln1	Inflammation,Oxidative stress
ENSMUST00000107016	ENSMUSG00000027871	Hsd3b1		Ocln	Inflammation,Oxidative stress,Glutamate receptor,DNA methylation
ENSMUST00000183271	ENSMUSG00000027901	Dennd2d		Crhbp	Inflammation,Oxidative stress,Glutamate receptor,DNA methylation
ENSMUST00000029548	ENSMUSG00000027939	Nup210l		Aggf1	Inflammation
ENSMUST00000119158	ENSMUSG00000027940	Tpm3		Rab3c	Inflammation,DNA methylation
ENSMUST00000162595	ENSMUSG00000027942	4933434E20Rik		Nln	Inflammation,Oxidative stress,Glutamate receptor
ENSMUST00000184515	ENSMUSG00000027952	Pmvk		Trim23	Inflammation,DNA methylation
ENSMUST00000029571、ENSMUST00000198747	ENSMUSG00000027959	Sass6		Atxn7	Inflammation,Oxidative stress,Glutamate receptor,DNA methylation
ENSMUST00000128228、ENSMUST00000029575	ENSMUSG00000027963	Extl2		Ddx4	Inflammation,Oxidative stress,DNA methylation
ENSMUST00000051309	ENSMUSG00000027965	Olfm3		Gpx8	Inflammation,Oxidative stress,DNA methylation
ENSMUST00000195976	ENSMUSG00000027968	Larp7		Comtd1	Inflammation,Oxidative stress,DNA methylation
ENSMUST00000106341	ENSMUSG00000027985	Lef1		Dlg5	Inflammation,Oxidative stress,DNA methylation
ENSMUST00000196317	ENSMUSG00000028012	Rrh		Ldb3	Inflammation,Oxidative stress,Glutamate receptor
ENSMUST00000143307	ENSMUSG00000028015	Ctso		Cdhr1	Inflammation
ENSMUST00000198955	ENSMUSG00000028028	Alpk1		Anxa7	Inflammation,Oxidative stress,DNA methylation
ENSMUST00000029665	ENSMUSG00000028031	Dkk2		Zswim8	Inflammation,Oxidative stress
ENSMUST00000106121、ENSMUST00000200452	ENSMUSG00000028034	Fubp1		Ap3m1	Inflammation,DNA methylation
ENSMUST00000196291	ENSMUSG00000028035	Dnajb4		Bmp4	Inflammation,Oxidative stress,Glutamate receptor,DNA methylation
ENSMUST00000155868、ENSMUST00000148068、ENSMUST00000144608	ENSMUSG00000028041	Adam15		Anxa11	Inflammation,Oxidative stress,Glutamate receptor
ENSMUST00000177303、ENSMUST00000175745	ENSMUSG00000028059	Arhgef2		Hacl1	Inflammation,Oxidative stress,DNA methylation
ENSMUST00000200622	ENSMUSG00000028060	2810403A07Rik		Capn7	Inflammation,Oxidative stress
ENSMUST00000185137	ENSMUSG00000028064	Sema4a		Bap1	Inflammation,Oxidative stress,DNA methylation
ENSMUST00000212390	ENSMUSG00000028080	Lrba		Dph3	Inflammation
ENSMUST00000107674、ENSMUST00000134273	ENSMUSG00000028085	Gatb		Nisch	Inflammation,Oxidative stress,Glutamate receptor,DNA methylation
ENSMUST00000107679	ENSMUSG00000028086	Fbxw7		Mapk8	Inflammation,Oxidative stress,Glutamate receptor,DNA methylation
ENSMUST00000107050	ENSMUSG00000028088	Fmo5		Prkcd	Inflammation,Oxidative stress,Glutamate receptor,DNA methylation
ENSMUST00000199051	ENSMUSG00000028098	Rnf115		Lats2	Inflammation,Oxidative stress,DNA methylation
ENSMUST00000171249	ENSMUSG00000028100	Nudt17		Cab39l	Inflammation,DNA methylation
ENSMUST00000165842、ENSMUST00000118557	ENSMUSG00000028102	Pex11b		Spata13	Inflammation,DNA methylation
ENSMUST00000131641	ENSMUSG00000028104	Polr3gl		Epsti1	Inflammation,Oxidative stress
ENSMUST00000197073	ENSMUSG00000028121	Bcar3		Diaph3	Inflammation,DNA methylation
ENSMUST00000107233	ENSMUSG00000028126	Pip5k1a		Stmn4	Inflammation
ENSMUST00000197662	ENSMUSG00000028127	Abcd3		Rcbtb2	Inflammation
ENSMUST00000106466	ENSMUSG00000028133	Rwdd3		Fbxl3	Inflammation,Oxidative stress,Glutamate receptor
ENSMUST00000199159	ENSMUSG00000028137	Celf3		Osmr	Inflammation,Oxidative stress,DNA methylation
ENSMUST00000200020、ENSMUST00000198252	ENSMUSG00000028156	Eif4e		Acin1	Inflammation,Oxidative stress,DNA methylation
ENSMUST00000140893	ENSMUSG00000028164	Manba		Pabpn1	Inflammation,Oxidative stress,Glutamate receptor,DNA methylation
ENSMUST00000196999	ENSMUSG00000028174	Rpe65		Cpne6	Inflammation
ENSMUST00000120272	ENSMUSG00000028175	Depdc1a		Zscan26	Inflammation,DNA methylation
ENSMUST00000200196	ENSMUSG00000028176	Lrrc7		Sybu	Inflammation,Oxidative stress,Glutamate receptor,DNA methylation
ENSMUST00000029846	ENSMUSG00000028195	Cyr61		Tbc1d31	Inflammation
ENSMUST00000108324	ENSMUSG00000028212	Ccne2		L3mbtl2	Inflammation,Glutamate receptor,DNA methylation
ENSMUST00000183662	ENSMUSG00000028226	Mmp16		Fam83f	Inflammation
ENSMUST00000154922、ENSMUST00000142503、ENSMUST00000029891	ENSMUSG00000028232	Tmem68		Nptxr	Inflammation,Glutamate receptor,DNA methylation
ENSMUST00000103009	ENSMUSG00000028234	Rps20		Enpp2	Inflammation,Oxidative stress,DNA methylation
ENSMUST00000185001、ENSMUST00000138681	ENSMUSG00000028248	Pnisr		Csnk1e	Inflammation,Glutamate receptor,DNA methylation
ENSMUST00000140830	ENSMUSG00000028249	Sdcbp		Desi1	Inflammation
ENSMUST00000108132	ENSMUSG00000028295	Smim8		Hdac7	Inflammation,Oxidative stress,DNA methylation
ENSMUST00000149138	ENSMUSG00000028300	3110043O21Rik		Nubp1	Inflammation,DNA methylation
ENSMUST00000140341	ENSMUSG00000028309	Rnf20		Tmem44	Inflammation
ENSMUST00000030025	ENSMUSG00000028341	Nr4a3		Maf1	Inflammation,Oxidative stress,DNA methylation
ENSMUST00000129480	ENSMUSG00000028344	Invs		Oplah	Inflammation,Oxidative stress,Glutamate receptor,DNA methylation
ENSMUST00000102883	ENSMUSG00000028382	Ptbp3		Ly6h	Inflammation
ENSMUST00000222050	ENSMUSG00000028389	Zfp37		Rhpn1	Inflammation
ENSMUST00000128100	ENSMUSG00000028394	Pole3		Ly6e	Inflammation,Oxidative stress,Glutamate receptor
ENSMUST00000107262、ENSMUST00000102830	ENSMUSG00000028402	Mpdz		Arc	Inflammation,Oxidative stress,Glutamate receptor,DNA methylation
ENSMUST00000150574、ENSMUST00000137415	ENSMUSG00000028409	Smu1		Kif21a	Inflammation,DNA methylation
ENSMUST00000030136	ENSMUSG00000028427	Aqp7		Alcam	Inflammation,Oxidative stress,DNA methylation
ENSMUST00000125303、ENSMUST00000030152	ENSMUSG00000028441	1110017D15Rik		Bbx	Inflammation,DNA methylation
ENSMUST00000107937	ENSMUSG00000028457	Atp8b5		Retnlb	Inflammation,Oxidative stress
ENSMUST00000030183	ENSMUSG00000028463	Car9		Retnlg	Inflammation
ENSMUST00000128463	ENSMUSG00000028476	Reck		Nde1	Inflammation,Glutamate receptor,DNA methylation
ENSMUST00000137512	ENSMUSG00000028483	Snapc3		Mpv17l	Inflammation,Oxidative stress
ENSMUST00000126353	ENSMUSG00000028496	Mllt3		Qtrt2	Inflammation,DNA methylation
ENSMUST00000030245	ENSMUSG00000028520	4921539E11Rik		Zbtb20	Inflammation
ENSMUST00000150285	ENSMUSG00000028521	Slc35d1		Usp7	Inflammation,Oxidative stress,DNA methylation
ENSMUST00000097945	ENSMUSG00000028522	Mier1		Dgcr8	Inflammation,Oxidative stress,DNA methylation
ENSMUST00000038207、ENSMUST00000106929、ENSMUST00000106930	ENSMUSG00000028528	Dnajc6		Slc7a4	Inflammation
ENSMUST00000084366、ENSMUST00000161363	ENSMUSG00000028559	Osbpl9		Dlg1	Inflammation,Oxidative stress,Glutamate receptor,DNA methylation
ENSMUST00000043335	ENSMUSG00000028573	Fggy		Senp5	Inflammation,Oxidative stress,DNA methylation
ENSMUST00000030339	ENSMUSG00000028602	Tnfrsf8		Igsf11	Inflammation,Glutamate receptor
ENSMUST00000106701、ENSMUST00000145721	ENSMUSG00000028603	Scp2		B4galt4	Inflammation
ENSMUST00000126573	ENSMUSG00000028613	Lrp8		Fyttd1	Inflammation,Oxidative stress,DNA methylation
ENSMUST00000141605	ENSMUSG00000028634	Hivep3		Ece2	Inflammation,DNA methylation
ENSMUST00000127149	ENSMUSG00000028637	Ccdc30		Chodl	Inflammation
ENSMUST00000081606	ENSMUSG00000028641	P3h1		Eif4a2	Inflammation,Oxidative stress,DNA methylation
ENSMUST00000030395、ENSMUST00000097908	ENSMUSG00000028643	Svbp		Adamts5	Inflammation,Oxidative stress,Glutamate receptor,DNA methylation
ENSMUST00000106207、ENSMUST00000106206	ENSMUSG00000028648	Ndufs5		Slc15a2	Inflammation,Oxidative stress,Glutamate receptor,DNA methylation
ENSMUST00000106257	ENSMUSG00000028656	Cap1		Kpna1	Inflammation,Oxidative stress,Glutamate receptor,DNA methylation
ENSMUST00000134135	ENSMUSG00000028672	Hmgcl		Brwd1	Inflammation,Oxidative stress,DNA methylation
ENSMUST00000030439	ENSMUSG00000028677	Rnf220		Pigp	Inflammation,Oxidative stress,DNA methylation
ENSMUST00000144235、ENSMUST00000019677	ENSMUSG00000028708	Mknk1		Donson	Inflammation
ENSMUST00000131052	ENSMUSG00000028741	Mrto4		Gart	Inflammation,Oxidative stress,Glutamate receptor,DNA methylation
ENSMUST00000068036	ENSMUSG00000028747	Htr6		Ifnar1	Inflammation,Oxidative stress,Glutamate receptor,DNA methylation
ENSMUST00000137851	ENSMUSG00000028759	Hp1bp3		Enah	Inflammation,DNA methylation
ENSMUST00000126853	ENSMUSG00000028771	Ptpn12		Wnt10b	Inflammation,DNA methylation
ENSMUST00000164649、ENSMUST00000116444	ENSMUSG00000028785	Hpca		Scn8a	Inflammation,Oxidative stress,Glutamate receptor,DNA methylation
ENSMUST00000106035、ENSMUST00000126777	ENSMUSG00000028795	Ccdc28b		Nr4a1	Inflammation,Oxidative stress,Glutamate receptor,DNA methylation
ENSMUST00000155428	ENSMUSG00000028798	Eif3i		Cdkn1a	Inflammation,Oxidative stress,Glutamate receptor,DNA methylation
ENSMUST00000142039	ENSMUSG00000028860	Sytl1		Ndufa5	Inflammation,Oxidative stress,DNA methylation
ENSMUST00000195957	ENSMUSG00000028864	Hgf		Msrb2	Inflammation,Oxidative stress,DNA methylation
ENSMUST00000150744	ENSMUSG00000028865	Cd164l2		Rfc2	Inflammation,Oxidative stress,Glutamate receptor,DNA methylation
ENSMUST00000030687	ENSMUSG00000028871	Rspo1		Sympk	Inflammation,Oxidative stress,DNA methylation
ENSMUST00000030693	ENSMUSG00000028874	Fgr		Bsg	Inflammation,Oxidative stress,Glutamate receptor,DNA methylation
ENSMUST00000154229	ENSMUSG00000028894	Inpp5b		Parp3	Inflammation,Oxidative stress,Glutamate receptor,DNA methylation
ENSMUST00000105970、ENSMUST00000146021、ENSMUST00000141291	ENSMUSG00000028906	Epb41		Acy1	Inflammation,Oxidative stress,Glutamate receptor,DNA methylation
ENSMUST00000140536	ENSMUSG00000028919	Arhgef19		Ube2j2	Inflammation,DNA methylation
ENSMUST00000142735	ENSMUSG00000028936	Rpl22		Pcbp4	Inflammation,Oxidative stress,Glutamate receptor
ENSMUST00000068825	ENSMUSG00000028954	Nub1		Sfi1	Inflammation,Glutamate receptor
ENSMUST00000030799	ENSMUSG00000028958	Tmub1		Pigx	Inflammation,DNA methylation
ENSMUST00000149537、ENSMUST00000123144、ENSMUST00000151900	ENSMUSG00000028959	Fastk		Tiam2	Inflammation
ENSMUST00000030805	ENSMUSG00000028964	Park7		Synj2	Inflammation,Oxidative stress,Glutamate receptor,DNA methylation
ENSMUST00000196048	ENSMUSG00000028970	Abcb1b		Pde10a	Inflammation,Oxidative stress,Glutamate receptor,DNA methylation
ENSMUST00000115074	ENSMUSG00000028973	Abcb8		Pla2g7	Inflammation,Oxidative stress,Glutamate receptor,DNA methylation
ENSMUST00000163409、ENSMUST00000200116	ENSMUSG00000028986	Klhl7		Satb1	Inflammation,Oxidative stress,Glutamate receptor,DNA methylation
ENSMUST00000167160	ENSMUSG00000029001	Fbxo44		Vegfa	Inflammation,Oxidative stress,Glutamate receptor,DNA methylation
ENSMUST00000173034	ENSMUSG00000029022	Miip		Gtpbp2	Inflammation,DNA methylation
ENSMUST00000150423	ENSMUSG00000029054	Gabrd		Rsph9	Inflammation
ENSMUST00000128204	ENSMUSG00000029060	Mib2		Trem2	Inflammation,Oxidative stress,Glutamate receptor,DNA methylation
ENSMUST00000030937	ENSMUSG00000029061	Mmp23		Ppil1	Inflammation
ENSMUST00000184339	ENSMUSG00000029066	Mrpl20		Mtch1	Inflammation,Oxidative stress,Glutamate receptor,DNA methylation
ENSMUST00000054598	ENSMUSG00000029095	Ablim2		Fgd2	Inflammation
ENSMUST00000192287	ENSMUSG00000029108	Pcdh7		Wdr4	Inflammation,DNA methylation
ENSMUST00000149890	ENSMUSG00000029122	Evc		Epb41l3	Inflammation,Oxidative stress,Glutamate receptor,DNA methylation
ENSMUST00000139126、ENSMUST00000149396	ENSMUSG00000029131	Dnajb6		Myl12a	Inflammation,Oxidative stress,Glutamate receptor,DNA methylation
ENSMUST00000201110	ENSMUSG00000029135	Fosl2		Lpin2	Inflammation,Oxidative stress,DNA methylation
ENSMUST00000202016	ENSMUSG00000029141	Slc4a1ap		Prkd3	Inflammation,Oxidative stress,DNA methylation
ENSMUST00000031029	ENSMUSG00000029146	Snx17		Birc6	Inflammation,DNA methylation
ENSMUST00000123856	ENSMUSG00000029173	Sepsecs		Hnrnpll	Inflammation,Oxidative stress,DNA methylation
ENSMUST00000119756	ENSMUSG00000029174	Tbc1d1		Ndufv2	Inflammation,Oxidative stress,DNA methylation
ENSMUST00000198025	ENSMUSG00000029175	Slc35f6		Nrxn1	Inflammation,Oxidative stress,Glutamate receptor,DNA methylation
ENSMUST00000122026	ENSMUSG00000029199	Lias		Dnase1l2	Inflammation
ENSMUST00000202994	ENSMUSG00000029206	Nsun7		Mapk8ip3	Inflammation,Oxidative stress,Glutamate receptor
ENSMUST00000160063、ENSMUST00000160185	ENSMUSG00000029207	Apbb2		Telo2	Inflammation,Oxidative stress
ENSMUST00000113536	ENSMUSG00000029227	Fip1l1		Fam234a	Inflammation,DNA methylation
ENSMUST00000129921	ENSMUSG00000029267	Mtf2		Dusp1	Inflammation,Oxidative stress,Glutamate receptor,DNA methylation
ENSMUST00000124140	ENSMUSG00000029276	Glmn		Fkbp5	Inflammation,Oxidative stress,Glutamate receptor,DNA methylation
ENSMUST00000199312	ENSMUSG00000029291	Rufy3		Epc1	Inflammation,DNA methylation
ENSMUST00000031238	ENSMUSG00000029298	Gbp9		Mapre2	Inflammation,Oxidative stress,Glutamate receptor
ENSMUST00000112887	ENSMUSG00000029314	Gpat3		Wac	Inflammation,Oxidative stress,DNA methylation
ENSMUST00000135424	ENSMUSG00000029328	Hnrnpdl		Mib1	Inflammation,Oxidative stress,DNA methylation
ENSMUST00000171055、ENSMUST00000138579	ENSMUSG00000029361	Nos1		Adamts10	Inflammation,Oxidative stress,DNA methylation
ENSMUST00000031320	ENSMUSG00000029373	Pf4		Mep1b	Inflammation,Glutamate receptor
ENSMUST00000201143	ENSMUSG00000029415	Sdad1		Rnf138	Inflammation,DNA methylation
ENSMUST00000182985	ENSMUSG00000029422	Rsrc2		Bag6	Inflammation,Oxidative stress,Glutamate receptor,DNA methylation
ENSMUST00000111587	ENSMUSG00000029433	Diablo		Lta	Inflammation,Oxidative stress,Glutamate receptor,DNA methylation
ENSMUST00000196698、ENSMUST00000199925	ENSMUSG00000029439	Sfswap		Atat1	Inflammation,Oxidative stress,DNA methylation
ENSMUST00000150155	ENSMUSG00000029442	Wdr66		Rpp21	Inflammation
ENSMUST00000111765	ENSMUSG00000029458	Brap		Diaph1	Inflammation,Glutamate receptor,DNA methylation
ENSMUST00000196969	ENSMUSG00000029465	Arpc3		Lox	Inflammation,Oxidative stress,Glutamate receptor,DNA methylation
ENSMUST00000197415	ENSMUSG00000029467	Atp2a2		Ptpn2	Inflammation,Oxidative stress,Glutamate receptor,DNA methylation
ENSMUST00000197042	ENSMUSG00000029468	P2rx7		Cep192	Inflammation,DNA methylation
ENSMUST00000139631、ENSMUST00000081554、ENSMUST00000142664	ENSMUSG00000029470	P2rx4		Smad2	Inflammation,Oxidative stress,Glutamate receptor,DNA methylation
ENSMUST00000123479、ENSMUST00000031435、ENSMUST00000127403	ENSMUSG00000029475	Kdm2b		Csnk1a1	Inflammation,Oxidative stress,Glutamate receptor,DNA methylation
ENSMUST00000111398	ENSMUSG00000029478	Ncor2		Nedd4l	Inflammation,Oxidative stress,Glutamate receptor,DNA methylation
ENSMUST00000199937	ENSMUSG00000029521	Chek2		Fbn2	Inflammation,Glutamate receptor,DNA methylation
ENSMUST00000180093、ENSMUST00000168910	ENSMUSG00000029530	Ccr9		Camk2a	Inflammation,Oxidative stress,Glutamate receptor,DNA methylation
ENSMUST00000201445	ENSMUSG00000029561	Oasl2		Cyb5a	Inflammation,Oxidative stress,Glutamate receptor,DNA methylation
ENSMUST00000115470、ENSMUST00000151060	ENSMUSG00000029563	Foxp2		Slc22a6	Inflammation,Oxidative stress,Glutamate receptor,DNA methylation
ENSMUST00000122916	ENSMUSG00000029571	Tmem106b		Rab3il1	Inflammation
ENSMUST00000110785	ENSMUSG00000029576	Radil		Cd6	Inflammation,Glutamate receptor
ENSMUST00000167386	ENSMUSG00000029580	Actb		Pcsk5	Inflammation,Glutamate receptor,DNA methylation
ENSMUST00000148781	ENSMUSG00000029623	Pdap1		Tnfrsf25	Inflammation,Oxidative stress,Glutamate receptor,DNA methylation
ENSMUST00000115510	ENSMUSG00000029629	Phf14		Tm7sf2	Inflammation,Oxidative stress,DNA methylation
ENSMUST00000204714	ENSMUSG00000029632	Ndufa4		Rps6kb2	Inflammation,Oxidative stress,Glutamate receptor
ENSMUST00000161725	ENSMUSG00000029634	Rnf6		Banf1	Inflammation,Oxidative stress,DNA methylation
ENSMUST00000031646	ENSMUSG00000029641	Rasl11a		Aip	Inflammation,Oxidative stress,DNA methylation
ENSMUST00000200885	ENSMUSG00000029647	Pan3		Rin1	Inflammation,Oxidative stress,DNA methylation
ENSMUST00000201454	ENSMUSG00000029660	Tex26		Mus81	Inflammation,Oxidative stress,DNA methylation
ENSMUST00000120965	ENSMUSG00000029669	Tspan12		Sf1	Inflammation,DNA methylation
ENSMUST00000144534	ENSMUSG00000029670	Ing3		Vegfb	Inflammation,Oxidative stress,DNA methylation
ENSMUST00000166445	ENSMUSG00000029676	Pot1a		Rcor2	Inflammation,DNA methylation
ENSMUST00000146828	ENSMUSG00000029686	Cul1		Mark2	Inflammation,Oxidative stress,Glutamate receptor,DNA methylation
ENSMUST00000203857、ENSMUST00000170327	ENSMUSG00000029687	Ezh2		Tectb	Inflammation
ENSMUST00000176216	ENSMUSG00000029705	Cux1		Zdhhc6	Inflammation,DNA methylation
ENSMUST00000140139	ENSMUSG00000029713	Gnb2		Plce1	Inflammation,Oxidative stress,Glutamate receptor,DNA methylation
ENSMUST00000140097	ENSMUSG00000029752	Asns		Aldh18a1	Inflammation,Oxidative stress,Glutamate receptor,DNA methylation
ENSMUST00000204014	ENSMUSG00000029755	Dlx5		Fundc1	Inflammation
ENSMUST00000102995、ENSMUST00000149816	ENSMUSG00000029772	Ahcyl2		Gk	Inflammation,Oxidative stress,Glutamate receptor,DNA methylation
ENSMUST00000164733	ENSMUSG00000029810	Tmem176b		Slk	Inflammation,Oxidative stress,DNA methylation
ENSMUST00000031845	ENSMUSG00000029821	Dfna5		Tdrd1	Inflammation,DNA methylation
ENSMUST00000090019	ENSMUSG00000029822	Osbpl3		Abcc2	Inflammation,Oxidative stress,Glutamate receptor,DNA methylation
ENSMUST00000114900	ENSMUSG00000029826	Zc3hav1		Dnmbp	Inflammation,DNA methylation
ENSMUST00000031862	ENSMUSG00000029836	Cbx3		Ndufb8	Inflammation,Oxidative stress,DNA methylation
ENSMUST00000203401	ENSMUSG00000029860	Zyx		Kazald1	Inflammation,DNA methylation
ENSMUST00000031967	ENSMUSG00000029909	Prss37		Kcnip2	Inflammation,Oxidative stress
ENSMUST00000204696、ENSMUST00000205118	ENSMUSG00000029920	Smarcad1		Parp6	Inflammation,DNA methylation
ENSMUST00000032060	ENSMUSG00000029993	Nfu1		Zfhx4	Inflammation,DNA methylation
ENSMUST00000129772	ENSMUSG00000029994	Anxa4		Huwe1	Inflammation,Oxidative stress,Glutamate receptor,DNA methylation
ENSMUST00000194449	ENSMUSG00000029999	Tgfa		Maged2	Inflammation,Oxidative stress,Glutamate receptor,DNA methylation
ENSMUST00000204378	ENSMUSG00000030016	Zfp638		Apex2	Inflammation,Oxidative stress
ENSMUST00000032111	ENSMUSG00000030035	Wbp1		Pfkfb1	Inflammation,Oxidative stress
ENSMUST00000129656	ENSMUSG00000030037	Mrpl53		Banp	Inflammation,Oxidative stress,DNA methylation
ENSMUST00000113980	ENSMUSG00000030041	M1ap		Ube3a	Inflammation,Oxidative stress,Glutamate receptor,DNA methylation
ENSMUST00000205070	ENSMUSG00000030056	Isy1		Rabgef1	Inflammation
ENSMUST00000032169、ENSMUST00000203460、ENSMUST00000203137	ENSMUSG00000030083	Abtb1		Baiap2	Inflammation,Oxidative stress,Glutamate receptor,DNA methylation
ENSMUST00000203039	ENSMUSG00000030087	Klf15		Aatk	Inflammation
ENSMUST00000127199	ENSMUSG00000030088	Aldh1l1		Faap100	Inflammation
ENSMUST00000203804	ENSMUSG00000030134	Rasgef1a		Gli1	Inflammation,Oxidative stress,Glutamate receptor,DNA methylation
ENSMUST00000161045	ENSMUSG00000030166	Rad52		Hdhd2	Inflammation
ENSMUST00000144131、ENSMUST00000112703	ENSMUSG00000030177	Ccdc77		Atp5a1	Inflammation
ENSMUST00000173837	ENSMUSG00000030188	Magohb		Nnt	Inflammation,Oxidative stress,DNA methylation
ENSMUST00000081028	ENSMUSG00000030199	Etv6		Echs1	Inflammation,Oxidative stress,Glutamate receptor,DNA methylation
ENSMUST00000032327	ENSMUSG00000030205	Gprc5d		Tubgcp2	Inflammation,Oxidative stress,DNA methylation
ENSMUST00000205156	ENSMUSG00000030208	Emp1		Sirt3	Inflammation,Oxidative stress,Glutamate receptor,DNA methylation
ENSMUST00000167679	ENSMUSG00000030223	Ptpro		Psmd13	Inflammation,Oxidative stress,DNA methylation
ENSMUST00000162903、ENSMUST00000161335	ENSMUSG00000030232	Aebp2		Ifitm1	Inflammation,Oxidative stress,DNA methylation
ENSMUST00000204433	ENSMUSG00000030246	Ldhb		Sigirr	Inflammation,Oxidative stress
ENSMUST00000048252	ENSMUSG00000030268	Bcat1		Pidd1	Inflammation
ENSMUST00000203721	ENSMUSG00000030271	Ogg1		Asl	Inflammation,Oxidative stress,Glutamate receptor,DNA methylation
ENSMUST00000204655	ENSMUSG00000030279	C2cd5		Gusb	Inflammation,Oxidative stress,Glutamate receptor,DNA methylation
ENSMUST00000129125	ENSMUSG00000030284	Creld1		Cant1	Inflammation,Oxidative stress,Glutamate receptor,DNA methylation
ENSMUST00000032429	ENSMUSG00000030291	Med21		Rbfox3	Inflammation,Oxidative stress,Glutamate receptor
ENSMUST00000140311	ENSMUSG00000030304	Ergic2		Gaa	Inflammation,Oxidative stress,Glutamate receptor,DNA methylation
ENSMUST00000100772	ENSMUSG00000030306	Tmtc1		Phf6	Inflammation,Oxidative stress,DNA methylation
ENSMUST00000132535	ENSMUSG00000030309	Caprin2		Shisa5	Inflammation,Oxidative stress,DNA methylation
ENSMUST00000183127	ENSMUSG00000030314	Atg7		Pfkfb4	Inflammation,Oxidative stress
ENSMUST00000112923	ENSMUSG00000030323	Ift122		Arhgef9	Inflammation,Oxidative stress,Glutamate receptor
ENSMUST00000112171、ENSMUST00000145940	ENSMUSG00000030352	Tspan9		Jmjd8	Inflammation,Glutamate receptor
ENSMUST00000210727	ENSMUSG00000030380	Mzf1		Wdr24	Inflammation
ENSMUST00000209058	ENSMUSG00000030397	Mark4		Hspa4l	Inflammation,Glutamate receptor,DNA methylation
ENSMUST00000206045	ENSMUSG00000030423	Pop4		Jade1	Inflammation,DNA methylation
ENSMUST00000168271	ENSMUSG00000030447	Cyfip1		Exosc7	Inflammation
ENSMUST00000164095	ENSMUSG00000030451	Herc2		St8sia2	Inflammation,Oxidative stress
ENSMUST00000032667	ENSMUSG00000030474	Siglece		Pard3	Inflammation,Oxidative stress,Glutamate receptor,DNA methylation
ENSMUST00000055576	ENSMUSG00000030513	Pcsk6		Homer2	Inflammation,Oxidative stress,Glutamate receptor,DNA methylation
ENSMUST00000206061	ENSMUSG00000030519	Apba2		Pdgfa	Inflammation,Oxidative stress,DNA methylation
ENSMUST00000205263	ENSMUSG00000030528	Blm		Get4	Inflammation,Oxidative stress,DNA methylation
ENSMUST00000205448	ENSMUSG00000030532	Hddc3		Myo5b	Inflammation,Glutamate receptor,DNA methylation
ENSMUST00000126887	ENSMUSG00000030562	Nox4		Snca	Inflammation,Oxidative stress,Glutamate receptor,DNA methylation
ENSMUST00000207982	ENSMUSG00000030579	Tyrobp		Aasdhppt	Inflammation,Glutamate receptor,DNA methylation
ENSMUST00000159898	ENSMUSG00000030589	Rasgrp4		Alkbh8	Inflammation,DNA methylation
ENSMUST00000032815	ENSMUSG00000030595	Nfkbib		Adhfe1	Inflammation,DNA methylation
ENSMUST00000189877、ENSMUST00000190954、ENSMUST00000191267	ENSMUSG00000030600	Lrfn1		Sgk3	Inflammation,Glutamate receptor
ENSMUST00000108283、ENSMUST00000032823	ENSMUSG00000030602	Pak4		Cops5	Inflammation,Oxidative stress,Glutamate receptor,DNA methylation
ENSMUST00000032824	ENSMUSG00000030603	Psmc4		Msc	Inflammation,DNA methylation
ENSMUST00000107423	ENSMUSG00000030609	Aen		Creb1	Inflammation,Oxidative stress,Glutamate receptor,DNA methylation
ENSMUST00000153776	ENSMUSG00000030613	Ccdc90b		Mob4	Inflammation
ENSMUST00000032874	ENSMUSG00000030638	Sh3gl3		Slc39a10	Inflammation,Glutamate receptor
ENSMUST00000155572	ENSMUSG00000030650	Tmc5		Ikzf2	Inflammation,Oxidative stress,DNA methylation
ENSMUST00000032902	ENSMUSG00000030666	Calcb		Kansl1l	Inflammation,DNA methylation
ENSMUST00000032920	ENSMUSG00000030682	Cdipt		Carf	Inflammation,Oxidative stress,DNA methylation
ENSMUST00000163799	ENSMUSG00000030688	Stard10		Cflar	Inflammation,Oxidative stress,Glutamate receptor,DNA methylation
ENSMUST00000050833、ENSMUST00000153764	ENSMUSG00000030689	Ino80e		Clk1	Inflammation,Oxidative stress,Glutamate receptor,DNA methylation
ENSMUST00000151137	ENSMUSG00000030695	Aldoa		Nif3l1	Inflammation,Oxidative stress
ENSMUST00000138830	ENSMUSG00000030701	Plekhb1		Col3a1	Inflammation,Oxidative stress,Glutamate receptor,DNA methylation
ENSMUST00000032946	ENSMUSG00000030704	Rab6a		Mitd1	Inflammation
ENSMUST00000146003	ENSMUSG00000030706	Mrpl48		Mstn	Inflammation,Oxidative stress,Glutamate receptor,DNA methylation
ENSMUST00000106364、ENSMUST00000032949、ENSMUST00000133718	ENSMUSG00000030707	Coro1a		Stat1	Inflammation,Oxidative stress,Glutamate receptor,DNA methylation
ENSMUST00000152231	ENSMUSG00000030714	Sgf29		Nabp1	Inflammation
ENSMUST00000134406	ENSMUSG00000030720	Cln3		Unc50	Inflammation
ENSMUST00000208158	ENSMUSG00000030729	Pgm2l1		Inpp4a	Inflammation,Glutamate receptor,DNA methylation
ENSMUST00000118831	ENSMUSG00000030731	Syt3		Plekhb2	Inflammation
ENSMUST00000032977	ENSMUSG00000030732	Chrdl2		Rhbdd1	Inflammation,Oxidative stress,DNA methylation
ENSMUST00000205366	ENSMUSG00000030741	Spns1		B3gat2	Inflammation,DNA methylation
ENSMUST00000206234	ENSMUSG00000030745	Il21r		Cnot9	Inflammation
ENSMUST00000205757	ENSMUSG00000030774	Pak1		Cxcr2	Inflammation,Oxidative stress,Glutamate receptor,DNA methylation
ENSMUST00000170861	ENSMUSG00000030775	Trat1		Igfbp5	Inflammation,Oxidative stress,DNA methylation
ENSMUST00000064821	ENSMUSG00000030786	Itgam		Dnpep	Inflammation,Glutamate receptor,DNA methylation
ENSMUST00000210741	ENSMUSG00000030792	Dkkl1		Sp100	Inflammation,Oxidative stress,DNA methylation
ENSMUST00000107801	ENSMUSG00000030796	Tead2		Pde6d	Inflammation,DNA methylation
ENSMUST00000138294	ENSMUSG00000030805	Stx4a		Pask	Inflammation,Oxidative stress,DNA methylation
ENSMUST00000133817	ENSMUSG00000030822	Prr14		Asb1	Inflammation,Oxidative stress,DNA methylation
ENSMUST00000147840	ENSMUSG00000030844	Rgs10		Cdh7	Inflammation,Oxidative stress
ENSMUST00000102626、ENSMUST00000209161	ENSMUSG00000030854	Ptpn5		Hdac4	Inflammation,Oxidative stress,Glutamate receptor,DNA methylation
ENSMUST00000124733	ENSMUSG00000030870	Ubfd1		Slc35f5	Inflammation
ENSMUST00000131446	ENSMUSG00000030881	Arfip2		Tmem163	Inflammation,Glutamate receptor,DNA methylation
ENSMUST00000033178	ENSMUSG00000030887	Pdzd9		Cfh	Inflammation,Oxidative stress,Glutamate receptor,DNA methylation
ENSMUST00000165055、ENSMUST00000166668	ENSMUSG00000030889	Vwa3a		Epb41l5	Inflammation,Oxidative stress
ENSMUST00000033182	ENSMUSG00000030890	Ilk		Ptpn4	Inflammation,Glutamate receptor,DNA methylation
ENSMUST00000155938	ENSMUSG00000030924	Rexo5		Ptprc	Inflammation,Oxidative stress,Glutamate receptor,DNA methylation
ENSMUST00000106168	ENSMUSG00000030956	Fam53b		Pkp1	Inflammation,Oxidative stress,DNA methylation
ENSMUST00000166439	ENSMUSG00000030970	Ctbp2		Tnnt2	Inflammation,Oxidative stress,Glutamate receptor,DNA methylation
ENSMUST00000207307	ENSMUSG00000030972	Acsm5		Tnni1	Inflammation,Glutamate receptor
ENSMUST00000169594	ENSMUSG00000031010	Usp9x		Stx6	Inflammation,Glutamate receptor
ENSMUST00000137101、ENSMUST00000149960	ENSMUSG00000031066	Usp11		Lamc2	Inflammation,Oxidative stress,Glutamate receptor,DNA methylation
ENSMUST00000033388	ENSMUSG00000031072	Oraov1		Ncf2	Inflammation,Oxidative stress,Glutamate receptor,DNA methylation
ENSMUST00000131731	ENSMUSG00000031075	Ano1		Sdccag8	Inflammation,Glutamate receptor
ENSMUST00000139150	ENSMUSG00000031107	Rbmx2		Tmem63a	Inflammation
ENSMUST00000136741、ENSMUST00000033444	ENSMUSG00000031112	Stk26		Rgs7	Inflammation,DNA methylation
ENSMUST00000130287	ENSMUSG00000031147	Magix		Tagln2	Inflammation,Oxidative stress,Glutamate receptor,DNA methylation
ENSMUST00000115667	ENSMUSG00000031154	Otud5		Uck2	Inflammation,Oxidative stress,DNA methylation
ENSMUST00000033501	ENSMUSG00000031161	Hdac6		Pou2f1	Inflammation,Oxidative stress,Glutamate receptor,DNA methylation
ENSMUST00000155599、ENSMUST00000129947、ENSMUST00000115617	ENSMUSG00000031167	Rbm3		Mpzl1	Inflammation
ENSMUST00000144953	ENSMUSG00000031171	Ftsj1		Ptpn14	Inflammation,Oxidative stress,DNA methylation
ENSMUST00000114081	ENSMUSG00000031200	Mtcp1		Cenpf	Inflammation,Oxidative stress,Glutamate receptor,DNA methylation
ENSMUST00000154413	ENSMUSG00000031209	Heph		Iars2	Inflammation,Oxidative stress,DNA methylation
ENSMUST00000146193	ENSMUSG00000031229	Atrx		Usf1	Inflammation,Oxidative stress,Glutamate receptor,DNA methylation
ENSMUST00000112930	ENSMUSG00000031274	Col4a5		Dclre1c	Inflammation,Oxidative stress,DNA methylation
ENSMUST00000112907	ENSMUSG00000031278	Acsl4		Sephs1	Inflammation,Oxidative stress,Glutamate receptor,DNA methylation
ENSMUST00000063029	ENSMUSG00000031283	Chrdl1		Phyh	Inflammation,Oxidative stress,DNA methylation
ENSMUST00000172330	ENSMUSG00000031284	Pak3		Mcm10	Inflammation,DNA methylation
ENSMUST00000073927	ENSMUSG00000031297	Slc7a3		Hsd17b7	Inflammation,Oxidative stress,DNA methylation
ENSMUST00000120201	ENSMUSG00000031310	Zmym3		Vamp4	Inflammation
ENSMUST00000101341、ENSMUST00000118878	ENSMUSG00000031314	Taf1		Dars2	Inflammation,Oxidative stress,DNA methylation
ENSMUST00000112228	ENSMUSG00000031342	Gpm6b		Mrc1	Inflammation,Glutamate receptor,DNA methylation
ENSMUST00000164800	ENSMUSG00000031351	Zfp185		Rabgap1l	Inflammation,DNA methylation
ENSMUST00000033721、ENSMUST00000112131	ENSMUSG00000031355	Arhgap6		Rsu1	Inflammation,Oxidative stress,Glutamate receptor,DNA methylation
ENSMUST00000033730	ENSMUSG00000031364	Grpr		Pter	Inflammation
ENSMUST00000139166	ENSMUSG00000031370	Zrsr2		Dnajc1	Inflammation,DNA methylation
ENSMUST00000134085、ENSMUST00000036858	ENSMUSG00000031382	Asb11		Ppp6c	Inflammation,Oxidative stress,DNA methylation
ENSMUST00000146812	ENSMUSG00000031385	Plxnb3		Mmadhc	Inflammation,Oxidative stress,DNA methylation
ENSMUST00000033769、ENSMUST00000128436	ENSMUSG00000031392	Irak1		Mindy3	Inflammation
ENSMUST00000143521	ENSMUSG00000031400	G6pdx		Pfkfb3	Inflammation,Oxidative stress,Glutamate receptor,DNA methylation
ENSMUST00000131867、ENSMUST00000145222	ENSMUSG00000031403	Dkc1		Mastl	Inflammation,Glutamate receptor
ENSMUST00000164609、ENSMUST00000080411	ENSMUSG00000031422	Morf4l2		Abi2	Inflammation,Oxidative stress
ENSMUST00000112996	ENSMUSG00000031431	Tsc22d3		Zbtb43	Inflammation
ENSMUST00000136415	ENSMUSG00000031434	Morc4		Stxbp1	Inflammation,Oxidative stress,Glutamate receptor,DNA methylation
ENSMUST00000110867、ENSMUST00000110876	ENSMUSG00000031442	Mcf2l		Tsc1	Inflammation,Oxidative stress,Glutamate receptor,DNA methylation
ENSMUST00000125514	ENSMUSG00000031446	Cul4a		Slc25a25	Inflammation,Glutamate receptor,DNA methylation
ENSMUST00000210020	ENSMUSG00000031482	Slc25a15		Lcn2	Inflammation,Oxidative stress,Glutamate receptor,DNA methylation
ENSMUST00000054212	ENSMUSG00000031488	Rab11fip1		Nr4a2	Inflammation,Oxidative stress,Glutamate receptor,DNA methylation
ENSMUST00000117565、ENSMUST00000081438	ENSMUSG00000031489	Adrb3		Galnt5	Inflammation,DNA methylation
ENSMUST00000210530	ENSMUSG00000031508	Ankrd10		Abl1	Inflammation,Oxidative stress,Glutamate receptor,DNA methylation
ENSMUST00000209811	ENSMUSG00000031521	Aga		Sh3glb2	Inflammation,Oxidative stress,Glutamate receptor,DNA methylation
ENSMUST00000033939	ENSMUSG00000031537	Ikbkb		Rab14	Inflammation,Oxidative stress,DNA methylation
ENSMUST00000173573、ENSMUST00000084038	ENSMUSG00000031543	Ank1		Dab2ip	Inflammation,Oxidative stress,DNA methylation
ENSMUST00000033957	ENSMUSG00000031552	Adam18		Grb14	Inflammation,Glutamate receptor
ENSMUST00000064883	ENSMUSG00000031557	Plekha2		Sec16a	Inflammation,Oxidative stress,Glutamate receptor,DNA methylation
ENSMUST00000174061、ENSMUST00000174313、ENSMUST00000172824、ENSMUST00000173303	ENSMUSG00000031558	Slit2		Gpsm1	Inflammation,Oxidative stress,DNA methylation
ENSMUST00000098773、ENSMUST00000170263	ENSMUSG00000031562	Dctd		Uap1l1	Inflammation,DNA methylation
ENSMUST00000183107、ENSMUST00000033973	ENSMUSG00000031568	Rwdd4a		Ssna1	Inflammation
ENSMUST00000191473	ENSMUSG00000031586	Rbpms		Pkp4	Inflammation,Oxidative stress,DNA methylation
ENSMUST00000134510	ENSMUSG00000031594	Fgl1		Dnajc10	Inflammation,Oxidative stress
ENSMUST00000118432	ENSMUSG00000031596	Slc7a2		Stk39	Inflammation,Oxidative stress,Glutamate receptor,DNA methylation
ENSMUST00000143820	ENSMUSG00000031626	Sorbs2		Lrp2	Inflammation,Oxidative stress,Glutamate receptor,DNA methylation
ENSMUST00000210334	ENSMUSG00000031627	Irf2		Phospho2	Inflammation,DNA methylation
ENSMUST00000136724	ENSMUSG00000031629	Cenpu		Ola1	Inflammation,Oxidative stress
ENSMUST00000210013	ENSMUSG00000031639	Tlr3		Itga6	Inflammation,Oxidative stress,Glutamate receptor,DNA methylation
ENSMUST00000140444	ENSMUSG00000031644	Nek1		Pax6	Inflammation,Oxidative stress,Glutamate receptor,DNA methylation
ENSMUST00000137290	ENSMUSG00000031698	Mylk3		Hipk3	Inflammation,Oxidative stress,Glutamate receptor,DNA methylation
ENSMUST00000178445	ENSMUSG00000031723	Txnl4b		Hsd17b12	Inflammation,Oxidative stress,Glutamate receptor,DNA methylation
ENSMUST00000212964	ENSMUSG00000031728	Zfp821		Gatm	Inflammation,Oxidative stress,Glutamate receptor,DNA methylation
ENSMUST00000212632	ENSMUSG00000031766	Slc12a3		Myef2	Inflammation,Oxidative stress,Glutamate receptor,DNA methylation
ENSMUST00000212141	ENSMUSG00000031785	Adgrg1		Slc12a1	Inflammation,Oxidative stress,Glutamate receptor,DNA methylation
ENSMUST00000034264、ENSMUST00000127626	ENSMUSG00000031807	Pgls		Fbn1	Inflammation,Oxidative stress,Glutamate receptor,DNA methylation
ENSMUST00000181847、ENSMUST00000181586	ENSMUSG00000031818	Cox4i1		Meis2	Inflammation
ENSMUST00000147327	ENSMUSG00000031822	Gse1		Cd82	Inflammation,Oxidative stress,Glutamate receptor,DNA methylation
ENSMUST00000148328	ENSMUSG00000031837	Necab2		Frmd5	Inflammation
ENSMUST00000110242	ENSMUSG00000031864	Ints10		Mdk	Inflammation,Oxidative stress,Glutamate receptor,DNA methylation
ENSMUST00000167633、ENSMUST00000171018	ENSMUSG00000031872	Bean1		Arhgap1	Inflammation,Oxidative stress,DNA methylation
ENSMUST00000132964	ENSMUSG00000031889	D230025D16Rik		Pacsin3	Inflammation,Oxidative stress
ENSMUST00000212561	ENSMUSG00000031896	Ctrl		Slx4ip	Inflammation,Oxidative stress,DNA methylation
ENSMUST00000144904	ENSMUSG00000031901	Dus2		Mtch2	Inflammation,Oxidative stress,DNA methylation
ENSMUST00000212577	ENSMUSG00000031902	Nfatc3		Vps39	Inflammation,DNA methylation
ENSMUST00000034409	ENSMUSG00000031933	Izumo1r		Smox	Inflammation,Oxidative stress,Glutamate receptor,DNA methylation
ENSMUST00000034414	ENSMUSG00000031938	4931406C07Rik		Tmem230	Inflammation,Oxidative stress
ENSMUST00000133628	ENSMUSG00000031950	Gabarapl2		Fermt1	Inflammation,Glutamate receptor
ENSMUST00000125268	ENSMUSG00000031960	Aars		Crls1	Inflammation,Oxidative stress
ENSMUST00000159864	ENSMUSG00000031985	Gnpat		Slc27a2	Inflammation,Oxidative stress,DNA methylation
ENSMUST00000163037	ENSMUSG00000031994	Adamts8		Hdc	Inflammation,Oxidative stress,Glutamate receptor,DNA methylation
ENSMUST00000169609	ENSMUSG00000032018	Sc5d		Nop56	Inflammation,Oxidative stress,DNA methylation
ENSMUST00000190549	ENSMUSG00000032036	Kirrel3		Lpin3	Inflammation,DNA methylation
ENSMUST00000121634	ENSMUSG00000032064	Dixdc1		Slc52a3	Inflammation,Oxidative stress,DNA methylation
ENSMUST00000154247	ENSMUSG00000032077	Bud13		Tbc1d20	Inflammation
ENSMUST00000034590	ENSMUSG00000032085	Tagln		Tpx2	Inflammation,Oxidative stress,Glutamate receptor,DNA methylation
ENSMUST00000170489	ENSMUSG00000032097	Ddx6		Pdrg1	Inflammation
ENSMUST00000162633	ENSMUSG00000032118	Fez1		Gnas	Inflammation,Oxidative stress,Glutamate receptor,DNA methylation
ENSMUST00000216089	ENSMUSG00000032127	Vps11		Impa1	Inflammation,Oxidative stress,Glutamate receptor,DNA methylation
ENSMUST00000170512、ENSMUST00000115038	ENSMUSG00000032128	Robo3		Snx16	Inflammation
ENSMUST00000215999	ENSMUSG00000032172	Olfm2		Col9a3	Inflammation,Glutamate receptor
ENSMUST00000001036、ENSMUST00000213717	ENSMUSG00000032175	Tyk2		Arfgap1	Inflammation,Oxidative stress,Glutamate receptor
ENSMUST00000215603	ENSMUSG00000032181	Scg3		Raly	Inflammation,Oxidative stress,DNA methylation
ENSMUST00000217310	ENSMUSG00000032198	Dock6		Itch	Inflammation,Oxidative stress,Glutamate receptor,DNA methylation
ENSMUST00000074465	ENSMUSG00000032204	Aqp9		Hps3	Inflammation,DNA methylation
ENSMUST00000214767	ENSMUSG00000032220	Myo1e		Rbm39	Inflammation,Oxidative stress,Glutamate receptor,DNA methylation
ENSMUST00000213595	ENSMUSG00000032254	Kif23		Epb41l1	Inflammation,Glutamate receptor,DNA methylation
ENSMUST00000190373	ENSMUSG00000032258	Lca5		Rpn2	Inflammation,Oxidative stress,DNA methylation
ENSMUST00000215118	ENSMUSG00000032267	Usp28		Rprd1b	Inflammation,DNA methylation
ENSMUST00000217484	ENSMUSG00000032279	Idh3a		Ralgapb	Inflammation,DNA methylation
ENSMUST00000160882	ENSMUSG00000032280	Tle3		Pik3ca	Inflammation,Oxidative stress,Glutamate receptor,DNA methylation
ENSMUST00000120452	ENSMUSG00000032285	Dnaja4		Actl6a	Inflammation,Oxidative stress,DNA methylation
ENSMUST00000213930	ENSMUSG00000032294	Pkm		Ndufb5	Inflammation,Oxidative stress,DNA methylation
ENSMUST00000118549、ENSMUST00000121266	ENSMUSG00000032297	Celf6		Ttc14	Inflammation,DNA methylation
ENSMUST00000059206	ENSMUSG00000032322	Pstpip1		Ncoa3	Inflammation,Oxidative stress,Glutamate receptor,DNA methylation
ENSMUST00000188944	ENSMUSG00000032323	Cyp11a1		Pld1	Inflammation,Oxidative stress,Glutamate receptor,DNA methylation
ENSMUST00000034909	ENSMUSG00000032356	Rasgrf1		Dcun1d1	Inflammation
ENSMUST00000113693	ENSMUSG00000032366	Tpm1		Cog6	Inflammation,Oxidative stress,Glutamate receptor
ENSMUST00000215172	ENSMUSG00000032370	Lactb		Postn	Inflammation,Oxidative stress,Glutamate receptor,DNA methylation
ENSMUST00000034944	ENSMUSG00000032380	Dapk2		Mbnl1	Inflammation
ENSMUST00000119245	ENSMUSG00000032386	Trip4		P2ry1	Inflammation,Oxidative stress,Glutamate receptor,DNA methylation
ENSMUST00000213766	ENSMUSG00000032392	Parp16		Il12a	Inflammation,Oxidative stress,Glutamate receptor,DNA methylation
ENSMUST00000068367	ENSMUSG00000032396	Dis3l		Ift80	Inflammation,Oxidative stress
ENSMUST00000186789	ENSMUSG00000032420	Nt5e		Nbea	Inflammation,Glutamate receptor,DNA methylation
ENSMUST00000126405	ENSMUSG00000032422	Snx14		Tm4sf1	Inflammation
ENSMUST00000160652	ENSMUSG00000032425	Zfp949		Etfdh	Inflammation,Oxidative stress,Glutamate receptor,DNA methylation
ENSMUST00000139796	ENSMUSG00000032469	Dbr1		Ptpn22	Inflammation,Oxidative stress,Glutamate receptor,DNA methylation
ENSMUST00000112874	ENSMUSG00000032475	Nck1		Syt6	Inflammation,DNA methylation
ENSMUST00000196425	ENSMUSG00000032478	Nme6		Nras	Inflammation,Oxidative stress,Glutamate receptor,DNA methylation
ENSMUST00000200066	ENSMUSG00000032480	Dhx30		Hao2	Inflammation
ENSMUST00000084952	ENSMUSG00000032489	Kif9		Hsd3b1	Inflammation,Oxidative stress,DNA methylation
ENSMUST00000196834	ENSMUSG00000032495	Lrrc2		Dennd2d	Inflammation,DNA methylation
ENSMUST00000200094	ENSMUSG00000032497	Lrrfip2		Nup210l	Inflammation
ENSMUST00000143180	ENSMUSG00000032507	Fbxl2		Tpm3	Inflammation,Oxidative stress,Glutamate receptor,DNA methylation
ENSMUST00000214716	ENSMUSG00000032512	Wdr48		Pmvk	Inflammation,Glutamate receptor,DNA methylation
ENSMUST00000035100	ENSMUSG00000032514	Ttc21a		Sass6	Inflammation
ENSMUST00000215916	ENSMUSG00000032515	Csrnp1		Extl2	Inflammation,Oxidative stress,DNA methylation
ENSMUST00000093773、ENSMUST00000215512	ENSMUSG00000032517	Mobp		Olfm3	Inflammation,Glutamate receptor
ENSMUST00000149322	ENSMUSG00000032527	Pccb		Larp7	Inflammation,Oxidative stress,DNA methylation
ENSMUST00000112503	ENSMUSG00000032554	Trf		Lef1	Inflammation,Oxidative stress,Glutamate receptor,DNA methylation
ENSMUST00000140768	ENSMUSG00000032557	Uba5		Ctso	Inflammation
ENSMUST00000214459	ENSMUSG00000032563	Mrpl3		Alpk1	Inflammation
ENSMUST00000157006	ENSMUSG00000032564	Cpne4		Dkk2	Inflammation,Oxidative stress,DNA methylation
ENSMUST00000163879	ENSMUSG00000032570	Atp2c1		Fubp1	Inflammation,Oxidative stress,DNA methylation
ENSMUST00000160978	ENSMUSG00000032575	Manf		Dnajb4	Inflammation,Oxidative stress,DNA methylation
ENSMUST00000143487	ENSMUSG00000032577	Mapkapk3		Adam15	Inflammation,Oxidative stress,DNA methylation
ENSMUST00000168260	ENSMUSG00000032578	Cish		Arhgef2	Inflammation,Oxidative stress,Glutamate receptor,DNA methylation
ENSMUST00000176858	ENSMUSG00000032596	Uba7		Sema4a	Inflammation,Oxidative stress,DNA methylation
ENSMUST00000137655	ENSMUSG00000032604	Qars		Lrba	Inflammation,DNA methylation
ENSMUST00000193331、ENSMUST00000193286、ENSMUST00000193618	ENSMUSG00000032609	Klhdc8b		Fbxw7	Inflammation,Oxidative stress,Glutamate receptor,DNA methylation
ENSMUST00000035234	ENSMUSG00000032611	1700102P08Rik		Fmo5	Inflammation,DNA methylation
ENSMUST00000195608、ENSMUST00000035237	ENSMUSG00000032612	Usp4		Rnf115	Inflammation,DNA methylation
ENSMUST00000137695	ENSMUSG00000032615	Nt5m		Nudt17	Inflammation,DNA methylation
ENSMUST00000152140	ENSMUSG00000032641	Gpr19		Pex11b	Inflammation,Oxidative stress,DNA methylation
ENSMUST00000044833	ENSMUSG00000032661	Oas3		Polr3gl	Inflammation
ENSMUST00000040423	ENSMUSG00000032679	Cd59a		Bcar3	Inflammation,Glutamate receptor,DNA methylation
ENSMUST00000137983、ENSMUST00000190785	ENSMUSG00000032712	2810474O19Rik		Pip5k1a	Inflammation,Oxidative stress,DNA methylation
ENSMUST00000155488	ENSMUSG00000032815	Fanca		Abcd3	Inflammation,Oxidative stress,Glutamate receptor,DNA methylation
ENSMUST00000077696	ENSMUSG00000032816	Igdcc4		Rwdd3	Inflammation,Oxidative stress
ENSMUST00000177338	ENSMUSG00000032827	Ppp1r9a		Celf3	Inflammation
ENSMUST00000125977	ENSMUSG00000032869	Psmf1		Eif4e	Inflammation,Oxidative stress,Glutamate receptor,DNA methylation
ENSMUST00000174294	ENSMUSG00000032872	Cyb5r4		Manba	Inflammation,Oxidative stress
ENSMUST00000038644	ENSMUSG00000032892	Rangrf		Rpe65	Inflammation,Oxidative stress,Glutamate receptor
ENSMUST00000025004	ENSMUSG00000032915	Adgre4		Depdc1a	Inflammation
ENSMUST00000114244	ENSMUSG00000032932	Hspa13		Lrrc7	Inflammation,Glutamate receptor,DNA methylation
ENSMUST00000079961	ENSMUSG00000032939	Nup93		Ccne2	Inflammation,DNA methylation
ENSMUST00000113471	ENSMUSG00000032946	Rasgrp2		Mmp16	Inflammation,Oxidative stress,Glutamate receptor,DNA methylation
ENSMUST00000127784	ENSMUSG00000032965	Ift57		Tmem68	Inflammation
ENSMUST00000148978、ENSMUST00000044011	ENSMUSG00000032966	Fkbp1a		Rps20	Inflammation,Oxidative stress,DNA methylation
ENSMUST00000109556	ENSMUSG00000033009	Ogfod1		Pnisr	Inflammation,DNA methylation
ENSMUST00000078049	ENSMUSG00000033016	Nfatc1		Sdcbp	Inflammation,Oxidative stress,Glutamate receptor,DNA methylation
ENSMUST00000159948	ENSMUSG00000033060	Lmo7		Smim8	Inflammation
ENSMUST00000163507	ENSMUSG00000033065	Pfkm		Rnf20	Inflammation,Oxidative stress,DNA methylation
ENSMUST00000046095	ENSMUSG00000033080	Vsx1		Nr4a3	Inflammation,Oxidative stress,DNA methylation
ENSMUST00000145325	ENSMUSG00000033096	Apmap		Invs	Inflammation,DNA methylation
ENSMUST00000222713	ENSMUSG00000033102	Cdc14b		Ptbp3	Inflammation,DNA methylation
ENSMUST00000112669、ENSMUST00000223702、ENSMUST00000225739	ENSMUSG00000033111	3830406C13Rik		Zfp37	Inflammation
ENSMUST00000218564	ENSMUSG00000033126	Ybey		Mpdz	Inflammation,Oxidative stress,Glutamate receptor,DNA methylation
ENSMUST00000041213	ENSMUSG00000033159	Cnppd1		Smu1	Inflammation,DNA methylation
ENSMUST00000163271	ENSMUSG00000033174	Mgll		Aqp7	Inflammation,Oxidative stress
ENSMUST00000184743	ENSMUSG00000033182	Kbtbd12		Reck	Inflammation,Oxidative stress,Glutamate receptor,DNA methylation
ENSMUST00000130471	ENSMUSG00000033192	Lpcat2		Snapc3	Inflammation
ENSMUST00000200506	ENSMUSG00000033222	Ttf2		Mllt3	Inflammation,DNA methylation
ENSMUST00000134993	ENSMUSG00000033233	Trim45		Slc35d1	Inflammation
ENSMUST00000173859	ENSMUSG00000033249	Hsf4		Mier1	Inflammation,Oxidative stress,Glutamate receptor,DNA methylation
ENSMUST00000209616	ENSMUSG00000033282	Rpgrip1l		Dnajc6	Inflammation,Oxidative stress,DNA methylation
ENSMUST00000126254、ENSMUST00000149101	ENSMUSG00000033308	Dpyd		Osbpl9	Inflammation,Oxidative stress
ENSMUST00000036221、ENSMUST00000126923	ENSMUSG00000033313	Fbxl8		Fggy	Inflammation,Oxidative stress,Glutamate receptor
ENSMUST00000218745	ENSMUSG00000033318	Gstt2		Tnfrsf8	Inflammation,Oxidative stress,DNA methylation
ENSMUST00000038423	ENSMUSG00000033355	Rtp4		Scp2	Inflammation,Oxidative stress,DNA methylation
ENSMUST00000189257	ENSMUSG00000033364	Usp37		Lrp8	Inflammation,Oxidative stress,Glutamate receptor,DNA methylation
ENSMUST00000040260	ENSMUSG00000033386	Frrs1		Hivep3	Inflammation,DNA methylation
ENSMUST00000111838	ENSMUSG00000033392	Clasp2		P3h1	Inflammation,DNA methylation
ENSMUST00000162792	ENSMUSG00000033400	Agl		Svbp	Inflammation
ENSMUST00000138507	ENSMUSG00000033434	Gtpbp6		Cap1	Inflammation,Oxidative stress,DNA methylation
ENSMUST00000040105	ENSMUSG00000033444	Specc1l		Hmgcl	Inflammation,Oxidative stress,Glutamate receptor,DNA methylation
ENSMUST00000148857	ENSMUSG00000033502	Cdc14a		Rnf220	Inflammation,Oxidative stress,DNA methylation
ENSMUST00000140620	ENSMUSG00000033540	Idua		Mknk1	Inflammation,Oxidative stress,Glutamate receptor,DNA methylation
ENSMUST00000168428	ENSMUSG00000033545	Znrf1		Mrto4	Inflammation,Oxidative stress,DNA methylation
ENSMUST00000036555、ENSMUST00000213424	ENSMUSG00000033590	Myo5c		Htr6	Inflammation,Oxidative stress,Glutamate receptor,DNA methylation
ENSMUST00000115811	ENSMUSG00000033628	Pik3c3		Hp1bp3	Inflammation,Oxidative stress,Glutamate receptor,DNA methylation
ENSMUST00000196198	ENSMUSG00000033676	Gabrb3		Ptpn12	Inflammation,Oxidative stress,Glutamate receptor,DNA methylation
ENSMUST00000059034、ENSMUST00000113788	ENSMUSG00000033720	Sfxn5		Hpca	Inflammation,Glutamate receptor,DNA methylation
ENSMUST00000154531	ENSMUSG00000033728	Lrrc14		Ccdc28b	Inflammation,Oxidative stress
ENSMUST00000144041	ENSMUSG00000033763	Mtss1l		Eif3i	Inflammation,Oxidative stress,DNA methylation
ENSMUST00000090046	ENSMUSG00000033808	Tmem87a		Sytl1	Inflammation
ENSMUST00000106290	ENSMUSG00000033880	Lgals3bp		Hgf	Inflammation,Oxidative stress,Glutamate receptor,DNA methylation
ENSMUST00000193924	ENSMUSG00000033910	Gucy1a3		Rspo1	Inflammation,DNA methylation
ENSMUST00000211369	ENSMUSG00000033916	Chmp2a		Fgr	Inflammation,Oxidative stress,Glutamate receptor,DNA methylation
ENSMUST00000018719	ENSMUSG00000033987	Dnah17		Inpp5b	Inflammation,Oxidative stress,Glutamate receptor
ENSMUST00000110793	ENSMUSG00000034032	Rpap1		Epb41	Inflammation,Glutamate receptor,DNA methylation
ENSMUST00000153979	ENSMUSG00000034160	Ogt		Arhgef19	Inflammation,DNA methylation
ENSMUST00000202430	ENSMUSG00000034173	Zbed5		Rpl22	Inflammation,Glutamate receptor,DNA methylation
ENSMUST00000121142	ENSMUSG00000034194	R3hcc1		Fastk	Inflammation
ENSMUST00000182622	ENSMUSG00000034206	Polq		Park7	Inflammation,Oxidative stress,Glutamate receptor,DNA methylation
ENSMUST00000190677	ENSMUSG00000034220	Gpc1		Abcb1b	Inflammation
ENSMUST00000037064	ENSMUSG00000034248	Slc25a37		Abcb8	Inflammation,Oxidative stress
ENSMUST00000116102、ENSMUST00000107024	ENSMUSG00000034255	Arhgap27		Klhl7	Inflammation
ENSMUST00000040536	ENSMUSG00000034266	Batf		Gabrd	Inflammation,Oxidative stress,Glutamate receptor,DNA methylation
ENSMUST00000214187	ENSMUSG00000034275	Igsf9b		Mib2	Inflammation,Oxidative stress,DNA methylation
ENSMUST00000100955	ENSMUSG00000034345	Gtf2h5		Mmp23	Inflammation
ENSMUST00000137063	ENSMUSG00000034377	Tulp4		Mrpl20	Inflammation,DNA methylation
ENSMUST00000038868、ENSMUST00000134000	ENSMUSG00000034401	Spata6		Ablim2	Inflammation
ENSMUST00000167246	ENSMUSG00000034403	Pja1		Pcdh7	Inflammation,DNA methylation
ENSMUST00000135669	ENSMUSG00000034422	Parp14		Evc	Inflammation,DNA methylation
ENSMUST00000145100	ENSMUSG00000034429	Zfp707		Dnajb6	Inflammation,Oxidative stress,DNA methylation
ENSMUST00000189107	ENSMUSG00000034432	Cops8		Fosl2	Inflammation,Oxidative stress,Glutamate receptor,DNA methylation
ENSMUST00000143668	ENSMUSG00000034480	Diaph2		Snx17	Inflammation
ENSMUST00000214354	ENSMUSG00000034485	Uaca		Sepsecs	Inflammation,Oxidative stress,Glutamate receptor,DNA methylation
ENSMUST00000081769	ENSMUSG00000034488	Edil3		Tbc1d1	Inflammation,DNA methylation
ENSMUST00000212372	ENSMUSG00000034518	Hmgxb4		Slc35f6	Inflammation
ENSMUST00000222497	ENSMUSG00000034575	Papd7		Lias	Inflammation,Oxidative stress,Glutamate receptor,DNA methylation
ENSMUST00000126617	ENSMUSG00000034591	Slc41a2		Nsun7	Inflammation,DNA methylation
ENSMUST00000187690	ENSMUSG00000034595	Ppp1r18		Apbb2	Inflammation,Glutamate receptor,DNA methylation
ENSMUST00000223398	ENSMUSG00000034617	Mtrr		Fip1l1	Inflammation,Oxidative stress,DNA methylation
ENSMUST00000129359	ENSMUSG00000034620	Tmem5		Mtf2	Inflammation,Oxidative stress,DNA methylation
ENSMUST00000045151	ENSMUSG00000034652	Cd300a		Glmn	Inflammation
ENSMUST00000131247	ENSMUSG00000034664	Itga2b		Rufy3	Inflammation
ENSMUST00000177353、ENSMUST00000145370、ENSMUST00000092266	ENSMUSG00000034674	Tdg		Gpat3	Inflammation,DNA methylation
ENSMUST00000109923	ENSMUSG00000034675	Dbn1		Hnrnpdl	Inflammation,Oxidative stress,Glutamate receptor,DNA methylation
ENSMUST00000192727	ENSMUSG00000034684	Sema3f		Nos1	Inflammation,Oxidative stress,Glutamate receptor,DNA methylation
ENSMUST00000036646、ENSMUST00000113005	ENSMUSG00000034724	Cnot6l		Pf4	Inflammation,Oxidative stress,Glutamate receptor,DNA methylation
ENSMUST00000125963	ENSMUSG00000034729	Mrps10		Sdad1	Inflammation,Oxidative stress,DNA methylation
ENSMUST00000113364、ENSMUST00000193899	ENSMUSG00000034755	Pcdh11x		Rsrc2	Inflammation,DNA methylation
ENSMUST00000133930	ENSMUSG00000034773	BC030867		Diablo	Inflammation,Oxidative stress,Glutamate receptor,DNA methylation
ENSMUST00000037807	ENSMUSG00000034777	Vax2		Sfswap	Inflammation,Oxidative stress,DNA methylation
ENSMUST00000048208	ENSMUSG00000034795	Ccdc122		Brap	Inflammation,DNA methylation
ENSMUST00000201176	ENSMUSG00000034855	Cxcl10		Arpc3	Inflammation,DNA methylation
ENSMUST00000037145	ENSMUSG00000034918	Cdhr2		Atp2a2	Inflammation,Oxidative stress,Glutamate receptor,DNA methylation
ENSMUST00000134862、ENSMUST00000037422	ENSMUSG00000034928	Rnf44		P2rx7	Inflammation,Oxidative stress,Glutamate receptor,DNA methylation
ENSMUST00000087938、ENSMUST00000121093	ENSMUSG00000034930	Rtkn		P2rx4	Inflammation,Oxidative stress,Glutamate receptor,DNA methylation
ENSMUST00000039388	ENSMUSG00000034936	Arl4d		Ncor2	Inflammation,Oxidative stress,Glutamate receptor,DNA methylation
ENSMUST00000100403、ENSMUST00000039581	ENSMUSG00000034947	Tmem106a		Chek2	Inflammation,Oxidative stress,DNA methylation
ENSMUST00000189817、ENSMUST00000190906、ENSMUST00000190957、ENSMUST00000034987、ENSMUST00000186841	ENSMUSG00000034973	Dopey1		Oasl2	Inflammation
ENSMUST00000150979	ENSMUSG00000035000	Dpp4		Foxp2	Inflammation,Oxidative stress,Glutamate receptor,DNA methylation
ENSMUST00000156256	ENSMUSG00000035032	Nek11		Tmem106b	Inflammation,Oxidative stress,Glutamate receptor,DNA methylation
ENSMUST00000143279	ENSMUSG00000035064	Eef2k		Actb	Inflammation,Oxidative stress,Glutamate receptor,DNA methylation
ENSMUST00000036557、ENSMUST00000136355	ENSMUSG00000035126	Wdr78		Pdap1	Inflammation,DNA methylation
ENSMUST00000037526	ENSMUSG00000035168	Tanc1		Phf14	Inflammation,DNA methylation
ENSMUST00000217966	ENSMUSG00000035181	Heatr5a		Ndufa4	Inflammation,Oxidative stress,DNA methylation
ENSMUST00000070353	ENSMUSG00000035183	Slc24a5		Rnf6	Inflammation
ENSMUST00000182341、ENSMUST00000182790	ENSMUSG00000035189	Ano4		Rasl11a	Inflammation
ENSMUST00000217116	ENSMUSG00000035202	Lars2		Tspan12	Inflammation
ENSMUST00000035597、ENSMUST00000218789、ENSMUST00000219136	ENSMUSG00000035206	Sppl2b		Ing3	Inflammation,DNA methylation
ENSMUST00000217921、ENSMUST00000035775	ENSMUSG00000035215	Lsm7		Cul1	Inflammation,Oxidative stress,Glutamate receptor,DNA methylation
ENSMUST00000207215	ENSMUSG00000035228	Ccdc106		Ezh2	Inflammation,Oxidative stress,DNA methylation
ENSMUST00000055245、ENSMUST00000044535	ENSMUSG00000035234	Abraxas1		Cux1	Inflammation,Oxidative stress,Glutamate receptor,DNA methylation
ENSMUST00000204093	ENSMUSG00000035236	Scai		Gnb2	Inflammation,Oxidative stress,Glutamate receptor
ENSMUST00000113933	ENSMUSG00000035246	Pcyt1b		Asns	Inflammation,Oxidative stress,Glutamate receptor,DNA methylation
ENSMUST00000219959	ENSMUSG00000035278	Plekhj1		Dlx5	Inflammation,Oxidative stress,Glutamate receptor,DNA methylation
ENSMUST00000079443、ENSMUST00000146073、ENSMUST00000143815、ENSMUST00000149258、ENSMUST00000112107	ENSMUSG00000035299	Mid1		Ahcyl2	Inflammation,Oxidative stress,DNA methylation
ENSMUST00000144030	ENSMUSG00000035310	Lin54		Tmem176b	Inflammation
ENSMUST00000218935	ENSMUSG00000035351	Nup37		Osbpl3	Inflammation,Oxidative stress,DNA methylation
ENSMUST00000061179、ENSMUST00000133434	ENSMUSG00000035437	Rabgap1		Zc3hav1	Inflammation,Oxidative stress,Glutamate receptor,DNA methylation
ENSMUST00000134361、ENSMUST00000123495	ENSMUSG00000035439	Haus8		Cbx3	Inflammation,Oxidative stress,DNA methylation
ENSMUST00000039171	ENSMUSG00000035448	Ccr3		Zyx	Inflammation,Oxidative stress,Glutamate receptor,DNA methylation
ENSMUST00000105349	ENSMUSG00000035478	Mbd3		Nfu1	Inflammation,Oxidative stress,Glutamate receptor,DNA methylation
ENSMUST00000152544	ENSMUSG00000035486	Plk5		Anxa4	Inflammation,Oxidative stress,Glutamate receptor,DNA methylation
ENSMUST00000119173、ENSMUST00000122427	ENSMUSG00000035506	Slc12a8		Tgfa	Inflammation,Oxidative stress,Glutamate receptor,DNA methylation
ENSMUST00000178561	ENSMUSG00000035539	Ccdc180		Wbp1	Inflammation
ENSMUST00000108241	ENSMUSG00000035575	Utp6		Isy1	Inflammation,DNA methylation
ENSMUST00000149447	ENSMUSG00000035576	L3mbtl1		Abtb1	Inflammation,Oxidative stress
ENSMUST00000133223	ENSMUSG00000035596	Mboat7		Klf15	Inflammation,Oxidative stress,DNA methylation
ENSMUST00000039390	ENSMUSG00000035606	Ky		Aldh1l1	Inflammation,Oxidative stress,Glutamate receptor,DNA methylation
ENSMUST00000099492	ENSMUSG00000035621	Midn		Rad52	Inflammation,Oxidative stress,Glutamate receptor,DNA methylation
ENSMUST00000140229	ENSMUSG00000035629	Rubcn		Ccdc77	Inflammation,DNA methylation
ENSMUST00000206331	ENSMUSG00000035632	Cnot3		Etv6	Inflammation,Oxidative stress,Glutamate receptor,DNA methylation
ENSMUST00000072725	ENSMUSG00000035642	Aamdc		Gprc5d	Inflammation,Glutamate receptor
ENSMUST00000217876	ENSMUSG00000035673	Sbno2		Emp1	Inflammation,Glutamate receptor
ENSMUST00000099501	ENSMUSG00000035697	Arhgap45		Ptpro	Inflammation,Oxidative stress,DNA methylation
ENSMUST00000223944、ENSMUST00000047877	ENSMUSG00000035711	Dok3		Aebp2	Inflammation,DNA methylation
ENSMUST00000045085	ENSMUSG00000035745	Grin3b		Ldhb	Inflammation,Oxidative stress,Glutamate receptor,DNA methylation
ENSMUST00000215822、ENSMUST00000213383	ENSMUSG00000035769	Xylb		Bcat1	Inflammation,Oxidative stress,Glutamate receptor,DNA methylation
ENSMUST00000212654	ENSMUSG00000035770	Dync1li2		Ogg1	Inflammation,Oxidative stress,Glutamate receptor,DNA methylation
ENSMUST00000219745	ENSMUSG00000035773	Kiss1r		C2cd5	Inflammation
ENSMUST00000113002	ENSMUSG00000035778	Ggta1		Creld1	Inflammation,Oxidative stress,Glutamate receptor
ENSMUST00000217976、ENSMUST00000219206、ENSMUST00000218970	ENSMUSG00000035781	R3hdm4		Med21	Inflammation
ENSMUST00000039631	ENSMUSG00000035783	Acta2		Ergic2	Inflammation,Oxidative stress,DNA methylation
ENSMUST00000167250	ENSMUSG00000035835	Plppr3		Tmtc1	Inflammation,Oxidative stress,Glutamate receptor,DNA methylation
ENSMUST00000219065	ENSMUSG00000035860	Cdhr3		Caprin2	Inflammation
ENSMUST00000126278	ENSMUSG00000035864	Syt1		Atg7	Inflammation,Oxidative stress,DNA methylation
ENSMUST00000045776	ENSMUSG00000035875	AI182371		Ift122	Inflammation
ENSMUST00000113373	ENSMUSG00000035898	Uba6		Mzf1	Inflammation,Oxidative stress,DNA methylation
ENSMUST00000165365	ENSMUSG00000035914	Cd276		Mark4	Inflammation,Glutamate receptor
ENSMUST00000040477	ENSMUSG00000035946	Gsx2		Pop4	Inflammation,DNA methylation
ENSMUST00000165067	ENSMUSG00000035948	Acss3		Cyfip1	Inflammation,DNA methylation
ENSMUST00000162957	ENSMUSG00000035953	Tmem55b		Herc2	Inflammation,Oxidative stress,DNA methylation
ENSMUST00000165743	ENSMUSG00000036046	5031439G07Rik		Pcsk6	Inflammation,Oxidative stress,Glutamate receptor,DNA methylation
ENSMUST00000142332、ENSMUST00000153807、ENSMUST00000037872	ENSMUSG00000036052	Dnajb5		Apba2	Inflammation,Glutamate receptor,DNA methylation
ENSMUST00000145078	ENSMUSG00000036054	Sugp2		Blm	Inflammation,Oxidative stress,DNA methylation
ENSMUST00000097597	ENSMUSG00000036086	Zranb3		Hddc3	Inflammation,Oxidative stress
ENSMUST00000145939	ENSMUSG00000036087	Slain2		Nox4	Inflammation,Oxidative stress,DNA methylation
ENSMUST00000088013	ENSMUSG00000036098	Myrf		Tyrobp	Inflammation,Oxidative stress,Glutamate receptor
ENSMUST00000181470	ENSMUSG00000036112	Metap2		Rasgrp4	Inflammation
ENSMUST00000048605	ENSMUSG00000036117	Il5		Nfkbib	Inflammation,Oxidative stress,Glutamate receptor,DNA methylation
ENSMUST00000109255	ENSMUSG00000036158	Prickle1		Lrfn1	Inflammation
ENSMUST00000147804	ENSMUSG00000036208	Nepro		Psmc4	Inflammation,Oxidative stress,Glutamate receptor,DNA methylation
ENSMUST00000153488	ENSMUSG00000036282	Naa30		Aen	Inflammation
ENSMUST00000174466、ENSMUST00000113669	ENSMUSG00000036315	Znrd1		Ccdc90b	Inflammation
ENSMUST00000144741	ENSMUSG00000036323	Srp72		Sh3gl3	Inflammation,DNA methylation
ENSMUST00000123275	ENSMUSG00000036352	Ubac1		Tmc5	Inflammation
ENSMUST00000195034	ENSMUSG00000036422	Pcdh8		Calcb	Inflammation,Oxidative stress,Glutamate receptor
ENSMUST00000145032	ENSMUSG00000036432	Siah2		Cdipt	Inflammation,Oxidative stress,Glutamate receptor,DNA methylation
ENSMUST00000141884	ENSMUSG00000036435	Exoc1		Stard10	Inflammation,DNA methylation
ENSMUST00000038160	ENSMUSG00000036446	Lum		Ino80e	Inflammation,Glutamate receptor,DNA methylation
ENSMUST00000178982	ENSMUSG00000036469	2020-03-01		Aldoa	Inflammation,Oxidative stress,Glutamate receptor,DNA methylation
ENSMUST00000201805	ENSMUSG00000036473	Tbc1d24		Plekhb1	Inflammation,Oxidative stress,Glutamate receptor,DNA methylation
ENSMUST00000211937、ENSMUST00000212415	ENSMUSG00000036550	Cnot1		Rab6a	Inflammation,Oxidative stress,DNA methylation
ENSMUST00000151555	ENSMUSG00000036553	Sh3tc1		Mrpl48	Inflammation,Oxidative stress
ENSMUST00000040609	ENSMUSG00000036557	Stpg4		Coro1a	Inflammation,Glutamate receptor,DNA methylation
ENSMUST00000212160、ENSMUST00000041318	ENSMUSG00000036564	Ndrg4		Sgf29	Inflammation,Glutamate receptor,DNA methylation
ENSMUST00000134864	ENSMUSG00000036585	Fgf1		Cln3	Inflammation,Oxidative stress,Glutamate receptor,DNA methylation
ENSMUST00000220878	ENSMUSG00000036613	Tssc1		Pgm2l1	Inflammation
ENSMUST00000182084	ENSMUSG00000036615	Rfxap		Syt3	Inflammation
ENSMUST00000160961	ENSMUSG00000036636	Clcn7		Chrdl2	Inflammation
ENSMUST00000108141	ENSMUSG00000036733	Rbm42		Spns1	Inflammation
ENSMUST00000216897、ENSMUST00000040912	ENSMUSG00000036777	Anln		Il21r	Inflammation,Oxidative stress
ENSMUST00000115319	ENSMUSG00000036782	Klhl13		Pak1	Inflammation,Oxidative stress,Glutamate receptor,DNA methylation
ENSMUST00000128290	ENSMUSG00000036810	Cnep1r1		Itgam	Inflammation,Oxidative stress,Glutamate receptor,DNA methylation
ENSMUST00000110883、ENSMUST00000128817	ENSMUSG00000036817	Sun1		Tead2	Inflammation,Oxidative stress
ENSMUST00000045279	ENSMUSG00000036819	Jmjd4		Rgs10	Inflammation,Oxidative stress,Glutamate receptor
ENSMUST00000138685	ENSMUSG00000036820	Amdhd2		Ptpn5	Inflammation,Oxidative stress,Glutamate receptor,DNA methylation
ENSMUST00000177143、ENSMUST00000162269	ENSMUSG00000036834	Plch1		Ubfd1	Inflammation,Oxidative stress
ENSMUST00000161057	ENSMUSG00000036885	Arhgef26		Arfip2	Inflammation,DNA methylation
ENSMUST00000112810	ENSMUSG00000036890	Gtdc1		Pdzd9	Inflammation
ENSMUST00000147147	ENSMUSG00000036893	Ehmt1		Ilk	Inflammation,Oxidative stress,Glutamate receptor,DNA methylation
ENSMUST00000140565	ENSMUSG00000036915	Kirrel2		Fam53b	Inflammation,DNA methylation
ENSMUST00000159483	ENSMUSG00000036928	Stag3		Ctbp2	Inflammation,Oxidative stress,Glutamate receptor,DNA methylation
ENSMUST00000156795	ENSMUSG00000036932	Aifm1		Acsm5	Inflammation,DNA methylation
ENSMUST00000208223	ENSMUSG00000036955	Kif1bp		Usp9x	Inflammation,Oxidative stress,Glutamate receptor,DNA methylation
ENSMUST00000174370	ENSMUSG00000036962	Cfap221		Usp11	Inflammation,Oxidative stress,DNA methylation
ENSMUST00000123054	ENSMUSG00000036985	Zdhhc9		Ano1	Inflammation,Oxidative stress,Glutamate receptor,DNA methylation
ENSMUST00000085673	ENSMUSG00000036986	Pml		Stk26	Inflammation,Oxidative stress,DNA methylation
ENSMUST00000046144	ENSMUSG00000037003	Tns2		Magix	Inflammation
ENSMUST00000191601	ENSMUSG00000037032	Apbb1		Hdac6	Inflammation,Oxidative stress,Glutamate receptor,DNA methylation
ENSMUST00000105854	ENSMUSG00000037139	Myom3		Rbm3	Inflammation,Oxidative stress,DNA methylation
ENSMUST00000040437	ENSMUSG00000037167	Spaca5		Ftsj1	Inflammation,Oxidative stress,DNA methylation
ENSMUST00000077196	ENSMUSG00000037185	Krt80		Mtcp1	Inflammation
ENSMUST00000188275	ENSMUSG00000037236	Matr3		Heph	Inflammation,Oxidative stress
ENSMUST00000078084	ENSMUSG00000037266	Rsrp1		Atrx	Inflammation,Oxidative stress,Glutamate receptor,DNA methylation
ENSMUST00000146948	ENSMUSG00000037270	4932438A13Rik		Col4a5	Inflammation,Glutamate receptor,DNA methylation
ENSMUST00000159715、ENSMUST00000052069	ENSMUSG00000037280	Galnt6		Acsl4	Inflammation,Oxidative stress,Glutamate receptor,DNA methylation
ENSMUST00000123302	ENSMUSG00000037286	Stag1		Chrdl1	Inflammation,Oxidative stress,DNA methylation
ENSMUST00000194278、ENSMUST00000192020	ENSMUSG00000037318	Traf3ip3		Pak3	Inflammation,Oxidative stress,Glutamate receptor,DNA methylation
ENSMUST00000129671	ENSMUSG00000037325	Bbs7		Zmym3	Inflammation,DNA methylation
ENSMUST00000037682	ENSMUSG00000037393	Nmur2		Taf1	Inflammation,Oxidative stress,Glutamate receptor,DNA methylation
ENSMUST00000073279、ENSMUST00000110849	ENSMUSG00000037395	Rcor3		Gpm6b	Inflammation,Oxidative stress,DNA methylation
ENSMUST00000029257	ENSMUSG00000037400	Atp11b		Grpr	Inflammation,Oxidative stress,Glutamate receptor,DNA methylation
ENSMUST00000084031	ENSMUSG00000037406	Htra4		Zrsr2	Inflammation,DNA methylation
ENSMUST00000134170、ENSMUST00000143931	ENSMUSG00000037455	Slc18b1		Irak1	Inflammation,Oxidative stress,Glutamate receptor,DNA methylation
ENSMUST00000074043	ENSMUSG00000037465	Klf10		G6pdx	Inflammation
ENSMUST00000049271	ENSMUSG00000037466	4930427A07Rik		Dkc1	Inflammation,Oxidative stress,DNA methylation
ENSMUST00000040112	ENSMUSG00000037469	Acp7		Morf4l2	Inflammation,Oxidative stress,DNA methylation
ENSMUST00000195765	ENSMUSG00000037474	Dtl		Tsc22d3	Inflammation,Oxidative stress,Glutamate receptor,DNA methylation
ENSMUST00000123412	ENSMUSG00000037492	Zmat4		Morc4	Inflammation,DNA methylation
ENSMUST00000191307	ENSMUSG00000037503	Fam168b		Mcf2l	Inflammation,Oxidative stress,DNA methylation
ENSMUST00000211073	ENSMUSG00000037509	Arhgef4		Cul4a	Inflammation,Oxidative stress,Glutamate receptor,DNA methylation
ENSMUST00000129145	ENSMUSG00000037552	Plekhg2		Slc25a15	Inflammation,Oxidative stress,Glutamate receptor,DNA methylation
ENSMUST00000046361	ENSMUSG00000037593	BC030499		Rab11fip1	Inflammation,DNA methylation
ENSMUST00000120673、ENSMUST00000121641、ENSMUST00000136104、ENSMUST00000118078、ENSMUST00000132634	ENSMUSG00000037605	Adgrl3		Adrb3	Inflammation,Oxidative stress,Glutamate receptor,DNA methylation
ENSMUST00000186100	ENSMUSG00000037608	Bclaf1		Ankrd10	Inflammation
ENSMUST00000119970、ENSMUST00000119310	ENSMUSG00000037610	Kcnmb2		Aga	Inflammation,Oxidative stress,DNA methylation
ENSMUST00000192723	ENSMUSG00000037624	Kcnk2		Ikbkb	Inflammation,Oxidative stress,Glutamate receptor,DNA methylation
ENSMUST00000172831	ENSMUSG00000037627	Rgs22		Ank1	Inflammation,Oxidative stress,Glutamate receptor,DNA methylation
ENSMUST00000217999、ENSMUST00000217872	ENSMUSG00000037669	Ldah		Plekha2	Inflammation,Oxidative stress,DNA methylation
ENSMUST00000128726	ENSMUSG00000037685	Atp8a1		Slit2	Inflammation,Oxidative stress,Glutamate receptor,DNA methylation
ENSMUST00000138017、ENSMUST00000095132	ENSMUSG00000037708	Spag6		Dctd	Inflammation,Oxidative stress,DNA methylation
ENSMUST00000144887、ENSMUST00000098682	ENSMUSG00000037716	Ccdc33		Rwdd4a	Inflammation
ENSMUST00000161369	ENSMUSG00000037720	Tmem33		Rbpms	Inflammation,Oxidative stress
ENSMUST00000201852	ENSMUSG00000037736	Limch1		Fgl1	Inflammation,Oxidative stress
ENSMUST00000162470	ENSMUSG00000037747	Phyhipl		Slc7a2	Inflammation,Oxidative stress,DNA methylation
ENSMUST00000112886	ENSMUSG00000037784	Dzip1l		Sorbs2	Inflammation,Oxidative stress,DNA methylation
ENSMUST00000143443	ENSMUSG00000037805	Rpl10a		Irf2	Inflammation,Oxidative stress,DNA methylation
ENSMUST00000176470	ENSMUSG00000037816	Fbxw17		Cenpu	Inflammation,DNA methylation
ENSMUST00000203650	ENSMUSG00000037818	Abhd18		Tlr3	Inflammation,Oxidative stress,Glutamate receptor,DNA methylation
ENSMUST00000121661	ENSMUSG00000037822	Smim14		Nek1	Inflammation,Oxidative stress,Glutamate receptor,DNA methylation
ENSMUST00000203713	ENSMUSG00000037826	Ppm1k		Mylk3	Inflammation,Oxidative stress,DNA methylation
ENSMUST00000225854	ENSMUSG00000037833	Sh2d4b		Txnl4b	Inflammation
ENSMUST00000176335	ENSMUSG00000037845	Fdxacb1		Slc12a3	Inflammation,Oxidative stress,DNA methylation
ENSMUST00000154398	ENSMUSG00000037921	Ddx60		Adgrg1	Inflammation,DNA methylation
ENSMUST00000128707	ENSMUSG00000037935	Smarce1		Pgls	Inflammation,DNA methylation
ENSMUST00000086075	ENSMUSG00000037936	Scarb1		Cox4i1	Inflammation,Oxidative stress,DNA methylation
ENSMUST00000172167	ENSMUSG00000037940	Inpp4b		Gse1	Inflammation,Oxidative stress,DNA methylation
ENSMUST00000194118	ENSMUSG00000037957	Wdr20		Necab2	Inflammation,Oxidative stress,Glutamate receptor,DNA methylation
ENSMUST00000145195	ENSMUSG00000037994	Slc9b2		Ints10	Inflammation,Oxidative stress,DNA methylation
ENSMUST00000132141	ENSMUSG00000037995	Igsf9		Bean1	Inflammation
ENSMUST00000128381	ENSMUSG00000038047	Haus6		Ctrl	Inflammation,Oxidative stress,Glutamate receptor,DNA methylation
ENSMUST00000173174	ENSMUSG00000038056	Kmt2c		Dus2	Inflammation,Oxidative stress
ENSMUST00000042747	ENSMUSG00000038071	Npy6r		Nfatc3	Inflammation,Oxidative stress,Glutamate receptor,DNA methylation
ENSMUST00000112242	ENSMUSG00000038077	Kcna6		Izumo1r	Inflammation,Glutamate receptor,DNA methylation
ENSMUST00000094917	ENSMUSG00000038079	Tmem237		Gabarapl2	Inflammation,Oxidative stress,Glutamate receptor
ENSMUST00000128977	ENSMUSG00000038080	Kdm1b		Adamts8	Inflammation,Glutamate receptor,DNA methylation
ENSMUST00000196711	ENSMUSG00000038095	Sbno1		Sc5d	Inflammation,Glutamate receptor,DNA methylation
ENSMUST00000160496	ENSMUSG00000038115	Ano2		Kirrel3	Inflammation
ENSMUST00000154652	ENSMUSG00000038119	Cdon		Dixdc1	Inflammation,DNA methylation
ENSMUST00000219385	ENSMUSG00000038122	Tbc1d32		Bud13	Inflammation,Oxidative stress,DNA methylation
ENSMUST00000118886	ENSMUSG00000038145	Snrk		Tagln	Inflammation,Oxidative stress,DNA methylation
ENSMUST00000042561	ENSMUSG00000038178	Slc43a2		Ddx6	Inflammation,Oxidative stress,DNA methylation
ENSMUST00000133511	ENSMUSG00000038180	Spag4		Fez1	Inflammation,Glutamate receptor
ENSMUST00000109618	ENSMUSG00000038241	Cep250		Vps11	Inflammation,Oxidative stress,Glutamate receptor,DNA methylation
ENSMUST00000049152	ENSMUSG00000038301	Snx10		Robo3	Inflammation,DNA methylation
ENSMUST00000170139、ENSMUST00000163239	ENSMUSG00000038305	Spats2l		Tyk2	Inflammation,Oxidative stress,Glutamate receptor,DNA methylation
ENSMUST00000041059	ENSMUSG00000038324	Trpc4ap		Scg3	Inflammation,DNA methylation
ENSMUST00000171378	ENSMUSG00000038371	Sbf2		Dock6	Inflammation,DNA methylation
ENSMUST00000196456	ENSMUSG00000038374	Rbm8a		Aqp9	Inflammation,Oxidative stress,DNA methylation
ENSMUST00000167628	ENSMUSG00000038388	Mpp6		Myo1e	Inflammation,DNA methylation
ENSMUST00000049208	ENSMUSG00000038403	Hfe2		Kif23	Inflammation,Glutamate receptor,DNA methylation
ENSMUST00000130173	ENSMUSG00000038416	Cdc16		Lca5	Inflammation
ENSMUST00000064795	ENSMUSG00000038418	Egr1		Idh3a	Inflammation,Oxidative stress,DNA methylation
ENSMUST00000160713	ENSMUSG00000038425	Poli		Tle3	Inflammation,Oxidative stress,Glutamate receptor,DNA methylation
ENSMUST00000209139	ENSMUSG00000038502	Ptov1		Dnaja4	Inflammation,Oxidative stress
ENSMUST00000110840、ENSMUST00000110838	ENSMUSG00000038506	Dcun1d2		Pkm	Inflammation,Oxidative stress,Glutamate receptor,DNA methylation
ENSMUST00000129916	ENSMUSG00000038507	Parp12		Celf6	Inflammation
ENSMUST00000209465	ENSMUSG00000038515	Grtp1		Pstpip1	Inflammation,Oxidative stress,Glutamate receptor,DNA methylation
ENSMUST00000172924	ENSMUSG00000038518	Jarid2		Cyp11a1	Inflammation,Oxidative stress,Glutamate receptor,DNA methylation
ENSMUST00000027991	ENSMUSG00000038530	Rgs4		Rasgrf1	Inflammation,Oxidative stress,Glutamate receptor,DNA methylation
ENSMUST00000154487、ENSMUST00000109724、ENSMUST00000109725	ENSMUSG00000038533	Cbfa2t2		Tpm1	Inflammation,Oxidative stress,Glutamate receptor,DNA methylation
ENSMUST00000107893	ENSMUSG00000038539	Atf5		Lactb	Inflammation,Oxidative stress,Glutamate receptor,DNA methylation
ENSMUST00000222651、ENSMUST00000222239	ENSMUSG00000038546	Ranbp9		Dapk2	Inflammation,Oxidative stress,DNA methylation
ENSMUST00000191449、ENSMUST00000186835	ENSMUSG00000038608	Dock10		Trip4	Inflammation,Oxidative stress
ENSMUST00000122143	ENSMUSG00000038611	Phrf1		Parp16	Inflammation,Oxidative stress,DNA methylation
ENSMUST00000169828	ENSMUSG00000038615	Nfe2l1		Dis3l	Inflammation
ENSMUST00000040987	ENSMUSG00000038641	Akr1d1		Nt5e	Inflammation,Oxidative stress,Glutamate receptor,DNA methylation
ENSMUST00000015667	ENSMUSG00000038642	Ctss		Snx14	Inflammation,Oxidative stress
ENSMUST00000138746	ENSMUSG00000038644	Pold1		Zfp949	Inflammation
ENSMUST00000042166	ENSMUSG00000038646	Fam103a1		Nck1	Inflammation,Oxidative stress,Glutamate receptor,DNA methylation
ENSMUST00000077935、ENSMUST00000185183、ENSMUST00000184885	ENSMUSG00000038679	Trps1		Nme6	Inflammation,Oxidative stress,DNA methylation
ENSMUST00000189731	ENSMUSG00000038702	Dsel		Dhx30	Inflammation,Oxidative stress,Glutamate receptor,DNA methylation
ENSMUST00000141003、ENSMUST00000130475、ENSMUST00000141110	ENSMUSG00000038705	Gmeb2		Kif9	Inflammation,DNA methylation
ENSMUST00000102903	ENSMUSG00000038729	Akap2		Lrrc2	Inflammation
ENSMUST00000153269	ENSMUSG00000038732	Mboat1		Lrrfip2	Inflammation,Oxidative stress
ENSMUST00000205361	ENSMUSG00000038797	Zscan2		Fbxl2	Inflammation,Oxidative stress
ENSMUST00000123440	ENSMUSG00000038807	Rap1gap2		Wdr48	Inflammation,Oxidative stress,DNA methylation
ENSMUST00000142956	ENSMUSG00000038822	Hace1		Ttc21a	Inflammation,DNA methylation
ENSMUST00000114716	ENSMUSG00000038828	Tmem214		Csrnp1	Inflammation,DNA methylation
ENSMUST00000042615	ENSMUSG00000038831	Ralgps1		Mobp	Inflammation,Glutamate receptor,DNA methylation
ENSMUST00000164404	ENSMUSG00000038838	Vars2		Pccb	Inflammation,Oxidative stress,Glutamate receptor,DNA methylation
ENSMUST00000212106	ENSMUSG00000038844	Kif16b		Trf	Inflammation
ENSMUST00000220518、ENSMUST00000221100	ENSMUSG00000038872	Zfhx3		Uba5	Inflammation,Oxidative stress
ENSMUST00000160144	ENSMUSG00000038876	Rnf146		Mrpl3	Inflammation,Glutamate receptor,DNA methylation
ENSMUST00000125638	ENSMUSG00000038902	Pogz		Cpne4	Inflammation
ENSMUST00000214863	ENSMUSG00000038916	Soga3		Atp2c1	Inflammation,Oxidative stress,DNA methylation
ENSMUST00000137245	ENSMUSG00000038957	Edc3		Manf	Inflammation,Oxidative stress,Glutamate receptor,DNA methylation
ENSMUST00000160653	ENSMUSG00000038991	Txndc5		Mapkapk3	Inflammation,Oxidative stress
ENSMUST00000155723	ENSMUSG00000039018	Mtg1		Cish	Inflammation,Oxidative stress,Glutamate receptor,DNA methylation
ENSMUST00000042503、ENSMUST00000132391	ENSMUSG00000039046	Usp6nl		Uba7	Inflammation,DNA methylation
ENSMUST00000043805	ENSMUSG00000039048	Foxred1		Klhdc8b	Inflammation
ENSMUST00000106100	ENSMUSG00000039068	Zzz3		Usp4	Inflammation,Oxidative stress,Glutamate receptor,DNA methylation
ENSMUST00000105519	ENSMUSG00000039089	L3mbtl3		Nt5m	Inflammation,Oxidative stress,DNA methylation
ENSMUST00000046045	ENSMUSG00000039103	Nexn		Gpr19	Inflammation
ENSMUST00000093945	ENSMUSG00000039110	Mycbpap		Oas3	Inflammation,Glutamate receptor,DNA methylation
ENSMUST00000223611	ENSMUSG00000039114	Nrn1		Fanca	Inflammation,Oxidative stress,DNA methylation
ENSMUST00000207953、ENSMUST00000208429	ENSMUSG00000039116	Adgrg6		Igdcc4	Inflammation
ENSMUST00000202393	ENSMUSG00000039130	Zc3hc1		Ppp1r9a	Inflammation,Oxidative stress,Glutamate receptor,DNA methylation
ENSMUST00000133102	ENSMUSG00000039131	Gipc2		Cyb5r4	Inflammation,Oxidative stress,DNA methylation
ENSMUST00000144965、ENSMUST00000145133	ENSMUSG00000039137	Whrn		Hspa13	Inflammation,Oxidative stress,DNA methylation
ENSMUST00000202342	ENSMUSG00000039156	Stim2		Nup93	Inflammation,Oxidative stress,DNA methylation
ENSMUST00000129283	ENSMUSG00000039167	Adgrl4		Rasgrp2	Inflammation
ENSMUST00000186425	ENSMUSG00000039168	Dap		Ift57	Inflammation,DNA methylation
ENSMUST00000127082	ENSMUSG00000039176	Polg		Fkbp1a	Inflammation,Oxidative stress,Glutamate receptor,DNA methylation
ENSMUST00000201883	ENSMUSG00000039191	Rbpj		Ogfod1	Inflammation,Oxidative stress,DNA methylation
ENSMUST00000036742	ENSMUSG00000039208	Metrnl		Nfatc1	Inflammation,Oxidative stress,Glutamate receptor,DNA methylation
ENSMUST00000160471	ENSMUSG00000039210	Gpatch2		Lmo7	Inflammation,Glutamate receptor,DNA methylation
ENSMUST00000154856、ENSMUST00000087211	ENSMUSG00000039220	Ppp1r10		Pfkm	Inflammation,Oxidative stress,Glutamate receptor,DNA methylation
ENSMUST00000191766	ENSMUSG00000039239	Tgfb2		Vsx1	Inflammation,Oxidative stress,Glutamate receptor
ENSMUST00000221974	ENSMUSG00000039242	B3galnt2		Apmap	Inflammation,Oxidative stress,DNA methylation
ENSMUST00000135251、ENSMUST00000044454	ENSMUSG00000039285	Azi2		Cdc14b	Inflammation,Oxidative stress,DNA methylation
ENSMUST00000149351	ENSMUSG00000039294	BC017643		Cnppd1	Inflammation
ENSMUST00000047490	ENSMUSG00000039308	Ndst2		Mgll	Inflammation,Oxidative stress,DNA methylation
ENSMUST00000203011	ENSMUSG00000039347	Atp6v0e2		Kbtbd12	Inflammation
ENSMUST00000209143、ENSMUST00000115689	ENSMUSG00000039382	Wdr45		Lpcat2	Inflammation,DNA methylation
ENSMUST00000199100	ENSMUSG00000039419	Cntnap2		Ttf2	Inflammation,Oxidative stress,Glutamate receptor,DNA methylation
ENSMUST00000035672	ENSMUSG00000039457	Ppl		Trim45	Inflammation
ENSMUST00000109218	ENSMUSG00000039463	Slc9a8		Rpgrip1l	Inflammation,Glutamate receptor,DNA methylation
ENSMUST00000162484	ENSMUSG00000039488	Cntn5		Dpyd	Inflammation,Oxidative stress,Glutamate receptor,DNA methylation
ENSMUST00000109238、ENSMUST00000184390	ENSMUSG00000039536	Stau1		Gstt2	Inflammation,Oxidative stress,Glutamate receptor,DNA methylation
ENSMUST00000056073	ENSMUSG00000039543	Cfap70		Rtp4	Inflammation
ENSMUST00000161769	ENSMUSG00000039630	Hnrnpu		Clasp2	Inflammation,Oxidative stress,Glutamate receptor,DNA methylation
ENSMUST00000113663	ENSMUSG00000039648	Kyat1		Agl	Inflammation,Oxidative stress,Glutamate receptor,DNA methylation
ENSMUST00000173554	ENSMUSG00000039656	Rxrb		Specc1l	Inflammation,Glutamate receptor,DNA methylation
ENSMUST00000036631	ENSMUSG00000039661	Dusp26		Cdc14a	Inflammation,Oxidative stress,DNA methylation
ENSMUST00000152682	ENSMUSG00000039671	Zmynd8		Idua	Inflammation,Oxidative stress,Glutamate receptor,DNA methylation
ENSMUST00000047383	ENSMUSG00000039672	Kcne2		Znrf1	Inflammation,Oxidative stress,Glutamate receptor,DNA methylation
ENSMUST00000044751	ENSMUSG00000039686	Zer1		Myo5c	Inflammation
ENSMUST00000107704、ENSMUST00000064807	ENSMUSG00000039693	Msantd3		Pik3c3	Inflammation,Oxidative stress,Glutamate receptor,DNA methylation
ENSMUST00000165075	ENSMUSG00000039716	Dock3		Gabrb3	Inflammation,Oxidative stress,Glutamate receptor,DNA methylation
ENSMUST00000191806	ENSMUSG00000039717	Ralyl		Sfxn5	Inflammation
ENSMUST00000125497	ENSMUSG00000039725	Trp53rka		Lrrc14	Inflammation
ENSMUST00000136634	ENSMUSG00000039754	Alkbh4		Lgals3bp	Inflammation,Oxidative stress,DNA methylation
ENSMUST00000180242、ENSMUST00000150463、ENSMUST00000144128	ENSMUSG00000039781	Cep131		Chmp2a	Inflammation,Oxidative stress
ENSMUST00000156414、ENSMUST00000037839	ENSMUSG00000039795	Zfand1		Dnah17	Inflammation
ENSMUST00000196904	ENSMUSG00000039831	Arhgap29		Rpap1	Inflammation,Oxidative stress
ENSMUST00000035930、ENSMUST00000155494	ENSMUSG00000039841	Zfp800		Ogt	Inflammation,Oxidative stress,Glutamate receptor,DNA methylation
ENSMUST00000095087	ENSMUSG00000039844	Rapgef1		Zbed5	Inflammation
ENSMUST00000198341	ENSMUSG00000039887	Alg14		Polq	Inflammation,Oxidative stress,DNA methylation
ENSMUST00000035646、ENSMUST00000144931	ENSMUSG00000039943	Plcb4		Gpc1	Inflammation,Oxidative stress,Glutamate receptor,DNA methylation
ENSMUST00000111551	ENSMUSG00000039958	Etfbkmt		Slc25a37	Inflammation
ENSMUST00000197822	ENSMUSG00000040003	Magi2		Arhgap27	Inflammation,Glutamate receptor
ENSMUST00000039763	ENSMUSG00000040006	Ginm1		Batf	Inflammation,DNA methylation
ENSMUST00000125218	ENSMUSG00000040044	Orc3		Igsf9b	Inflammation,Glutamate receptor
ENSMUST00000170054	ENSMUSG00000040054	Baz2a		Gtf2h5	Inflammation,Oxidative stress
ENSMUST00000143204	ENSMUSG00000040112	Mrps35		Tulp4	Inflammation,Oxidative stress,DNA methylation
ENSMUST00000101581、ENSMUST00000167946	ENSMUSG00000040118	Cacna2d1		Pja1	Inflammation,Glutamate receptor,DNA methylation
ENSMUST00000210655	ENSMUSG00000040136	Abcc8		Parp14	Inflammation,Oxidative stress,Glutamate receptor,DNA methylation
ENSMUST00000214713	ENSMUSG00000040146	Rgl3		Cops8	Inflammation,Oxidative stress,DNA methylation
ENSMUST00000156860	ENSMUSG00000040170	Fmo2		Diaph2	Inflammation,Glutamate receptor,DNA methylation
ENSMUST00000205231	ENSMUSG00000040242	Fgfr1op2		Uaca	Inflammation,Oxidative stress,DNA methylation
ENSMUST00000171263	ENSMUSG00000040253	Gbp7		Edil3	Inflammation
ENSMUST00000057610	ENSMUSG00000040260	Daam2		Slc41a2	Inflammation,Oxidative stress
ENSMUST00000045884	ENSMUSG00000040263	Klhdc4		Ppp1r18	Inflammation
ENSMUST00000135809	ENSMUSG00000040302	Rbm48		Mtrr	Inflammation,Oxidative stress,Glutamate receptor,DNA methylation
ENSMUST00000045956	ENSMUSG00000040312	Cchcr1		Cd300a	Inflammation,Oxidative stress,Glutamate receptor
ENSMUST00000131270	ENSMUSG00000040350	Trim7		Tdg	Inflammation,Oxidative stress,DNA methylation
ENSMUST00000106742	ENSMUSG00000040373	Cacng5		Dbn1	Inflammation,Oxidative stress,Glutamate receptor,DNA methylation
ENSMUST00000059021	ENSMUSG00000040374	Pex2		Sema3f	Inflammation,DNA methylation
ENSMUST00000048216	ENSMUSG00000040396	Abhd13		Cnot6l	Inflammation,DNA methylation
ENSMUST00000040427	ENSMUSG00000040420	Cdh18		Pcdh11x	Inflammation,DNA methylation
ENSMUST00000134763	ENSMUSG00000040430	Pitpnc1		Ccdc122	Inflammation
ENSMUST00000093798、ENSMUST00000130078	ENSMUSG00000040433	Zbtb38		Cxcl10	Inflammation,Oxidative stress,Glutamate receptor,DNA methylation
ENSMUST00000042105、ENSMUST00000167273	ENSMUSG00000040435	Ppp1r15a		Cdhr2	Inflammation
ENSMUST00000045633	ENSMUSG00000040463	Mybbp1a		Rnf44	Inflammation
ENSMUST00000148297、ENSMUST00000130023	ENSMUSG00000040479	Dgkz		Arl4d	Inflammation
ENSMUST00000133490	ENSMUSG00000040506	Ambra1		Tmem106a	Inflammation,DNA methylation
ENSMUST00000123253	ENSMUSG00000040549	Ckap5		Dpp4	Inflammation,Oxidative stress,Glutamate receptor,DNA methylation
ENSMUST00000126846	ENSMUSG00000040584	Abcb1a		Nek11	Inflammation,Oxidative stress,Glutamate receptor
ENSMUST00000137111	ENSMUSG00000040624	Plekhg1		Eef2k	Inflammation,Oxidative stress,Glutamate receptor,DNA methylation
ENSMUST00000132305	ENSMUSG00000040663	Clcf1		Tanc1	Inflammation,Glutamate receptor,DNA methylation
ENSMUST00000097867、ENSMUST00000143432	ENSMUSG00000040690	Col16a1		Heatr5a	Inflammation,DNA methylation
ENSMUST00000064545	ENSMUSG00000040699	Limd2		Slc24a5	Inflammation
ENSMUST00000036041	ENSMUSG00000040701	Ap1g2		Ano4	Inflammation,DNA methylation
ENSMUST00000038161	ENSMUSG00000040706	Agmat		Lars2	Inflammation,Glutamate receptor,DNA methylation
ENSMUST00000108458	ENSMUSG00000040714	Klc3		Sppl2b	Inflammation,DNA methylation
ENSMUST00000226105	ENSMUSG00000040717	Il17rd		Lsm7	Inflammation,DNA methylation
ENSMUST00000097474	ENSMUSG00000040723	Rcsd1		Ccdc106	Inflammation
ENSMUST00000196403	ENSMUSG00000040724	Kcna2		Plekhj1	Inflammation
ENSMUST00000036125	ENSMUSG00000040731	Eif4h		Mid1	Inflammation,DNA methylation
[truncated: 1,105 more rows]

## Sheet: Amygdala  12 M
Isoform	Gene_id	Symbol		Depression related genes in the amygdala of 12-month old mice compared with 2-month old mice
[truncated: 2,269 more rows]

[truncated: 3 more sheets: Amygdala 24 M, Hippocampus 12 M, Hippocampus 24 M]
