# Supplementary material for: Differentially Expressed Genes in the Brain of Aging Mice With Cognitive Alteration and Depression- and Anxiety-Like Behaviors
Source: Front Cell Dev Biol. 2020 Aug 28;8:814. doi: 10.3389/fcell.2020.00814 (PMC7493670; doi:10.3389/fcell.2020.00814)
Supplement: Supplementary file 2 [file Data_Sheet_2.xls]

## Sheet: ACC 12 M
Depression related DEGs in the ACC of 12-month old mice compared with 2-month old mice
Name	Description	Log2FoldChange	Function
Gas1	growth arrest specific 1	5.44271	Inflammation,Apoptosis,Glutamate receptor pathway,DNA methylation
Ltf	lactotransferrin	3.96551	Inflammation,Apoptosis,Oxidative stress,Glutamate receptor pathway,DNA methylation
Defb1	defensin beta 1	3.41873	Inflammation,Apoptosis,Oxidative stress,DNA methylation
Hsd17b2	hydroxysteroid (17-beta) dehydrogenase 2	3.28896	Inflammation,Apoptosis,Oxidative stress,DNA methylation
Lcn2	lipocalin 2	3.27801	Inflammation,Apoptosis,Oxidative stress,Synaptic plasticity,Glutamate receptor pathway,DNA methylation
Cxcl10	chemokine (C-X-C motif) ligand 10	3.24133	Inflammation,Apoptosis,Oxidative stress,Synaptic plasticity,Glutamate receptor pathway,DNA methylation
Aire	autoimmune regulator (autoimmune polyendocrinopathy candidiasis ectodermal dystrophy)	3.03431	Inflammation,Apoptosis,Oxidative stress,Glutamate receptor pathway,DNA methylation
Ankrd1	ankyrin repeat domain 1 (cardiac muscle)	2.74595	Inflammation,Apoptosis,Oxidative stress
Ngfr	nerve growth factor receptor (TNFR superfamily, member 16)	2.53541	Inflammation,Apoptosis,Oxidative stress,Synaptic plasticity,Glutamate receptor pathway,DNA methylation
Elf3	E74-like factor 3	2.28486	Inflammation,Apoptosis,Oxidative stress,Glutamate receptor pathway,DNA methylation
C4b	complement component 4B (Chido blood group)	1.7436	Inflammation,Apoptosis,Oxidative stress,Synaptic plasticity,Glutamate receptor pathway
Gli1	GLI-Kruppel family member GLI1	1.73753	Inflammation,Apoptosis,Oxidative stress,Glutamate receptor pathway,DNA methylation
S100a8	S100 calcium binding protein A8 (calgranulin A)	1.73676	Inflammation,Apoptosis,Oxidative stress,Glutamate receptor pathway,DNA methylation
Vwf	Von Willebrand factor	1.72642	Inflammation,Apoptosis,Oxidative stress,Glutamate receptor pathway,DNA methylation
Itgb4	integrin beta 4	1.57203	Inflammation,Apoptosis,Oxidative stress,DNA methylation
Efemp1	epidermal growth factor-containing fibulin-like extracellular matrix protein 1	1.52499	Inflammation,Apoptosis,Oxidative stress,DNA methylation
Fmo2	flavin containing monooxygenase 2	1.50716	Inflammation,Oxidative stress,DNA methylation
Rorc	RAR-related orphan receptor gamma	1.46384	Inflammation,Apoptosis,DNA methylation
Tgfbi	transforming growth factor, beta induced	1.44789	Inflammation,Apoptosis,Oxidative stress,Glutamate receptor pathway,DNA methylation
Ripk4	receptor-interacting serine-threonine kinase 4	1.39026	Inflammation,Apoptosis,Oxidative stress,DNA methylation
Pole	polymerase (DNA directed), epsilon	1.36261	Inflammation,Apoptosis,DNA methylation
Ager	advanced glycosylation end product-specific receptor	1.33519	Inflammation,Apoptosis,Oxidative stress,Synaptic plasticity,Glutamate receptor pathway,DNA methylation
Col6a2	collagen, type VI, alpha 2	1.31337	Inflammation,Apoptosis,Oxidative stress,Glutamate receptor pathway,DNA methylation
Crhr2	corticotropin releasing hormone receptor 2	1.30301	Inflammation,Apoptosis,Oxidative stress,Synaptic plasticity,Glutamate receptor pathway,DNA methylation
Cnr2	cannabinoid receptor 2 (macrophage)	1.27553	Inflammation,Apoptosis,Oxidative stress,Synaptic plasticity,Glutamate receptor pathway,DNA methylation
Esr1	estrogen receptor 1 (alpha)	1.21542	Inflammation,Apoptosis,Oxidative stress,Synaptic plasticity,Glutamate receptor pathway,DNA methylation
Plscr1	phospholipid scramblase 1	1.18891	Inflammation,Apoptosis,Oxidative stress,DNA methylation
Cybb	cytochrome b-245, beta polypeptide	1.17736	Inflammation,Apoptosis,Oxidative stress,Glutamate receptor pathway,DNA methylation
Sar1a	secretion associated Ras related GTPase 1A	1.17382	Inflammation,Apoptosis,Oxidative stress,Synaptic plasticity,DNA methylation
Trib3	tribbles pseudokinase 3	1.16011	Inflammation,Apoptosis,Oxidative stress,Glutamate receptor pathway,DNA methylation
Nnat	neuronatin	1.15522	Inflammation,Apoptosis,Synaptic plasticity,Glutamate receptor pathway,DNA methylation
Actg2	actin, gamma 2, smooth muscle, enteric	1.15517	Inflammation,Apoptosis,Oxidative stress,Glutamate receptor pathway,DNA methylation
Slc52a3	solute carrier protein family 52, member 3	1.1409	Inflammation,Apoptosis,Oxidative stress,DNA methylation
Ifit3	interferon-induced protein with tetratricopeptide repeats 3	1.10829	Inflammation,Apoptosis,Oxidative stress,DNA methylation
Procr	protein C receptor, endothelial	1.10099	Inflammation,Apoptosis,Oxidative stress,DNA methylation
Slc12a3	solute carrier family 12, member 3	1.08795	Inflammation,Apoptosis,Oxidative stress,DNA methylation
Ppl	periplakin	1.08632	Inflammation,Apoptosis,Oxidative stress,Glutamate receptor pathway,DNA methylation
Cyp27a1	cytochrome P450, family 27, subfamily a, polypeptide 1	1.07494	Inflammation,Apoptosis,Oxidative stress,Glutamate receptor pathway,DNA methylation
Tgif1	TGFB-induced factor homeobox 1	1.03754	Inflammation,Apoptosis,Oxidative stress,Glutamate receptor pathway,DNA methylation
Tshr	thyroid stimulating hormone receptor	1.02932	Inflammation,Apoptosis,Oxidative stress,Glutamate receptor pathway,DNA methylation
Itpr3	inositol 1,4,5-triphosphate receptor 3	1.00972	Inflammation,Apoptosis,Oxidative stress,Synaptic plasticity,Glutamate receptor pathway,DNA methylation
Exosc6	exosome component 6	-1.05988	Inflammation,Apoptosis,Oxidative stress,Glutamate receptor pathway,DNA methylation
Tnnc1	troponin C, cardiac/slow skeletal	-1.15171	Inflammation,Apoptosis,Glutamate receptor pathway,DNA methylation
Tbx22	T-box 22	-1.15469	Inflammation
Il12a	interleukin 12a	-1.25407	Inflammation,Apoptosis,Oxidative stress,Glutamate receptor pathway,DNA methylation
Cfd	complement factor D (adipsin)	-1.38583	Inflammation,Apoptosis,Oxidative stress,Glutamate receptor pathway,DNA methylation
Nts	neurotensin	-1.48482	Inflammation,Apoptosis,Oxidative stress,Synaptic plasticity,Glutamate receptor pathway,DNA methylation
Anxiety related DEGs in the ACC of 12-month old mice compared with 2-month old mice
Name	Description	Log2FoldChange	Function
Gas1	growth arrest specific 1	5.44271	Inflammation，DNA methylation
Pter	phosphotriesterase related	4.49245	Inflammation
Ltf	lactotransferrin	3.96551	Inflammation,Oxidative stress,Glutamate receptor pathway,DNA methylation
Chil3	chitinase-like 3	3.61849	Inflammation,Oxidative stress，DNA methylation
Jaml	junction adhesion molecule like	3.47544	Inflammation,Oxidative stress，Glutamate receptor pathway,DNA methylation
Defb1	defensin beta 1	3.41873	Inflammation,Oxidative stress，DNA methylation
Hsd17b2	hydroxysteroid (17-beta) dehydrogenase 2	3.28896	Inflammation
Lcn2	lipocalin 2	3.27801	Inflammation
Cxcl10	chemokine (C-X-C motif) ligand 10	3.24133	Inflammation,Oxidative stress,Glutamate receptor pathway,DNA methylation
Cd177	CD177 antigen	3.13801	Inflammation,Oxidative stress,Glutamate receptor pathway,DNA methylation
Pkd2l1	polycystic kidney disease 2-like 1	3.11316	Inflammation
Aire	autoimmune regulator (autoimmune polyendocrinopathy candidiasis ectodermal dystrophy)	3.03431	Inflammation,Oxidative stress,Glutamate receptor pathway,DNA methylation
Cd300lf	CD300 molecule like family member F	3.0025	Inflammation,Oxidative stress，Glutamate receptor pathway,DNA methylation
Mael	maelstrom spermatogenic transposon silencer	2.86344	Inflammation
Oas3	2-5 oligoadenylate synthetase 3	2.77651	Inflammation,Oxidative stress
Lefty2	left-right determination factor 2	2.75137	Inflammation
Ankrd1	ankyrin repeat domain 1 (cardiac muscle)	2.74595	Inflammation,Oxidative stress，DNA methylation
Exoc3l4	exocyst complex component 3-like 4	2.67898	Inflammation,Oxidative stress,Glutamate receptor pathway,DNA methylation
Scgn	secretagogin, EF-hand calcium binding protein	2.64263	Inflammation
Tmem51os1	Tmem51 opposite strand 1	2.61295	Inflammation,Oxidative stress，DNA methylation
Spata20	spermatogenesis associated 20	2.56002	Inflammation,Oxidative stress，DNA methylation
Ngfr	nerve growth factor receptor (TNFR superfamily, member 16)	2.53541	Inflammation,Oxidative stress,Glutamate receptor pathway,DNA methylation
Popdc2	popeye domain containing 2	2.51279	Inflammation，Glutamate receptor pathway
Kcne2	potassium voltage-gated channel, Isk-related subfamily, gene 2	2.51144	Inflammation,Oxidative stress，DNA methylation
Irx3	Iroquois related homeobox 3	2.504	Inflammation，DNA methylation
Cyp2a5	cytochrome P450, family 2, subfamily a, polypeptide 5	2.49188	Inflammation，DNA methylation
Wdr63	WD repeat domain 63	2.47106	Inflammation,Oxidative stress，DNA methylation
Saa3	serum amyloid A 3	2.46606	Inflammation
Mstn	myostatin	2.43333	Inflammation,Oxidative stress，Glutamate receptor pathway,DNA methylation
Cd300ld	CD300 molecule like family member d	2.4316	Inflammation,Oxidative stress，DNA methylation
Mgarp	mitochondria localized glutamic acid rich protein	2.41757	Inflammation，Glutamate receptor pathway,DNA methylation
Batf	basic leucine zipper transcription factor, ATF-like	2.39294	Inflammation,Oxidative stress，Glutamate receptor pathway,DNA methylation
Wnt11	wingless-type MMTV integration site family, member 11	2.35236	Inflammation
Prkag3	protein kinase, AMP-activated, gamma 3 non-catatlytic subunit	2.34532	Inflammation，DNA methylation
Ifi204	interferon activated gene 204	2.31	Inflammation,Oxidative stress，Glutamate receptor pathway,DNA methylation
Tmem52	transmembrane protein 52	2.30208	Inflammation
Elf3	E74-like factor 3	2.28486	Inflammation，DNA methylation
Tns4	tensin 4	2.27868	Inflammation
Mlkl	mixed lineage kinase domain-like	2.26912	Inflammation,Oxidative stress，DNA methylation
Fgr	FGR proto-oncogene, Src family tyrosine kinase	2.13209	Inflammation,Oxidative stress，DNA methylation
Sell	selectin, lymphocyte	2.12539	Inflammation，DNA methylation
Gbp6	guanylate binding protein 6	2.11645	Inflammation
Tmem30b	transmembrane protein 30B	2.10971	Inflammation，Glutamate receptor pathway,DNA methylation
Sh3rf2	SH3 domain containing ring finger 2	2.10675	Inflammation，DNA methylation
Tfec	transcription factor EC	2.08465	Inflammation
Flnc	filamin C, gamma	2.05399	Inflammation,Oxidative stress，DNA methylation
Kera	keratocan	2.02822	Inflammation
Dnah11	dynein, axonemal, heavy chain 11	1.99806	Inflammation，DNA methylation
Pla2g2d	phospholipase A2, group IID	1.9844	Inflammation,Oxidative stress,Glutamate receptor pathway,DNA methylation
Pcdhb1	protocadherin beta 1	1.95758	Inflammation，DNA methylation
Retnlg	resistin like gamma	1.90854	Inflammation，Glutamate receptor pathway
Fermt1	fermitin family member 1	1.85621	Inflammation，DNA methylation
Ly9	lymphocyte antigen 9	1.85471	Inflammation
Acss3	acyl-CoA synthetase short-chain family member 3	1.84027	Inflammation,Oxidative stress，Glutamate receptor pathway,DNA methylation
Lpin3	lipin 3	1.81011	Inflammation
Gstt3	glutathione S-transferase, theta 3	1.79814	Inflammation
Enpp3	ectonucleotide pyrophosphatase/phosphodiesterase 3	1.76674	Inflammation
Slc4a1	solute carrier family 4 (anion exchanger), member 1	1.75833	Inflammation
C4b	complement component 4B (Chido blood group)	1.7436	Inflammation，DNA methylation
Gli1	GLI-Kruppel family member GLI1	1.73753	Inflammation,Oxidative stress,Glutamate receptor pathway,DNA methylation
S100a8	S100 calcium binding protein A8 (calgranulin A)	1.73676	Inflammation,Oxidative stress，DNA methylation
Vwf	Von Willebrand factor	1.72642	Inflammation,Oxidative stress，Glutamate receptor pathway,DNA methylation
Dsc3	desmocollin 3	1.71365	Inflammation
Dnajb13	DnaJ heat shock protein family (Hsp40) member B13	1.71314	Inflammation
Clec10a	C-type lectin domain family 10, member A	1.68874	Inflammation,Oxidative stress，DNA methylation
Slc25a48	solute carrier family 25, member 48	1.64351	Inflammation，Glutamate receptor pathway
Cox6b2	cytochrome c oxidase subunit VIb polypeptide 2	1.6238	Inflammation,Oxidative stress，Glutamate receptor pathway,DNA methylation
Mapk13	mitogen-activated protein kinase 13	1.58079	Inflammation，DNA methylation
Itgb4	integrin beta 4	1.57203	Inflammation
Efhb	EF hand domain family, member B	1.5615	Inflammation,Oxidative stress，DNA methylation
Efemp1	epidermal growth factor-containing fibulin-like extracellular matrix protein 1	1.52499	Inflammation,Oxidative stress
Ppp1r26	protein phosphatase 1, regulatory subunit 26	1.52146	Inflammation
Fmo2	flavin containing monooxygenase 2	1.50716	Inflammation
Igfals	insulin-like growth factor binding protein, acid labile subunit	1.49144	Inflammation，Glutamate receptor pathway
Draxin	dorsal inhibitory axon guidance protein	1.48988	Inflammation
Rorc	RAR-related orphan receptor gamma	1.46384	Inflammation
Tgfbi	transforming growth factor, beta induced	1.44789	Inflammation，DNA methylation
Hhip	Hedgehog-interacting protein	1.43878	Inflammation,Oxidative stress
Prelp	proline arginine-rich end leucine-rich repeat	1.42667	Inflammation，DNA methylation
P2ry1	purinergic receptor P2Y, G-protein coupled 1	1.42502	Inflammation,Oxidative stress，DNA methylation
Tmem252	transmembrane protein 252	1.42067	Inflammation,Oxidative stress,Glutamate receptor pathway,DNA methylation
Chodl	chondrolectin	1.41722	Inflammation,Oxidative stress，DNA methylation
Smad6	SMAD family member 6	1.41355	Inflammation
Wnk4	WNK lysine deficient protein kinase 4	1.41155	Inflammation
Vamp5	vesicle-associated membrane protein 5	1.40128	Inflammation
Ajuba	ajuba LIM protein	1.39577	Inflammation,Oxidative stress，Glutamate receptor pathway,DNA methylation
Synpo2	synaptopodin 2	1.39478	Inflammation，DNA methylation
Ripk4	receptor-interacting serine-threonine kinase 4	1.39026	Inflammation，DNA methylation
Cndp1	carnosine dipeptidase 1 (metallopeptidase M20 family)	1.38248	Inflammation,Oxidative stress，Glutamate receptor pathway,DNA methylation
Pole	polymerase (DNA directed), epsilon	1.36261	Inflammation，DNA methylation
Hs3st3b1	heparan sulfate (glucosamine) 3-O-sulfotransferase 3B1	1.35392	Inflammation,Oxidative stress，DNA methylation
Zc3hav1	zinc finger CCCH type, antiviral 1	1.34088	Inflammation,Oxidative stress，DNA methylation
Ager	advanced glycosylation end product-specific receptor	1.33519	Inflammation,Oxidative stress,Glutamate receptor pathway,DNA methylation
Syne3	spectrin repeat containing, nuclear envelope family member 3	1.33315	Inflammation，Glutamate receptor pathway,DNA methylation
Cyb5r2	cytochrome b5 reductase 2	1.33074	Inflammation,Oxidative stress,Glutamate receptor pathway,DNA methylation
Myoc	myocilin	1.32957	Inflammation，DNA methylation
Mamstr	MEF2 activating motif and SAP domain containing transcriptional regulator	1.3243	Inflammation,Oxidative stress，Glutamate receptor pathway
Inmt	indolethylamine N-methyltransferase	1.32141	Inflammation,Oxidative stress，DNA methylation
Ahnak2	AHNAK nucleoprotein 2	1.31772	Inflammation,Oxidative stress
Epsti1	epithelial stromal interaction 1 (breast)	1.31767	Inflammation,Oxidative stress
Col6a2	collagen, type VI, alpha 2	1.31337	Inflammation,Oxidative stress，Glutamate receptor pathway,DNA methylation
Ch25h	cholesterol 25-hydroxylase	1.3116	Inflammation,Oxidative stress，Glutamate receptor pathway,DNA methylation
Crhr2	corticotropin releasing hormone receptor 2	1.30301	Inflammation,Glutamate receptor pathway,DNA methylation
Magix	MAGI family member, X-linked	1.28795	Inflammation,Oxidative stress，DNA methylation
Cnr2	cannabinoid receptor 2 (macrophage)	1.27553	Inflammation,Oxidative stress,Glutamate receptor pathway,DNA methylation
Rab37	RAB37, member RAS oncogene family	1.27346	Inflammation
Akr1b8	aldo-keto reductase family 1, member B8	1.25544	Inflammation,Oxidative stress,Glutamate receptor pathway
Thbs4	thrombospondin 4	1.2332	Inflammation,Oxidative stress，DNA methylation
Rbpjl	recombination signal binding protein for immunoglobulin kappa J region-like	1.21646	Inflammation，DNA methylation
Esr1	estrogen receptor 1 (alpha)	1.21542	Inflammation
Lrrn4	leucine rich repeat neuronal 4	1.21473	Inflammation,Oxidative stress，Glutamate receptor pathway,DNA methylation
Upk1b	uroplakin 1B	1.21275	Inflammation，DNA methylation
Tuft1	tuftelin 1	1.19627	Inflammation,Oxidative stress，DNA methylation
Plscr1	phospholipid scramblase 1	1.18891	Inflammation
Echdc3	enoyl Coenzyme A hydratase domain containing 3	1.18486	Inflammation,Oxidative stress
Dcdc5	doublecortin domain containing 5	1.18158	Inflammation，Glutamate receptor pathway,DNA methylation
Ubxn10	UBX domain protein 10	1.17993	Inflammation,Oxidative stress，DNA methylation
Cybb	cytochrome b-245, beta polypeptide	1.17736	Inflammation
Klhl30	kelch-like 30	1.17484	Inflammation，DNA methylation
Myct1	myc target 1	1.17453	Inflammation,Oxidative stress，Glutamate receptor pathway,DNA methylation
Sar1a	secretion associated Ras related GTPase 1A	1.17382	Inflammation
Calml4	calmodulin-like 4	1.16776	Inflammation,Oxidative stress，Glutamate receptor pathway,DNA methylation
Adamts9	a disintegrin-like and metallopeptidase (reprolysin type) with thrombospondin type 1 motif, 9	1.16558	Inflammation,Oxidative stress,Glutamate receptor pathway,DNA methylation
Cd274	CD274 antigen	1.16182	Inflammation,Oxidative stress,Glutamate receptor pathway,DNA methylation
Lsmem1	leucine-rich single-pass membrane protein 1	1.16046	Inflammation，Glutamate receptor pathway
Trib3	tribbles pseudokinase 3	1.16011	Inflammation,Oxidative stress,Glutamate receptor pathway,DNA methylation
Ccdc102a	coiled-coil domain containing 102A	1.15841	Inflammation,Oxidative stress,Glutamate receptor pathway,DNA methylation
Ldoc1	leucine zipper, down-regulated in cancer 1	1.15834	Inflammation,Oxidative stress，Glutamate receptor pathway,DNA methylation
Nnat	neuronatin	1.15522	Inflammation，DNA methylation
Actg2	actin, gamma 2, smooth muscle, enteric	1.15517	Inflammation,Oxidative stress，DNA methylation
Abca8a	ATP-binding cassette, sub-family A (ABC1), member 8a	1.15097	Inflammation，Glutamate receptor pathway,DNA methylation
Agtrap	angiotensin II, type I receptor-associated protein	1.14803	Inflammation,Oxidative stress，Glutamate receptor pathway,DNA methylation
Slc52a3	solute carrier protein family 52, member 3	1.1409	Inflammation
Stra6	stimulated by retinoic acid gene 6	1.14056	Inflammation，Glutamate receptor pathway,DNA methylation
Htra4	HtrA serine peptidase 4	1.13108	Inflammation，DNA methylation
Ifi27l2a	interferon, alpha-inducible protein 27 like 2A	1.13046	Inflammation
Parp12	poly (ADP-ribose) polymerase family, member 12	1.12414	Inflammation
Copz2	coatomer protein complex, subunit zeta 2	1.12358	Inflammation,Oxidative stress,Glutamate receptor pathway,DNA methylation
Tmem154	transmembrane protein 154	1.12345	Inflammation，Glutamate receptor pathway,DNA methylation
Fam71e1	family with sequence similarity 71, member E1	1.11291	Inflammation,Glutamate receptor pathway
Tmem200b	transmembrane protein 200B	1.11119	Inflammation,Oxidative stress，DNA methylation
Ifit3	interferon-induced protein with tetratricopeptide repeats 3	1.10829	Inflammation
Lrrc18	leucine rich repeat containing 18	1.10735	Inflammation
Renbp	renin binding protein	1.10707	Inflammation，Glutamate receptor pathway,DNA methylation
Ddx60	DEAD (Asp-Glu-Ala-Asp) box polypeptide 60	1.10618	Inflammation
Procr	protein C receptor, endothelial	1.10099	Inflammation
Sh3d21	SH3 domain containing 21	1.0979	Inflammation
Alpk3	alpha-kinase 3	1.09326	Inflammation,Oxidative stress，Glutamate receptor pathway,DNA methylation
Tecta	tectorin alpha	1.08991	Inflammation,Oxidative stress，Glutamate receptor pathway,DNA methylation
Slc12a3	solute carrier family 12, member 3	1.08795	Inflammation
Ppl	periplakin	1.08632	Inflammation
Prrx2	paired related homeobox 2	1.08192	Inflammation，DNA methylation
Lrg1	leucine-rich alpha-2-glycoprotein 1	1.0819	Inflammation,Oxidative stress，Glutamate receptor pathway,DNA methylation
Ngp	neutrophilic granule protein	1.08004	Inflammation
Tap1	transporter 1, ATP-binding cassette, sub-family B (MDR/TAP)	1.07886	Inflammation，DNA methylation
Cyp27a1	cytochrome P450, family 27, subfamily a, polypeptide 1	1.07494	Inflammation
B3gnt3	UDP-GlcNAc:betaGal beta-1,3-N-acetylglucosaminyltransferase 3	1.07221	Inflammation,Oxidative stress，DNA methylation
Trim5	tripartite motif-containing 5	1.05397	Inflammation
Anln	anillin, actin binding protein	1.0447	Inflammation,Oxidative stress，DNA methylation
Vil1	villin 1	1.04348	Inflammation，Glutamate receptor pathway
Slc5a5	solute carrier family 5 (sodium iodide symporter), member 5	1.04322	Inflammation，DNA methylation
Spag6	sperm associated antigen 6	1.04077	Inflammation
Gprin2	G protein regulated inducer of neurite outgrowth 2	1.03904	Inflammation
Cabp7	calcium binding protein 7	1.03845	Inflammation,Oxidative stress,Glutamate receptor pathway,DNA methylation
Tgif1	TGFB-induced factor homeobox 1	1.03754	Inflammation，DNA methylation
Chad	chondroadherin	1.03569	Inflammation,Oxidative stress，DNA methylation
Tap2	transporter 2, ATP-binding cassette, sub-family B (MDR/TAP)	1.03429	Inflammation
H2-K1	histocompatibility 2, K1, K region	1.03285	Inflammation
Col14a1	collagen, type XIV, alpha 1	1.03076	Inflammation,Oxidative stress，Glutamate receptor pathway,DNA methylation
Ttc21a	tetratricopeptide repeat domain 21A	1.0294	Inflammation，DNA methylation
Tshr	thyroid stimulating hormone receptor	1.02932	Inflammation,Oxidative stress，Glutamate receptor pathway,DNA methylation
Xaf1	XIAP associated factor 1	1.02572	Inflammation
Mybpc2	myosin binding protein C, fast-type	1.0245	Inflammation，DNA methylation
Tead4	TEA domain family member 4	1.01147	Inflammation，Glutamate receptor pathway,DNA methylation
Fmn1	formin 1	1.01028	Inflammation
Adam33	a disintegrin and metallopeptidase domain 33	1.00977	Inflammation,Oxidative stress，DNA methylation
Itpr3	inositol 1,4,5-triphosphate receptor 3	1.00972	Inflammation，DNA methylation
Aldh1a3	aldehyde dehydrogenase family 1, subfamily A3	-1.03757	Inflammation,Oxidative stress，Glutamate receptor pathway,DNA methylation
Prss16	protease, serine 16 (thymus)	-1.05589	Inflammation,Oxidative stress，DNA methylation
Exosc6	exosome component 6	-1.05988	Inflammation，Glutamate receptor pathway
Prkacb	protein kinase, cAMP dependent, catalytic, beta	-1.11934	Inflammation
Cd300lg	CD300 molecule like family member G	-1.13503	Inflammation,Oxidative stress，DNA methylation
Plin1	perilipin 1	-1.13593	Inflammation
Tnnc1	troponin C, cardiac/slow skeletal	-1.15171	Inflammation,Oxidative stress，Glutamate receptor pathway,DNA methylation
Il12a	interleukin 12a	-1.25407	Inflammation,Oxidative stress
Spx	spexin hormone	-1.25608	Inflammation,Oxidative stress,Glutamate receptor pathway,DNA methylation
Lpo	lactoperoxidase	-1.26313	Inflammation
Snai3	snail family zinc finger 3	-1.37869	Inflammation,Oxidative stress，Glutamate receptor pathway,DNA methylation
Cfd	complement factor D (adipsin)	-1.38583	Inflammation,Glutamate receptor pathway,DNA methylation
Dio3	deiodinase, iodothyronine type III	-1.44705	Inflammation，Glutamate receptor pathway,DNA methylation
Zmym1	zinc finger, MYM domain containing 1	-1.45443	Inflammation，DNA methylation
Nts	neurotensin	-1.48482	Inflammation，DNA methylation
Bmp8a	bone morphogenetic protein 8a	-1.51654	Inflammation,Oxidative stress，DNA methylation
Cenpi	centromere protein I	-1.55906	Inflammation,Oxidative stress，Glutamate receptor pathway,DNA methylation
B3gnt5	UDP-GlcNAc:betaGal beta-1,3-N-acetylglucosaminyltransferase 5	-1.58384	Inflammation，DNA methylation
Amdhd1	amidohydrolase domain containing 1	-1.68071	Inflammation,Oxidative stress，Glutamate receptor pathway,DNA methylation
Neurod4	neurogenic differentiation 4	-1.82107	Inflammation，DNA methylation
Ugt1a10	UDP glycosyltransferase 1 family, polypeptide A10	-1.96819	Inflammation,Oxidative stress，DNA methylation
Cryga	crystallin, gamma A	-2.0185	Inflammation,Oxidative stress，Glutamate receptor pathway,DNA methylation
Cyp26c1	cytochrome P450, family 26, subfamily c, polypeptide 1	-2.12872	Inflammation
Usp49	ubiquitin specific peptidase 49	-2.24794	Inflammation，DNA methylation
Gpr21	G protein-coupled receptor 21	-2.28528	Inflammation,Oxidative stress，Glutamate receptor pathway,DNA methylation
Yy2	Yy2 transcription factor	-2.47985	Inflammation，DNA methylation
Slc34a1	solute carrier family 34 (sodium phosphate), member 1	-2.5181	Inflammation
Klrg1	killer cell lectin-like receptor subfamily G, member 1	-2.61667	Inflammation

## Sheet: ACC 24 M
Depression related DEGs in the ACC of 24-month old mice compared with 2-month old mice
Name	Description	Log2FoldChange	Function
Defb1	defensin beta 1	4.05736	Inflammation,Apoptosis,Oxidative stress,DNA methylation
Cxcl10	chemokine (C-X-C motif) ligand 10	3.53761	Inflammation,Apoptosis,Oxidative stress,Synaptic plasticity,Glutamate receptor pathway,DNA methylation
Gas1	growth arrest specific 1	3.4329	Inflammation,Apoptosis,Glutamate receptor pathway,DNA methylation
Lcn2	lipocalin 2	3.27007	Inflammation,Apoptosis,Oxidative stress,Synaptic plasticity,Glutamate receptor pathway,DNA methylation
Aire	autoimmune regulator (autoimmune polyendocrinopathy candidiasis ectodermal dystrophy)	3.12903	Inflammation,Apoptosis,Oxidative stress,Glutamate receptor pathway,DNA methylation
Sost	sclerostin	2.92719	Inflammation,Apoptosis,Oxidative stress,DNA methylation
Cdk1	cyclin-dependent kinase 1	2.73452	Inflammation,Apoptosis,Oxidative stress,Synaptic plasticity,Glutamate receptor pathway,DNA methylation
Tbx21	T-box 21	2.44981	Inflammation,Apoptosis,Oxidative stress,DNA methylation
Lrp2	low density lipoprotein receptor-related protein 2	2.40438	Inflammation,Apoptosis,Oxidative stress,Synaptic plasticity,Glutamate receptor pathway,DNA methylation
Ngfr	nerve growth factor receptor (TNFR superfamily, member 16)	2.32835	Inflammation,Apoptosis,Oxidative stress,Synaptic plasticity,Glutamate receptor pathway,DNA methylation
Nnt	nicotinamide nucleotide transhydrogenase	2.30631	Inflammation,Apoptosis,Oxidative stress,DNA methylation
Lta	lymphotoxin A	2.1244	Inflammation,Apoptosis,Oxidative stress,Synaptic plasticity,Glutamate receptor pathway,DNA methylation
Tacr2	tachykinin receptor 2	1.98225	Inflammation,Apoptosis,Oxidative stress,Synaptic plasticity,Glutamate receptor pathway,DNA methylation
Scn5a	sodium channel, voltage-gated, type V, alpha	1.96258	Inflammation,Apoptosis,Oxidative stress,Glutamate receptor pathway,DNA methylation
Vdr	vitamin D (1,25-dihydroxyvitamin D3) receptor	1.90475	Inflammation,Apoptosis,Oxidative stress,Glutamate receptor pathway,DNA methylation
Itgax	integrin alpha X	1.85021	Inflammation,Apoptosis,Oxidative stress,Glutamate receptor pathway,DNA methylation
Il5	interleukin 5	1.77474	Inflammation,Apoptosis,Oxidative stress,Glutamate receptor pathway,DNA methylation
Ripk4	receptor-interacting serine-threonine kinase 4	1.69488	Inflammation,Apoptosis,Oxidative stress,DNA methylation
Crhr2	corticotropin releasing hormone receptor 2	1.64988	Inflammation,Apoptosis,Oxidative stress,Synaptic plasticity,Glutamate receptor pathway,DNA methylation
C4b	complement component 4B (Chido blood group)	1.59079	Inflammation,Apoptosis,Oxidative stress,Synaptic plasticity,Glutamate receptor pathway
S100a8	S100 calcium binding protein A8 (calgranulin A)	1.57174	Inflammation,Apoptosis,Oxidative stress,Glutamate receptor pathway,DNA methylation
Dll3	delta-like 3 (Drosophila)	1.55571	Inflammation,Apoptosis,DNA methylation
Abcc2	ATP-binding cassette, sub-family C (CFTR/MRP), member 2	1.47218	Inflammation,Apoptosis,Oxidative stress,Synaptic plasticity,Glutamate receptor pathway,DNA methylation
Ppl	periplakin	1.46033	Inflammation,Apoptosis,Oxidative stress,Glutamate receptor pathway,DNA methylation
Il2rb	interleukin 2 receptor, beta chain	1.37777	Inflammation,Apoptosis,Oxidative stress,Glutamate receptor pathway,DNA methylation
Hdc	histidine decarboxylase	1.37465	Inflammation,Apoptosis,Oxidative stress,Glutamate receptor pathway,DNA methylation
Avpr1a	arginine vasopressin receptor 1A	1.34123	Inflammation,Apoptosis,Oxidative stress,Synaptic plasticity,Glutamate receptor pathway,DNA methylation
Col6a1	collagen, type VI, alpha 1	1.32627	Inflammation,Apoptosis,Oxidative stress,Glutamate receptor pathway,DNA methylation
Col6a2	collagen, type VI, alpha 2	1.32271	Inflammation,Apoptosis,Oxidative stress,Glutamate receptor pathway,DNA methylation
Pole	polymerase (DNA directed), epsilon	1.31372	Inflammation,Apoptosis,DNA methylation
Ush1g	USH1 protein network component sans	1.28963	Inflammation
Oas2	2-5 oligoadenylate synthetase 2	1.26006	Inflammation,Apoptosis,DNA methylation
Esr1	estrogen receptor 1 (alpha)	1.25832	Inflammation,Apoptosis,Oxidative stress,Synaptic plasticity,Glutamate receptor pathway,DNA methylation
Gli1	GLI-Kruppel family member GLI1	1.22709	Inflammation,Apoptosis,Oxidative stress,Glutamate receptor pathway,DNA methylation
Hao2	hydroxyacid oxidase 2	1.21497	Inflammation
Lsp1	lymphocyte specific 1	1.18146	Inflammation,Apoptosis,Oxidative stress,DNA methylation
Hsd3b1	hydroxy-delta-5-steroid dehydrogenase, 3 beta- and steroid delta-isomerase 1	1.15522	Inflammation,Apoptosis,Oxidative stress,DNA methylation
Itgb4	integrin beta 4	1.14908	Inflammation,Apoptosis,Oxidative stress,DNA methylation
Slc12a3	solute carrier family 12, member 3	1.13787	Inflammation,Apoptosis,Oxidative stress,DNA methylation
Bbox1	butyrobetaine (gamma), 2-oxoglutarate dioxygenase 1 (gamma-butyrobetaine hydroxylase)	1.13322	Inflammation,DNA methylation
Inhbe	inhibin beta-E	1.1267	Inflammation,Apoptosis
Tlr9	toll-like receptor 9	1.10068	Inflammation,Apoptosis,Oxidative stress,Glutamate receptor pathway,DNA methylation
Fmo2	flavin containing monooxygenase 2	1.06332	Inflammation,Oxidative stress,DNA methylation
Ccna2	cyclin A2	1.06194	Inflammation,Apoptosis,Oxidative stress,Synaptic plasticity,Glutamate receptor pathway,DNA methylation
Mx1	MX dynamin-like GTPase 1	1.05143	Inflammation,Apoptosis,Oxidative stress,DNA methylation
Vwf	Von Willebrand factor	1.03136	Inflammation,Apoptosis,Oxidative stress,Glutamate receptor pathway,DNA methylation
Cyp11a1	cytochrome P450, family 11, subfamily a, polypeptide 1	-1.00793	Inflammation,Apoptosis,Oxidative stress,Synaptic plasticity,Glutamate receptor pathway,DNA methylation
Ednrb	endothelin receptor type B	-1.0112	Inflammation,Apoptosis,Oxidative stress,Glutamate receptor pathway,DNA methylation
Sphk1	sphingosine kinase 1	-1.0127	Inflammation,Apoptosis,Oxidative stress,DNA methylation
Il12a	interleukin 12a	-1.01488	Inflammation,Apoptosis,Oxidative stress,Glutamate receptor pathway,DNA methylation
Slc22a6	solute carrier family 22 (organic anion transporter), member 6	-1.02177	Inflammation,Apoptosis,Oxidative stress,Glutamate receptor pathway,DNA methylation
Stc2	stanniocalcin 2	-1.02512	Inflammation,Apoptosis,Oxidative stress,DNA methylation
Egr1	early growth response 1	-1.02601	Inflammation,Apoptosis,Oxidative stress,Synaptic plasticity,Glutamate receptor pathway,DNA methylation
Rgs4	regulator of G-protein signaling 4	-1.05114	Inflammation,Apoptosis,Synaptic plasticity,Glutamate receptor pathway,DNA methylation
Mdga1	MAM domain containing glycosylphosphatidylinositol anchor 1	-1.05451	Inflammation,Apoptosis
Slc16a7	solute carrier family 16 (monocarboxylic acid transporters), member 7	-1.0665	Inflammation,Oxidative stress,Synaptic plasticity,Glutamate receptor pathway,DNA methylation
Tagln	transgelin	-1.06894	Inflammation,Apoptosis,Oxidative stress,Synaptic plasticity,DNA methylation
Id3	inhibitor of DNA binding 3	-1.08675	Inflammation,Apoptosis,Oxidative stress,Glutamate receptor pathway,DNA methylation
Atp12a	ATPase, H+/K+ transporting, nongastric, alpha polypeptide	-1.09018	Inflammation,Apoptosis,Oxidative stress,Glutamate receptor pathway,DNA methylation
Dusp1	dual specificity phosphatase 1	-1.09596	Inflammation,Apoptosis,Oxidative stress,Synaptic plasticity,Glutamate receptor pathway,DNA methylation
Stbd1	starch binding domain 1	-1.09757	Inflammation,Oxidative stress
Bmp4	bone morphogenetic protein 4	-1.11362	Inflammation,Apoptosis,Oxidative stress,Synaptic plasticity,Glutamate receptor pathway,DNA methylation
Ifitm1	interferon induced transmembrane protein 1	-1.11937	Inflammation,Apoptosis,Oxidative stress,DNA methylation
Grpr	gastrin releasing peptide receptor	-1.12249	Inflammation,Apoptosis,Oxidative stress,Synaptic plasticity,Glutamate receptor pathway,DNA methylation
Bdnf	brain derived neurotrophic factor	-1.1263	Inflammation,Apoptosis,Oxidative stress,Synaptic plasticity,Glutamate receptor pathway,DNA methylation
Junb	jun B proto-oncogene	-1.13692	Inflammation,Apoptosis,Oxidative stress,Synaptic plasticity,Glutamate receptor pathway,DNA methylation
Aoc3	amine oxidase, copper containing 3	-1.15342	Inflammation,Apoptosis,Oxidative stress,Glutamate receptor pathway,DNA methylation
Ier2	immediate early response 2	-1.15623	Inflammation
Cdkn1a	cyclin-dependent kinase inhibitor 1A (P21)	-1.17545	Inflammation,Apoptosis,Oxidative stress,Glutamate receptor pathway,DNA methylation
Hspb1	heat shock protein 1	-1.18377	Inflammation,Apoptosis,Oxidative stress,Synaptic plasticity,Glutamate receptor pathway,DNA methylation
Nr4a1	nuclear receptor subfamily 4, group A, member 1	-1.18392	Inflammation,Apoptosis,Oxidative stress,Synaptic plasticity,Glutamate receptor pathway,DNA methylation
Gadd45b	growth arrest and DNA-damage-inducible 45 beta	-1.18725	Inflammation,Apoptosis,Oxidative stress,DNA methylation
Klf10	Kruppel-like factor 10	-1.19011	Inflammation,Apoptosis,Oxidative stress,Synaptic plasticity,Glutamate receptor pathway,DNA methylation
Tnnc1	troponin C, cardiac/slow skeletal	-1.19065	Inflammation,Apoptosis,Glutamate receptor pathway,DNA methylation
Slc47a1	solute carrier family 47, member 1	-1.23406	Inflammation,Oxidative stress,Glutamate receptor pathway,DNA methylation
Lum	lumican	-1.23882	Inflammation,Apoptosis,Oxidative stress
Prph	peripherin	-1.25057	Inflammation,Apoptosis,Oxidative stress,Glutamate receptor pathway,DNA methylation
Met	met proto-oncogene	-1.26108	Inflammation,Apoptosis,Oxidative stress,Synaptic plasticity,Glutamate receptor pathway,DNA methylation
Lox	lysyl oxidase	-1.30524	Inflammation,Apoptosis,Oxidative stress,Glutamate receptor pathway,DNA methylation
Cxcr4	chemokine (C-X-C motif) receptor 4	-1.3157	Inflammation,Apoptosis,Oxidative stress,Synaptic plasticity,Glutamate receptor pathway,DNA methylation
Col3a1	collagen, type III, alpha 1	-1.31753	Inflammation,Apoptosis,Oxidative stress,Glutamate receptor pathway,DNA methylation
Dusp6	dual specificity phosphatase 6	-1.33554	Inflammation,Apoptosis,Oxidative stress,DNA methylation
Sacs	sacsin	-1.36424	Inflammation,Oxidative stress,DNA methylation
Nrep	neuronal regeneration related protein	-1.3715	Inflammation,Synaptic plasticity,DNA methylation
Msx1	msh homeobox 1	-1.39763	Inflammation,Apoptosis,Oxidative stress,Glutamate receptor pathway,DNA methylation
Eif4e	eukaryotic translation initiation factor 4E	-1.4041	Inflammation,Apoptosis,Oxidative stress,Synaptic plasticity,Glutamate receptor pathway,DNA methylation
Fabp7	fatty acid binding protein 7, brain	-1.46054	Inflammation,Apoptosis,Oxidative stress,Glutamate receptor pathway,DNA methylation
Fos	FBJ osteosarcoma oncogene	-1.56082	Inflammation,Apoptosis,Oxidative stress,Synaptic plasticity,Glutamate receptor pathway,DNA methylation
Acta2	actin, alpha 2, smooth muscle, aorta	-1.56759	Inflammation,Apoptosis,Oxidative stress,Synaptic plasticity,Glutamate receptor pathway,DNA methylation
Tnfrsf25	tumor necrosis factor receptor superfamily, member 25	-1.57386	Inflammation,Apoptosis,Oxidative stress,Glutamate receptor pathway,DNA methylation
Arc	activity regulated cytoskeletal-associated protein	-1.58323	Inflammation,Apoptosis,Oxidative stress,Synaptic plasticity,Glutamate receptor pathway,DNA methylation
Nts	neurotensin	-1.6144	Inflammation,Apoptosis,Oxidative stress,Synaptic plasticity,Glutamate receptor pathway,DNA methylation
Prickle4	prickle planar cell polarity protein 4	-2.04928	Inflammation,Apoptosis,DNA methylation
Tbx22	T-box 22	-2.07563	Inflammation,DNA methylation
Slc6a4	solute carrier family 6 (neurotransmitter transporter, serotonin), member 4	-2.37228	Inflammation,Apoptosis,Oxidative stress,Synaptic plasticity,Glutamate receptor pathway,DNA methylation
Ido1	indoleamine 2,3-dioxygenase 1	-2.60609	Inflammation,Apoptosis,Oxidative stress,Synaptic plasticity,Glutamate receptor pathway,DNA methylation
Anxiety related DEGs in the ACC of 24-month old mice compared with 2-month old mice
Name	Description	Log2FoldChange	Function
Moap1	modulator of Apoptosis 1	6.15958	Inflammation,Glutamate receptor pathway,DNA methylation
Evi2b	ecotropic viral integration site 2b	4.98358	Inflammation,DNA methylation
Defb1	defensin beta 1	4.05736	Inflammation,Oxidative stress,DNA methylation
Pter	phosphotriesterase related	3.87221	Inflammation
Oas3	2-5 oligoadenylate synthetase 3	3.60284	Inflammation,Glutamate receptor pathway,DNA methylation
Cxcl10	chemokine (C-X-C motif) ligand 10	3.53761	Inflammation,Oxidative stress,Glutamate receptor pathway,DNA methylation
Gas1	growth arrest specific 1	3.4329	Inflammation,Glutamate receptor pathway,DNA methylation
Duxbl1	double homeobox B-like 1	3.36939	Inflammation
Lcn2	lipocalin 2	3.27007	Inflammation,Oxidative stress,Glutamate receptor pathway,DNA methylation
Lilrb4a	leukocyte immunoglobulin-like receptor, subfamily B, member 4A	3.22005	Inflammation
Ighg1	immunoglobulin heavy constant gamma 1 (G1m marker)	3.14677	Inflammation,Oxidative stress,DNA methylation
Aire	autoimmune regulator (autoimmune polyendocrinopathy candidiasis ectodermal dystrophy)	3.12903	Inflammation,Oxidative stress,Glutamate receptor pathway,DNA methylation
P2ry4	pyrimidinergic receptor P2Y, G-protein coupled, 4	2.95659	Inflammation,Oxidative stress,Glutamate receptor pathway,DNA methylation
Sost	sclerostin	2.92719	Inflammation,Oxidative stress,DNA methylation
Il23r	interleukin 23 receptor	2.9263	Inflammation,Oxidative stress,Glutamate receptor pathway,DNA methylation
Cxcr2	chemokine (C-X-C motif) receptor 2	2.89383	Inflammation,Oxidative stress,Glutamate receptor pathway,DNA methylation
Lefty2	left-right determination factor 2	2.89112	Inflammation,DNA methylation
Cyp2a5	cytochrome P450, family 2, subfamily a, polypeptide 5	2.81286	Inflammation
Fgr	FGR proto-oncogene, Src family tyrosine kinase	2.80308	Inflammation,Oxidative stress,Glutamate receptor pathway,DNA methylation
Prkag3	protein kinase, AMP-activated, gamma 3 non-catatlytic subunit	2.79266	Inflammation,Oxidative stress,DNA methylation
Cd300lb	CD300 molecule like family member B	2.78199	Inflammation
Pkd2l1	polycystic kidney disease 2-like 1	2.75896	Inflammation,Glutamate receptor pathway,DNA methylation
Hgd	homogentisate 1, 2-dioxygenase	2.73597	Inflammation,Oxidative stress,Glutamate receptor pathway
Cdk1	cyclin-dependent kinase 1	2.73452	Inflammation,Oxidative stress,Glutamate receptor pathway,DNA methylation
Pirt	phosphoinositide-interacting regulator of transient receptor potential channels	2.72893	Inflammation
Slc4a1	solute carrier family 4 (anion exchanger), member 1	2.6654	Inflammation,Oxidative stress,Glutamate receptor pathway,DNA methylation
Mep1b	meprin 1 beta	2.60608	Inflammation,Glutamate receptor pathway
Pcdhb1	protocadherin beta 1	2.60014	Inflammation
Ccr3	chemokine (C-C motif) receptor 3	2.59131	Inflammation,Oxidative stress,Glutamate receptor pathway,DNA methylation
Mstn	myostatin	2.52106	Inflammation,Oxidative stress,Glutamate receptor pathway,DNA methylation
Cldn8	claudin 8	2.49455	Inflammation,Oxidative stress
Chil3	chitinase-like 3	2.48595	Inflammation
Kera	keratocan	2.47737	Inflammation
Rp1l1	retinitis pigmentosa 1 homolog like 1	2.45531	Inflammation,Glutamate receptor pathway
Tbx21	T-box 21	2.44981	Inflammation,Oxidative stress,DNA methylation
Dmkn	dermokine	2.4336	Inflammation
Slc5a8	solute carrier family 5 (iodide transporter), member 8	2.42375	Inflammation,DNA methylation
Lrp2	low density lipoprotein receptor-related protein 2	2.40438	Inflammation,Oxidative stress,Glutamate receptor pathway,DNA methylation
Ngfr	nerve growth factor receptor (TNFR superfamily, member 16)	2.32835	Inflammation,Oxidative stress,Glutamate receptor pathway,DNA methylation
Nnt	nicotinamide nucleotide transhydrogenase	2.30631	Inflammation,Oxidative stress,DNA methylation
Batf	basic leucine zipper transcription factor, ATF-like	2.29872	Inflammation,DNA methylation
Fermt1	fermitin family member 1	2.27173	Inflammation,Glutamate receptor pathway
Lrrc10	leucine rich repeat containing 10	2.22556	Inflammation
Kcne2	potassium voltage-gated channel, Isk-related subfamily, gene 2	2.2031	Inflammation,Oxidative stress,DNA methylation
Exoc3l4	exocyst complex component 3-like 4	2.20195	Inflammation
Krt27	keratin 27	2.13135	Inflammation
Lta	lymphotoxin A	2.1244	Inflammation,Oxidative stress,Glutamate receptor pathway,DNA methylation
Retnlg	resistin like gamma	1.98594	Inflammation
Tmem79	transmembrane protein 79	1.98283	Inflammation,Oxidative stress
Tacr2	tachykinin receptor 2	1.98225	Inflammation,Oxidative stress,Glutamate receptor pathway,DNA methylation
Scn5a	sodium channel, voltage-gated, type V, alpha	1.96258	Inflammation,Oxidative stress,Glutamate receptor pathway,DNA methylation
Pla2g2d	phospholipase A2, group IID	1.90642	Inflammation,Oxidative stress,Glutamate receptor pathway,DNA methylation
Vdr	vitamin D (1,25-dihydroxyvitamin D3) receptor	1.90475	Inflammation,Oxidative stress,Glutamate receptor pathway,DNA methylation
Slc12a1	solute carrier family 12, member 1	1.89129	Inflammation,Oxidative stress,Glutamate receptor pathway,DNA methylation
Slc46a2	solute carrier family 46, member 2	1.87826	Inflammation
Zp2	zona pellucida glycoprotein 2	1.86144	Inflammation
Itgax	integrin alpha X	1.85021	Inflammation,Oxidative stress,Glutamate receptor pathway,DNA methylation
Dnah11	dynein, axonemal, heavy chain 11	1.84967	Inflammation,DNA methylation
Lpin3	lipin 3	1.83492	Inflammation,DNA methylation
Adgb	androglobin	1.83139	Inflammation
Izumo1r	IZUMO1 receptor, JUNO	1.81369	Inflammation,Glutamate receptor pathway,DNA methylation
Tmc5	transmembrane channel-like gene family 5	1.79761	Inflammation
Il5	interleukin 5	1.77474	Inflammation,Oxidative stress,Glutamate receptor pathway,DNA methylation
Spata19	spermatogenesis associated 19	1.74948	Inflammation
Spaca5	sperm acrosome associated 5	1.74592	Inflammation,Glutamate receptor pathway
Galnt5	UDP-N-acetyl-alpha-D-galactosamine:polypeptide N-acetylgalactosaminyltransferase 5	1.73618	Inflammation,DNA methylation
Lrrn4	leucine rich repeat neuronal 4	1.70313	Inflammation
Ripk4	receptor-interacting serine-threonine kinase 4	1.69488	Inflammation,Oxidative stress,DNA methylation
Padi6	peptidyl arginine deiminase, type VI	1.66876	Inflammation,DNA methylation
Aurkc	aurora kinase C	1.66454	Inflammation,DNA methylation
Crhr2	corticotropin releasing hormone receptor 2	1.64988	Inflammation,Oxidative stress,Glutamate receptor pathway,DNA methylation
Erich5	glutamate rich 5	1.63312	Inflammation
Tmem181b-ps	transmembrane protein 181B, pseudogene	1.6098	Inflammation
Ly9	lymphocyte antigen 9	1.60722	Inflammation,Oxidative stress
Ifi204	interferon activated gene 204	1.60242	Inflammation
C4b	complement component 4B (Chido blood group)	1.59079	Inflammation,Oxidative stress,Glutamate receptor pathway
Ttc21a	tetratricopeptide repeat domain 21A	1.58995	Inflammation,DNA methylation
Scn10a	sodium channel, voltage-gated, type X, alpha	1.58018	Inflammation,Glutamate receptor pathway,DNA methylation
S100a8	S100 calcium binding protein A8 (calgranulin A)	1.57174	Inflammation,Oxidative stress,Glutamate receptor pathway,DNA methylation
Epsti1	epithelial stromal interaction 1 (breast)	1.57092	Inflammation,Oxidative stress
Dll3	delta-like 3 (Drosophila)	1.55571	Inflammation,DNA methylation
Cdhr1	cadherin-related family member 1	1.55571	Inflammation
Spag16	sperm associated antigen 16	1.55504	Inflammation,DNA methylation
Gbp6	guanylate binding protein 6	1.53773	Inflammation
Hapln2	hyaluronan and proteoglycan link protein 2	1.53565	Inflammation
Clhc1	clathrin heavy chain linker domain containing 1	1.52549	Inflammation
Spag6	sperm associated antigen 6	1.51492	Inflammation,DNA methylation
Dcdc5	doublecortin domain containing 5	1.5146	Inflammation
Fam71e1	family with sequence similarity 71, member E1	1.503	Inflammation
Gpx8	glutathione peroxidase 8 (putative)	-1.52505	Inflammation,Oxidative stress,DNA methylation
Dkk2	dickkopf WNT signaling pathway inhibitor 2	-1.53709	Inflammation,Oxidative stress,DNA methylation
Fos	FBJ osteosarcoma oncogene	-1.56082	Inflammation,Oxidative stress,Glutamate receptor pathway,DNA methylation
Acta2	actin, alpha 2, smooth muscle, aorta	-1.56759	Inflammation,Oxidative stress,Glutamate receptor pathway,DNA methylation
Tnfrsf25	tumor necrosis factor receptor superfamily, member 25	-1.57386	Inflammation,Oxidative stress,Glutamate receptor pathway,DNA methylation
Rasl11a	RAS-like, family 11, member A	-1.58185	Inflammation
Arc	activity regulated cytoskeletal-associated protein	-1.58323	Inflammation,Oxidative stress,Glutamate receptor pathway,DNA methylation
Nts	neurotensin	-1.6144	Inflammation,Oxidative stress,Glutamate receptor pathway,DNA methylation
Sctr	secretin receptor	-1.65605	Inflammation,Oxidative stress,Glutamate receptor pathway,DNA methylation
Tdrd1	tudor domain containing 1	-1.75423	Inflammation,DNA methylation
Pnlip	pancreatic lipase	-1.77264	Inflammation,Oxidative stress,Glutamate receptor pathway,DNA methylation
Amdhd1	amidohydrolase domain containing 1	-1.83606	Inflammation
Nr4a3	nuclear receptor subfamily 4, group A, member 3	-1.867	Inflammation,Oxidative stress,DNA methylation
Ephx3	epoxide hydrolase 3	-1.91767	Inflammation,Oxidative stress,DNA methylation
Aqp7	aquaporin 7	-1.94128	Inflammation,Oxidative stress
Prss16	protease, serine 16 (thymus)	-1.96502	Inflammation
Cilp	cartilage intermediate layer protein, nucleotide pyrophosphohydrolase	-2.08518	Inflammation,Glutamate receptor pathway
Ugt1a10	UDP glycosyltransferase 1 family, polypeptide A10	-2.34285	Inflammation,Oxidative stress,Glutamate receptor pathway,DNA methylation
Cd69	CD69 antigen	-2.35088	Inflammation,Oxidative stress,Glutamate receptor pathway,DNA methylation
Slc6a4	solute carrier family 6 (neurotransmitter transporter, serotonin), member 4	-2.37228	Inflammation,Oxidative stress,Glutamate receptor pathway,DNA methylation
Snai3	snail family zinc finger 3	-2.37468	Inflammation,DNA methylation
Foxc2	forkhead box C2	-2.4307	Inflammation,Oxidative stress,Glutamate receptor pathway,DNA methylation
Arl9	ADP-ribosylation factor-like 9	-2.50804	Inflammation
Gchfr	GTP cyclohydrolase I feedback regulator	-2.51026	Inflammation,Oxidative stress,DNA methylation
Lpar3	lysophosphatidic acid receptor 3	-2.5673	Inflammation,Oxidative stress,Glutamate receptor pathway,DNA methylation
Ido1	indoleamine 2,3-dioxygenase 1	-2.60609	Inflammation,Oxidative stress,Glutamate receptor pathway,DNA methylation
Saa1	serum amyloid A 1	-2.61764	Inflammation,Oxidative stress,DNA methylation
Vsx1	visual system homeobox 1	-2.66563	Inflammation,Oxidative stress,Glutamate receptor pathway
Spo11	SPO11 meiotic protein covalently bound to DSB	-2.80566	Inflammation,DNA methylation
Nrk	Nik related kinase	-2.86735	Inflammation
Fam83e	family with sequence similarity 83, member E	-3.17276	Inflammation
Aldh1a3	aldehyde dehydrogenase family 1, subfamily A3	-3.257	Inflammation,Oxidative stress,DNA methylation
Adamts19	a disintegrin-like and metallopeptidase (reprolysin type) with thrombospondin type 1 motif, 19	-3.34241	Inflammation
Calcb	calcitonin-related polypeptide, beta	-3.35939	Inflammation,Oxidative stress,Glutamate receptor pathway
Hal	histidine ammonia lyase	-3.63809	Inflammation,Oxidative stress,Glutamate receptor pathway,DNA methylation

## Sheet: Amygdala 12 M
Depression related DEGs in the amygdala of 12-month old mice compared with 2-month old mice
Name	Description	Log2FoldChange	Function
Pax1	paired box 1	2.40665	Inflammation,DNA methylation
Ucn	urocortin	2.03104	Inflammation,Apoptosis,Oxidative stress,Synaptic plasticity,Glutamate receptor pathway,DNA methylation
Vdr	vitamin D (1,25-dihydroxyvitamin D3) receptor	1.60111	Inflammation,Apoptosis,Oxidative stress,Glutamate receptor pathway,DNA methylation
Rgn	regucalcin	1.527	Inflammation,Apoptosis,Oxidative stress,Glutamate receptor pathway,DNA methylation
Nppc	natriuretic peptide type C	1.10795	Inflammation,Apoptosis,Oxidative stress,Synaptic plasticity,Glutamate receptor pathway,DNA methylation
Kif11	kinesin family member 11	-1.01511	Inflammation,Apoptosis,Oxidative stress,Synaptic plasticity,Glutamate receptor pathway,DNA methylation
Nos2	nitric oxide synthase 2, inducible	-1.0216	Inflammation,Apoptosis,Oxidative stress,Synaptic plasticity,Glutamate receptor pathway,DNA methylation
Tfap2a	transcription factor AP-2, alpha	-1.03316	Inflammation,Apoptosis,Oxidative stress,Synaptic plasticity,Glutamate receptor pathway,DNA methylation
Pomc	pro-opiomelanocortin-alpha	-1.03867	Inflammation,Apoptosis,Oxidative stress,Synaptic plasticity,Glutamate receptor pathway,DNA methylation
Gpr50	G-protein-coupled receptor 50	-1.05651	Inflammation,Apoptosis,Oxidative stress,DNA methylation
Tnfrsf25	tumor necrosis factor receptor superfamily, member 25	-1.07565	Inflammation,Apoptosis,Oxidative stress,Glutamate receptor pathway,DNA methylation
Hba-a1	hemoglobin alpha, adult chain 1	-1.08181	Inflammation
Drd2	dopamine receptor D2	-1.17792	Inflammation,Apoptosis,Oxidative stress,Synaptic plasticity,Glutamate receptor pathway,DNA methylation
Igf2	insulin-like growth factor 2	-1.2484	Inflammation,Apoptosis,Oxidative stress,Synaptic plasticity,Glutamate receptor pathway,DNA methylation
Loxl2	lysyl oxidase-like 2	-1.27609	Inflammation,Apoptosis,Oxidative stress,DNA methylation
Col3a1	collagen, type III, alpha 1	-1.30141	Inflammation,Apoptosis,Oxidative stress,Glutamate receptor pathway,DNA methylation
Arpp19	cAMP-regulated phosphoprotein 19	-1.30448	Inflammation,Apoptosis
Nuf2	NUF2, NDC80 kinetochore complex component	-1.35145	Inflammation,Apoptosis,Glutamate receptor pathway
Lox	lysyl oxidase	-1.3744	Inflammation,Apoptosis,Oxidative stress,Glutamate receptor pathway,DNA methylation
Tg	thyroglobulin	-1.70288	Inflammation,Apoptosis,Oxidative stress,Glutamate receptor pathway,DNA methylation
Areg	amphiregulin	-1.94921	Inflammation,Apoptosis,Oxidative stress,DNA methylation
Actc1	actin, alpha, cardiac muscle 1	-2.23287	Inflammation,Apoptosis,Oxidative stress,Synaptic plasticity,Glutamate receptor pathway,DNA methylation
Prickle4	prickle planar cell polarity protein 4	-2.31423	Inflammation,Apoptosis,DNA methylation
Gata6	GATA binding protein 6	-2.38569	Inflammation,Apoptosis,Oxidative stress,Glutamate receptor pathway,DNA methylation
Aldoa	aldolase A, fructose-bisphosphate	-3.08017	Inflammation,Apoptosis,Oxidative stress,Glutamate receptor pathway,DNA methylation
Anxiety related DEGs in the amygdala of 12-month old mice compared with 2-month old mice
Name	Description	Log2FoldChange
C5ar2	complement component 5a receptor 2	3.02005	Inflammation,oxidative stress
Sox30	SRY (sex determining region Y)-box 30	2.90707	Inflammation，DNA methylation
Gcnt3	glucosaminyl (N-acetyl) transferase 3, mucin type	2.6834	Inflammation，DNA methylation
Aqp7	aquaporin 7	2.65795	Inflammation,oxidative stress
Pax1	paired box 1	2.40665	Inflammation，DNA methylation
Il21	interleukin 21	2.34201	Inflammation,oxidative stress，Glutamate receptor pathway,DNA methylation
Fetub	fetuin beta	2.32839	Inflammation
Vsx2	visual system homeobox 2	2.3228	Inflammation,oxidative stress，Glutamate receptor pathway
Klk6	kallikrein related-peptidase 6	2.31782	Inflammation,oxidative stress，Glutamate receptor pathway,DNA methylation
Bcl2l10	Bcl2-like 10	2.22994	Inflammation,oxidative stress，DNA methylation
Agr2	anterior gradient 2	2.07145	Inflammation,oxidative stress，DNA methylation
Pcdhb1	protocadherin beta 1	2.07069	Inflammation
Ucn	urocortin	2.03104	Inflammation,oxidative stress,Glutamate receptor pathway,DNA methylation
Rdh16	retinol dehydrogenase 16	2.02503	Inflammation，DNA methylation
Lect2	leukocyte cell-derived chemotaxin 2	1.84489	Inflammation，oxidative stress，Glutamate receptor pathway
Cd300lf	CD300 molecule like family member F	1.77792	Inflammation
Ism2	isthmin 2	1.7325	Inflammation
Haao	3-hydroxyanthranilate 3,4-dioxygenase	1.61309	Inflammation,oxidative stress，Glutamate receptor pathway,DNA methylation
Crybg2	crystallin beta-gamma domain containing 2	1.60672	Inflammation，DNA methylation
Vdr	vitamin D (1,25-dihydroxyvitamin D3) receptor	1.60111	Inflammation,oxidative stress，Glutamate receptor pathway,DNA methylation
Rab42	RAB42, member RAS oncogene family	1.56877	Inflammation
Rgn	regucalcin	1.527	Inflammation,oxidative stress，Glutamate receptor pathway,DNA methylation
Zbp1	Z-DNA binding protein 1	1.51307	Inflammation，DNA methylation
Spata45	spermatogenesis associated 45	1.51232	Inflammation
Hpcal4	hippocalcin-like 4	1.41547	Inflammation,oxidative stress，DNA methylation
Slc26a3	solute carrier family 26, member 3	1.39204	Inflammation，Glutamate receptor pathway
Dmgdh	dimethylglycine dehydrogenase precursor	1.38981	Inflammation，oxidative stress，DNA methylation
Pilra	paired immunoglobin-like type 2 receptor alpha	1.3742	Inflammation,oxidative stress
Wap	whey acidic protein	1.33974	Inflammation
Ugt1a7c	UDP glucuronosyltransferase 1 family, polypeptide A7C	1.30844	Inflammation
Nkx3-1	NK-3 transcription factor, locus 1 (Drosophila)	1.28259	Inflammation,oxidative stress，Glutamate receptor pathway,DNA methylation
Xpnpep3	X-prolyl aminopeptidase 3, mitochondrial	1.24116	Inflammation,oxidative stress
Fstl3	follistatin-like 3	1.2342	Inflammation
Erich5	glutamate rich 5	1.22841	Inflammation
Fam189a1	family with sequence similarity 189, member A1	1.22518	Inflammation
Fut4	fucosyltransferase 4	1.1793	Inflammation,oxidative stress，DNA methylation
Sall4	sal-like 4 (Drosophila)	1.15075	Inflammation，DNA methylation
Trim14	tripartite motif-containing 14	1.13503	Inflammation,oxidative stress
Vil1	villin 1	1.13239	Inflammation，Glutamate receptor pathway,DNA methylation
Knl1	kinetochore scaffold 1	1.11327	Inflammation，DNA methylation
Nppc	natriuretic peptide type C	1.10795	Inflammation,oxidative stress,Glutamate receptor pathway,DNA methylation
Ddias	DNA damage-induced apoptosis suppressor	1.06835	Inflammation,oxidative stress
Tmem181b-ps	transmembrane protein 181B, pseudogene	1.05771	Inflammation
Tmem129	transmembrane protein 129	1.05176	Inflammation
Gas7	growth arrest specific 7	1.05098	Inflammation，DNA methylation
Clec10a	C-type lectin domain family 10, member A	-1.00078	Inflammation，DNA methylation
Aspn	asporin	-1.00541	Inflammation
Kif11	kinesin family member 11	-1.01511	Inflammation,oxidative stress,Glutamate receptor pathway,DNA methylation
Serpina1a	serine (or cysteine) peptidase inhibitor, clade A, member 1A	-1.01595	Inflammation
Mylpf	myosin light chain, phosphorylatable, fast skeletal muscle	-1.01731	Inflammation
Nos2	nitric oxide synthase 2, inducible	-1.0216	Inflammation,oxidative stress,Glutamate receptor pathway,DNA methylation
Clec3b	C-type lectin domain family 3, member b	-1.02249	Inflammation,oxidative stress，DNA methylation
Slc35d2	solute carrier family 35, member D2	-1.02843	Inflammation
Mhrt	myosin heavy chain associated RNA transcript	-1.03059	Inflammation
Tfap2a	transcription factor AP-2, alpha	-1.03316	Inflammation,oxidative stress,Glutamate receptor pathway,DNA methylation
Pomc	pro-opiomelanocortin-alpha	-1.03867	Inflammation,oxidative stress,Glutamate receptor pathway,DNA methylation
Tssc4	tumor-suppressing subchromosomal transferable fragment 4	-1.04574	Inflammation，DNA methylation
Micalcl	MICAL C-terminal like	-1.05246	Inflammation
Gpr50	G-protein-coupled receptor 50	-1.05651	Inflammation,oxidative stress，DNA methylation
Tnfrsf25	tumor necrosis factor receptor superfamily, member 25	-1.07565	Inflammation,oxidative stress，Glutamate receptor pathway,DNA methylation
Hba-a1	hemoglobin alpha, adult chain 1	-1.08181	Inflammation
Chdh	choline dehydrogenase	-1.09507	Inflammation，DNA methylation
Zbtb12	zinc finger and BTB domain containing 12	-1.10238	Inflammation，DNA methylation
Myoc	myocilin	-1.12598	Inflammation,oxidative stress，Glutamate receptor pathway,DNA methylation
B3gnt5	UDP-GlcNAc:betaGal beta-1,3-N-acetylglucosaminyltransferase 5	-1.13797	Inflammation，DNA methylation
Hba-a2	hemoglobin alpha, adult chain 2	-1.14536	Inflammation
Drd2	dopamine receptor D2	-1.17792	Inflammation,oxidative stress,Glutamate receptor pathway,DNA methylation
Fam83e	family with sequence similarity 83, member E	-1.21731	Inflammation
Dusp27	dual specificity phosphatase 27 (putative)	-1.23381	Inflammation
Lrrc75b	leucine rich repeat containing 75B	-1.2382	Inflammation
Igf2	insulin-like growth factor 2	-1.2484	Inflammation,oxidative stress,Glutamate receptor pathway,DNA methylation
Card14	caspase recruitment domain family, member 14	-1.26234	Inflammation
Loxl2	lysyl oxidase-like 2	-1.27609	Inflammation,oxidative stress，DNA methylation
Col3a1	collagen, type III, alpha 1	-1.30141	Inflammation,oxidative stress，Glutamate receptor pathway,DNA methylation
Arpp19	cAMP-regulated phosphoprotein 19	-1.30448	Inflammation
Lrrc55	leucine rich repeat containing 55	-1.32967	Inflammation
Ccr1	chemokine (C-C motif) receptor 1	-1.33595	Inflammation,oxidative stress，Glutamate receptor pathway,DNA methylation
Fam83b	family with sequence similarity 83, member B	-1.34151	Inflammation
Mir98	microRNA 98	-1.34321	Inflammation，DNA methylation
Tpsg1	tryptase gamma 1	-1.34718	Inflammation
Nuf2	NUF2, NDC80 kinetochore complex component	-1.35145	Inflammation，Glutamate receptor pathway
Map3k7cl	Map3k7 C-terminal like	-1.35388	Inflammation
Sh2d4b	SH2 domain containing 4B	-1.36205	Inflammation,oxidative stress
Ovol1	ovo like zinc finger 1	-1.36718	Inflammation，DNA methylation
Lox	lysyl oxidase	-1.3744	Inflammation,oxidative stress，Glutamate receptor pathway,DNA methylation
Anxa8	annexin A8	-1.40287	Inflammation，DNA methylation
Igf2bp1	insulin-like growth factor 2 mRNA binding protein 1	-1.46774	Inflammation,oxidative stress，DNA methylation
Ckap2	cytoskeleton associated protein 2	-1.49714	Inflammation，DNA methylation
Sctr	secretin receptor	-1.49896	Inflammation,oxidative stress,Glutamate receptor pathway,DNA methylation
Igf2bp2	insulin-like growth factor 2 mRNA binding protein 2	-1.68754	Inflammation,oxidative stress，Glutamate receptor pathway,DNA methylation
Tg	thyroglobulin	-1.70288	Inflammation,oxidative stress，Glutamate receptor pathway,DNA methylation
Mbnl3	muscleblind like splicing factor 3	-1.73702	Inflammation
Chtf8	CTF8, chromosome transmission fidelity factor 8	-1.81138	Inflammation，DNA methylation
Areg	amphiregulin	-1.94921	Inflammation,oxidative stress，DNA methylation
Gpc2	glypican 2 (cerebroglycan)	-1.99772	Inflammation
Atp6v0a4	ATPase, H+ transporting, lysosomal V0 subunit A4	-2.0554	Inflammation，DNA methylation
Ppp1r27	protein phosphatase 1, regulatory subunit 27	-2.06723	Inflammation
Actc1	actin, alpha, cardiac muscle 1	-2.23287	Inflammation,oxidative stress,Glutamate receptor pathway,DNA methylation
Crisp1	cysteine-rich secretory protein 1	-2.24639	Inflammation，oxidative stress，DNA methylation
Tbx20	T-box 20	-2.26785	Inflammation,oxidative stress，DNA methylation
Cxcl11	chemokine (C-X-C motif) ligand 11	-2.2834	Inflammation,oxidative stress，Glutamate receptor pathway,DNA methylation
Lhx5	LIM homeobox protein 5	-2.32045	Inflammation
Gata6	GATA binding protein 6	-2.38569	Inflammation,oxidative stress，Glutamate receptor pathway,DNA methylation
Rufy4	RUN and FYVE domain containing 4	-2.47966	Inflammation，oxidative stress
Sln	sarcolipin	-2.54474	Inflammation，oxidative stress，Glutamate receptor pathway
Serpinf2	serine (or cysteine) peptidase inhibitor, clade F, member 2	-2.54756	Inflammation,oxidative stress，Glutamate receptor pathway,DNA methylation
Trim38	tripartite motif-containing 38	-2.69485	Inflammation
Crtam	cytotoxic and regulatory T cell molecule	-2.7569	Inflammation
Piwil4	piwi-like RNA-mediated gene silencing 4	-3.06489	Inflammation,oxidative stress，DNA methylation
Aldoa	aldolase A, fructose-bisphosphate	-3.08017	Inflammation,oxidative stress，Glutamate receptor pathway,DNA methylation

## Sheet: Amygdala 24 M
Depression related DEGs in the amygdala of 24-month old mice compared with 2-month old mice
Name	Description	Log2FoldChange	Function
Selp	selectin, platelet	3.16964	Inflammation,Apoptosis,Oxidative stress,Glutamate receptor,DNA methylation
Lcn2	lipocalin 2	3.08236	Inflammation,Apoptosis,Oxidative stress,Synaptic plasticity,Glutamate receptor,DNA methylation
S100a9	S100 calcium binding protein A9 (calgranulin B)	2.79384	Inflammation,Apoptosis,Oxidative stress,Glutamate receptor,DNA methylation
Tnf	tumor necrosis factor	2.56458	Inflammation,Apoptosis,Oxidative stress,Synaptic plasticity,Glutamate receptor,DNA methylation
Ghrh	growth hormone releasing hormone	2.54098	Inflammation,Apoptosis,Oxidative stress,Synaptic plasticity,Glutamate receptor,DNA methylation
Cckar	cholecystokinin A receptor	2.31096	Inflammation,Apoptosis,Oxidative stress,Synaptic plasticity,Glutamate receptor,DNA methylation
Cldn4	claudin 4	2.27835	Inflammation,Apoptosis,Oxidative stress,Glutamate receptor,DNA methylation
Nnt	nicotinamide nucleotide transhydrogenase	2.26054	Inflammation,Apoptosis,Oxidative stress,DNA methylation
Defb1	defensin beta 1	2.21895	Inflammation,Apoptosis,Oxidative stress,DNA methylation
Gnrhr	gonadotropin releasing hormone receptor	2.12306	Inflammation,Apoptosis,Oxidative stress,Synaptic plasticity,Glutamate receptor,DNA methylation
Tyr	tyrosinase	2.05262	Inflammation,Apoptosis,Oxidative stress,Synaptic plasticity,Glutamate receptor,DNA methylation
Oxt	oxytocin	1.81334	Inflammation,Apoptosis,Oxidative stress,Synaptic plasticity,Glutamate receptor,DNA methylation
S100a8	S100 calcium binding protein A8 (calgranulin A)	1.7806	Inflammation,Apoptosis,Oxidative stress,Glutamate receptor,DNA methylation
Tacr2	tachykinin receptor 2	1.69811	Inflammation,Apoptosis,Oxidative stress,Synaptic plasticity,Glutamate receptor,DNA methylation
Vdr	vitamin D (1,25-dihydroxyvitamin D3) receptor	1.66548	Inflammation,Apoptosis,Oxidative stress,Glutamate receptor,DNA methylation
Cyp2e1	cytochrome P450, family 2, subfamily e, polypeptide 1	1.60982	Inflammation,Apoptosis,Oxidative stress,Synaptic plasticity,Glutamate receptor,DNA methylation
Bcl3	B cell leukemia/lymphoma 3	1.59672	Inflammation,Apoptosis,Oxidative stress,Glutamate receptor,DNA methylation
C3	complement component 3	1.55719	Inflammation,Apoptosis,Oxidative stress,Synaptic plasticity,Glutamate receptor,DNA methylation
Rgn	regucalcin	1.53273	Inflammation,Apoptosis,Oxidative stress,Glutamate receptor,DNA methylation
Gck	glucokinase	1.46711	Inflammation,Apoptosis,Oxidative stress,Glutamate receptor,DNA methylation
Esr2	estrogen receptor 2 (beta)	1.42421	Inflammation,Apoptosis,Oxidative stress,Synaptic plasticity,Glutamate receptor,DNA methylation
Rsad2	radical S-adenosyl methionine domain containing 2	1.3941	Inflammation,Apoptosis,Oxidative stress,DNA methylation
Itih3	inter-alpha trypsin inhibitor, heavy chain 3	1.3929	Inflammation,Glutamate receptor,DNA methylation
Mpo	myeloperoxidase	1.3852	Inflammation,Apoptosis,Oxidative stress,Glutamate receptor,DNA methylation
Slc6a4	solute carrier family 6 (neurotransmitter transporter, serotonin), member 4	1.37365	Inflammation,Apoptosis,Oxidative stress,Synaptic plasticity,Glutamate receptor,DNA methylation
Frem3	Fras1 related extracellular matrix protein 3	1.29699	Inflammation,Oxidative stress
Gypa	glycophorin A	1.22893	Inflammation,Apoptosis,DNA methylation
Ccl5	chemokine (C-C motif) ligand 5	1.21689	Inflammation,Apoptosis,Oxidative stress,Synaptic plasticity,Glutamate receptor,DNA methylation
Gpat3	glycerol-3-phosphate acyltransferase 3	1.14202	Inflammation,Apoptosis,DNA methylation
Ppl	periplakin	1.10867	Inflammation,Apoptosis,Oxidative stress,Glutamate receptor,DNA methylation
Hnf1b	HNF1 homeobox B	1.10019	Inflammation,Apoptosis,Oxidative stress,Glutamate receptor,DNA methylation
Hsd3b1	hydroxy-delta-5-steroid dehydrogenase, 3 beta- and steroid delta-isomerase 1	1.05849	Inflammation,Apoptosis,Oxidative stress,DNA methylation
C4b	complement component 4B (Chido blood group)	1.01649	Inflammation,Apoptosis,Oxidative stress,Synaptic plasticity,Glutamate receptor
Gadl1	glutamate decarboxylase-like 1	1.01123	Inflammation,Oxidative stress,Glutamate receptor,DNA methylation
Dusp6	dual specificity phosphatase 6	-1.00014	Inflammation,Apoptosis,Oxidative stress,DNA methylation
Fn1	fibronectin 1	-1.01109	Inflammation,Apoptosis,Oxidative stress,Synaptic plasticity,Glutamate receptor,DNA methylation
Ddr2	discoidin domain receptor family, member 2	-1.02222	Inflammation,Apoptosis,Oxidative stress,DNA methylation
Hyal1	hyaluronoglucosaminidase 1	-1.02744	Inflammation,Apoptosis,Oxidative stress,DNA methylation
Junb	jun B proto-oncogene	-1.03117	Inflammation,Apoptosis,Oxidative stress,Synaptic plasticity,Glutamate receptor,DNA methylation
Nuf2	NUF2, NDC80 kinetochore complex component	-1.04061	Inflammation,Apoptosis,Glutamate receptor
Fosl2	fos-like antigen 2	-1.06205	Inflammation,Apoptosis,Oxidative stress,Synaptic plasticity,Glutamate receptor,DNA methylation
Slc26a2	solute carrier family 26 (sulfate transporter), member 2	-1.07635	Inflammation,Apoptosis,Oxidative stress,DNA methylation
Stbd1	starch binding domain 1	-1.08732	Inflammation,Oxidative stress
Pf4	platelet factor 4	-1.08733	Inflammation,Apoptosis,Oxidative stress,Glutamate receptor,DNA methylation
Ctsk	cathepsin K	-1.10924	Inflammation,Apoptosis,Oxidative stress,Glutamate receptor,DNA methylation
Ror2	receptor tyrosine kinase-like orphan receptor 2	-1.11045	Inflammation,Apoptosis,Oxidative stress,Synaptic plasticity,DNA methylation
Lct	lactase	-1.11263	Inflammation,Apoptosis,Oxidative stress,Glutamate receptor,DNA methylation
Thbs2	thrombospondin 2	-1.11617	Inflammation,Apoptosis,Oxidative stress,Synaptic plasticity,DNA methylation
Nid1	nidogen 1	-1.1219	Inflammation,Apoptosis,Oxidative stress,Synaptic plasticity,Glutamate receptor,DNA methylation
Adora2a	adenosine A2a receptor	-1.13464	Inflammation,Apoptosis,Oxidative stress,Synaptic plasticity,Glutamate receptor,DNA methylation
Cd4	CD4 antigen	-1.14271	Inflammation,Apoptosis,Oxidative stress,Synaptic plasticity,Glutamate receptor,DNA methylation
Trim63	tripartite motif-containing 63	-1.15919	Inflammation,Apoptosis,Oxidative stress,DNA methylation
Thbs1	thrombospondin 1	-1.17679	Inflammation,Apoptosis,Oxidative stress,Synaptic plasticity,Glutamate receptor,DNA methylation
Ier2	immediate early response 2	-1.1851	Inflammation
Cd40	CD40 antigen	-1.18614	Inflammation,Apoptosis,Oxidative stress,Synaptic plasticity,Glutamate receptor,DNA methylation
Enpp1	ectonucleotide pyrophosphatase/phosphodiesterase 1	-1.20455	Inflammation,Apoptosis,Oxidative stress,Glutamate receptor,DNA methylation
Dusp1	dual specificity phosphatase 1	-1.20577	Inflammation,Apoptosis,Oxidative stress,Synaptic plasticity,Glutamate receptor,DNA methylation
mt-Tq	mitochondrially encoded tRNA glutamine	-1.21549	Inflammation,Oxidative stress
Tnfrsf25	tumor necrosis factor receptor superfamily, member 25	-1.22877	Inflammation,Apoptosis,Oxidative stress,Glutamate receptor,DNA methylation
Btg2	B cell translocation gene 2, anti-proliferative	-1.23172	Inflammation,Apoptosis,Oxidative stress,Synaptic plasticity,Glutamate receptor,DNA methylation
Scarf2	scavenger receptor class F, member 2	-1.23998	Inflammation,DNA methylation
Tnfrsf11b	tumor necrosis factor receptor superfamily, member 11b (osteoprotegerin)	-1.2441	Inflammation,Apoptosis,Oxidative stress,Glutamate receptor,DNA methylation
Hsd17b2	hydroxysteroid (17-beta) dehydrogenase 2	-1.2619	Inflammation,Apoptosis,Oxidative stress,DNA methylation
Igfbp2	insulin-like growth factor binding protein 2	-1.26633	Inflammation,Apoptosis,Oxidative stress,Glutamate receptor,DNA methylation
Slc35g1	solute carrier family 35, member G1	-1.26915	Inflammation
Tnc	tenascin C	-1.29067	Inflammation,Apoptosis,Oxidative stress,Synaptic plasticity,Glutamate receptor,DNA methylation
Gpr50	G-protein-coupled receptor 50	-1.30521	Inflammation,Apoptosis,Oxidative stress,DNA methylation
Egr1	early growth response 1	-1.34925	Inflammation,Apoptosis,Oxidative stress,Synaptic plasticity,Glutamate receptor,DNA methylation
Tg	thyroglobulin	-1.35663	Inflammation,Apoptosis,Oxidative stress,Glutamate receptor,DNA methylation
Thbd	thrombomodulin	-1.35719	Inflammation,Apoptosis,Oxidative stress,Glutamate receptor,DNA methylation
Tfap2b	transcription factor AP-2 beta	-1.3629	Inflammation,Apoptosis,DNA methylation
Slc47a2	solute carrier family 47, member 2	-1.38158	Inflammation,DNA methylation
Tlr4	toll-like receptor 4	-1.40279	Inflammation,Apoptosis,Oxidative stress,Synaptic plasticity,Glutamate receptor,DNA methylation
Nr4a2	nuclear receptor subfamily 4, group A, member 2	-1.44768	Inflammation,Apoptosis,Oxidative stress,Synaptic plasticity,Glutamate receptor,DNA methylation
Aoc3	amine oxidase, copper containing 3	-1.45287	Inflammation,Apoptosis,Oxidative stress,Glutamate receptor,DNA methylation
Nr4a1	nuclear receptor subfamily 4, group A, member 1	-1.47588	Inflammation,Apoptosis,Oxidative stress,Synaptic plasticity,Glutamate receptor,DNA methylation
Bche	butyrylcholinesterase	-1.48823	Inflammation,Apoptosis,Oxidative stress,Synaptic plasticity,Glutamate receptor,DNA methylation
Islr	immunoglobulin superfamily containing leucine-rich repeat	-1.48966	Inflammation
Fabp7	fatty acid binding protein 7, brain	-1.49908	Inflammation,Apoptosis,Oxidative stress,Glutamate receptor,DNA methylation
Slc13a3	solute carrier family 13 (sodium-dependent dicarboxylate transporter), member 3	-1.54069	Inflammation,Apoptosis,Oxidative stress,Glutamate receptor,DNA methylation
Col1a2	collagen, type I, alpha 2	-1.58274	Inflammation,Apoptosis,Oxidative stress,Synaptic plasticity,Glutamate receptor,DNA methylation
Cdc25c	cell division cycle 25C	-1.59173	Inflammation,Apoptosis,Oxidative stress,Glutamate receptor,DNA methylation
Arc	activity regulated cytoskeletal-associated protein	-1.62655	Inflammation,Apoptosis,Oxidative stress,Synaptic plasticity,Glutamate receptor,DNA methylation
Nos2	nitric oxide synthase 2, inducible	-1.63423	Inflammation,Apoptosis,Oxidative stress,Synaptic plasticity,Glutamate receptor,DNA methylation
Anpep	alanyl (membrane) aminopeptidase	-1.63949	Inflammation,Apoptosis,Oxidative stress,Synaptic plasticity,Glutamate receptor,DNA methylation
Gjb2	gap junction protein, beta 2	-1.64482	Inflammation,Apoptosis,Oxidative stress,Synaptic plasticity,Glutamate receptor,DNA methylation
Col1a1	collagen, type I, alpha 1	-1.6507	Inflammation,Apoptosis,Oxidative stress,Glutamate receptor,DNA methylation
Col3a1	collagen, type III, alpha 1	-1.67964	Inflammation,Apoptosis,Oxidative stress,Glutamate receptor,DNA methylation
Cdh1	cadherin 1	-1.72449	Inflammation,Apoptosis,Oxidative stress,Synaptic plasticity,Glutamate receptor,DNA methylation
Fos	FBJ osteosarcoma oncogene	-1.75395	Inflammation,Apoptosis,Oxidative stress,Synaptic plasticity,Glutamate receptor,DNA methylation
Alx3	aristaless-like homeobox 3	-1.77253	Inflammation,Apoptosis,DNA methylation
Gata6	GATA binding protein 6	-1.78389	Inflammation,Apoptosis,Oxidative stress,Glutamate receptor,DNA methylation
Top2a	topoisomerase (DNA) II alpha	-1.85502	Inflammation,Apoptosis,Oxidative stress,Glutamate receptor,DNA methylation
Loxl2	lysyl oxidase-like 2	-1.88982	Inflammation,Apoptosis,Oxidative stress,DNA methylation
Kcnk5	potassium channel, subfamily K, member 5	-1.91921	Inflammation,DNA methylation
Ccnb1	cyclin B1	-1.97303	Inflammation,Apoptosis,Oxidative stress,Synaptic plasticity,Glutamate receptor,DNA methylation
Abcg8	ATP-binding cassette, sub-family G (WHITE), member 8	-2.2722	Inflammation,Oxidative stress
Nr5a1	nuclear receptor subfamily 5, group A, member 1	-2.30664	Inflammation,Apoptosis,Oxidative stress,DNA methylation
Slc47a1	solute carrier family 47, member 1	-2.43754	Inflammation,Oxidative stress,Glutamate receptor,DNA methylation
Egr2	early growth response 2	-2.53093	Inflammation,Apoptosis,Oxidative stress,Synaptic plasticity,Glutamate receptor,DNA methylation
Wt1	Wilms tumor 1 homolog	-2.72268	Inflammation,Apoptosis,Oxidative stress,Synaptic plasticity,Glutamate receptor,DNA methylation
Vnn1	vanin 1	-2.80139	Inflammation,Apoptosis,Oxidative stress,Glutamate receptor,DNA methylation
Areg	amphiregulin	-3.28638	Inflammation,Apoptosis,Oxidative stress,DNA methylation
Anxiety related DEGs in the amygdala of 24-month old mice compared with 2-month old mice
Name	Description	Log2FoldChange	Function
Map2k7	mitogen-activated protein kinase kinase 7	7.69674	Inflammation,Oxidative stress,DNA methylation
Pter	phosphotriesterase related	4.28492	Inflammation
Selp	selectin, platelet	3.16964	Inflammation,Oxidative stress,Glutamate receptor pathway,DNA methylation
Sox30	SRY (sex determining region Y)-box 30	3.16926	Inflammation,DNA methylation
Lcn2	lipocalin 2	3.08236	Inflammation,Oxidative stress,Glutamate receptor pathway,DNA methylation
Slc6a5	solute carrier family 6 (neurotransmitter transporter, glycine), member 5	3.02173	Inflammation,Oxidative stress,Glutamate receptor pathway,DNA methylation
S100a9	S100 calcium binding protein A9 (calgranulin B)	2.79384	Inflammation,Oxidative stress,Glutamate receptor pathway,DNA methylation
Clec4e	C-type lectin domain family 4, member e	2.77822	Inflammation,Oxidative stress,Glutamate receptor pathway
Ucn3	urocortin 3	2.7327	Inflammation,Oxidative stress,DNA methylation
Acsm5	acyl-CoA synthetase medium-chain family member 5	2.6927	Inflammation,DNA methylation
Chil3	chitinase-like 3	2.67966	Inflammation
Ighg1	immunoglobulin heavy constant gamma 1 (G1m marker)	2.58352	Inflammation,Oxidative stress,DNA methylation
Tnf	tumor necrosis factor	2.56458	Inflammation,Oxidative stress,Glutamate receptor pathway,DNA methylation
Ghrh	growth hormone releasing hormone	2.54098	Inflammation,Oxidative stress,Glutamate receptor pathway,DNA methylation
Rdh16	retinol dehydrogenase 16	2.53049	Inflammation,DNA methylation
Folr1	folate receptor 1 (adult)	2.48142	Inflammation,Glutamate receptor pathway,DNA methylation
Pax7	paired box 7	2.46539	Inflammation,Oxidative stress,Glutamate receptor pathway,DNA methylation
Lrrc37a	leucine rich repeat containing 37A	2.45531	Inflammation,DNA methylation
Tecta	tectorin alpha	2.41422	Inflammation
Cd300lf	CD300 molecule like family member F	2.40162	Inflammation
Pcdhb1	protocadherin beta 1	2.38862	Inflammation
St6galnac1	ST6 (alpha-N-acetyl-neuraminyl-2,3-beta-galactosyl-1,3)-N-acetylgalactosaminide alpha-2,6-sialyltransferase 1	2.38803	Inflammation,DNA methylation
Topaz1	testis and ovary specific PAZ domain containing 1	2.35158	Inflammation
Cyp2a5	cytochrome P450, family 2, subfamily a, polypeptide 5	2.31811	Inflammation
Cckar	cholecystokinin A receptor	2.31096	Inflammation,Oxidative stress,Glutamate receptor pathway,DNA methylation
Cldn4	claudin 4	2.27835	Inflammation,Oxidative stress,Glutamate receptor pathway,DNA methylation
Bnc1	basonuclin 1	2.26617	Inflammation,DNA methylation
Klk6	kallikrein related-peptidase 6	2.26375	Inflammation,Oxidative stress,Glutamate receptor pathway,DNA methylation
Nnt	nicotinamide nucleotide transhydrogenase	2.26054	Inflammation,Oxidative stress,DNA methylation
Cxcr2	chemokine (C-X-C motif) receptor 2	2.22619	Inflammation,Oxidative stress,Glutamate receptor pathway,DNA methylation
Defb1	defensin beta 1	2.21895	Inflammation,Oxidative stress,DNA methylation
Meox2	mesenchyme homeobox 2	2.21649	Inflammation,Oxidative stress,DNA methylation
Dynlrb2	dynein light chain roadblock-type 2	2.2071	Inflammation,Oxidative stress,Glutamate receptor pathway
Slfn4	schlafen 4	2.20344	Inflammation
Rtp2	receptor transporter protein 2	2.1948	Inflammation
Cngb1	cyclic nucleotide gated channel beta 1	2.17993	Inflammation,Oxidative stress,Glutamate receptor pathway,DNA methylation
Mapk13	mitogen-activated protein kinase 13	2.13271	Inflammation,Oxidative stress,Glutamate receptor pathway,DNA methylation
Gnrhr	gonadotropin releasing hormone receptor	2.12306	Inflammation,Oxidative stress,Glutamate receptor pathway,DNA methylation
Ccl22	chemokine (C-C motif) ligand 22	2.12212	Inflammation,Oxidative stress,DNA methylation
Slc6a19	solute carrier family 6 (neurotransmitter transporter), member 19	2.08903	Inflammation,Oxidative stress,Glutamate receptor pathway
Tyr	tyrosinase	2.05262	Inflammation,Oxidative stress,Glutamate receptor pathway,DNA methylation
Lect2	leukocyte cell-derived chemotaxin 2	2.01381	Inflammation,Oxidative stress,Glutamate receptor pathway
Spag16	sperm associated antigen 16	1.92503	Inflammation,DNA methylation
Ppp1r3a	protein phosphatase 1, regulatory (inhibitor) subunit 3A	1.83779	Inflammation,Glutamate receptor pathway,DNA methylation
Oxt	oxytocin	1.81334	Inflammation,Oxidative stress,Glutamate receptor pathway,DNA methylation
S100a8	S100 calcium binding protein A8 (calgranulin A)	1.7806	Inflammation,Oxidative stress,Glutamate receptor pathway,DNA methylation
Klhdc7b	kelch domain containing 7B	1.69925	Inflammation,DNA methylation
Tacr2	tachykinin receptor 2	1.69811	Inflammation,Oxidative stress,Glutamate receptor pathway,DNA methylation
Spata45	spermatogenesis associated 45	1.67849	Inflammation
Tmem181b-ps	transmembrane protein 181B, pseudogene	1.67386	Inflammation
Retnlb	resistin like beta	1.66861	Inflammation,Oxidative stress
Vdr	vitamin D (1,25-dihydroxyvitamin D3) receptor	1.66548	Inflammation,Oxidative stress,Glutamate receptor pathway,DNA methylation
Cdcp1	CUB domain containing protein 1	1.65425	Inflammation,Oxidative stress,DNA methylation
Myot	myotilin	1.64759	Inflammation,Oxidative stress
Fut7	fucosyltransferase 7	1.63986	Inflammation,Oxidative stress,DNA methylation
Tnnt2	troponin T2, cardiac	1.6356	Inflammation,Oxidative stress,Glutamate receptor pathway,DNA methylation
Cyp2e1	cytochrome P450, family 2, subfamily e, polypeptide 1	1.60982	Inflammation,Oxidative stress,Glutamate receptor pathway,DNA methylation
Bcl3	B cell leukemia/lymphoma 3	1.59672	Inflammation,Oxidative stress,Glutamate receptor pathway,DNA methylation
Spta1	spectrin alpha, erythrocytic 1	1.59508	Inflammation,Oxidative stress,DNA methylation
C3	complement component 3	1.55719	Inflammation,Oxidative stress,Glutamate receptor pathway,DNA methylation
Olfr220	olfactory receptor 220	1.55594	Inflammation
Spag6	sperm associated antigen 6	1.53789	Inflammation,DNA methylation
Rgn	regucalcin	1.53273	Inflammation,Oxidative stress,Glutamate receptor pathway,DNA methylation
Erich5	glutamate rich 5	1.5295	Inflammation
Sall4	sal-like 4 (Drosophila)	1.52438	Inflammation,DNA methylation
Pgr15l	G protein-coupled receptor 15-like	1.51135	Inflammation
Klhl31	kelch-like 31	1.50378	Inflammation,DNA methylation
Slc13a3	solute carrier family 13 (sodium-dependent dicarboxylate transporter), member 3	-1.54069	Inflammation,Oxidative stress,Glutamate receptor pathway,DNA methylation
Col1a2	collagen, type I, alpha 2	-1.58274	Inflammation,Oxidative stress,Glutamate receptor pathway,DNA methylation
Gja5	gap junction protein, alpha 5	-1.58602	Inflammation,Oxidative stress,Glutamate receptor pathway,DNA methylation
Cdc25c	cell division cycle 25C	-1.59173	Inflammation,Oxidative stress,Glutamate receptor pathway,DNA methylation
Hhip	Hedgehog-interacting protein	-1.59458	Inflammation,Oxidative stress,Glutamate receptor pathway,DNA methylation
Fam180a	family with sequence similarity 180, member A	-1.61956	Inflammation
Arc	activity regulated cytoskeletal-associated protein	-1.62655	Inflammation,Oxidative stress,Glutamate receptor pathway,DNA methylation
Nos2	nitric oxide synthase 2, inducible	-1.63423	Inflammation,Oxidative stress,Glutamate receptor pathway,DNA methylation
Anpep	alanyl (membrane) aminopeptidase	-1.63949	Inflammation,Oxidative stress,Glutamate receptor pathway,DNA methylation
Gjb2	gap junction protein, beta 2	-1.64482	Inflammation,Oxidative stress,Glutamate receptor pathway,DNA methylation
Col1a1	collagen, type I, alpha 1	-1.6507	Inflammation,Oxidative stress,Glutamate receptor pathway,DNA methylation
Krt80	keratin 80	-1.65948	Inflammation,DNA methylation
Col3a1	collagen, type III, alpha 1	-1.67964	Inflammation,Oxidative stress,Glutamate receptor pathway,DNA methylation
Bmp15	bone morphogenetic protein 15	-1.69841	Inflammation,Oxidative stress
Cdh1	cadherin 1	-1.72449	Inflammation,Oxidative stress,Glutamate receptor pathway,DNA methylation
Alx1	ALX homeobox 1	-1.74301	Inflammation,Oxidative stress,DNA methylation
Fos	FBJ osteosarcoma oncogene	-1.75395	Inflammation,Oxidative stress,Glutamate receptor pathway,DNA methylation
Mc5r	melanocortin 5 receptor	-1.76667	Inflammation,Oxidative stress,DNA methylation
Arsi	arylsulfatase i	-1.77778	Inflammation
Gata6	GATA binding protein 6	-1.78389	Inflammation,Oxidative stress,Glutamate receptor pathway,DNA methylation
Fhl5	four and a half LIM domains 5	-1.81551	Inflammation,Oxidative stress,Glutamate receptor pathway
Top2a	topoisomerase (DNA) II alpha	-1.85502	Inflammation,Oxidative stress,Glutamate receptor pathway,DNA methylation
Trpa1	transient receptor potential cation channel, subfamily A, member 1	-1.87126	Inflammation,Oxidative stress,Glutamate receptor pathway,DNA methylation
Loxl2	lysyl oxidase-like 2	-1.88982	Inflammation,Oxidative stress,DNA methylation
Col8a2	collagen, type VIII, alpha 2	-1.91521	Inflammation
Kcnk5	potassium channel, subfamily K, member 5	-1.91921	Inflammation,DNA methylation
Vsx1	visual system homeobox 1	-1.92891	Inflammation,Oxidative stress,Glutamate receptor pathway
Igf2bp2	insulin-like growth factor 2 mRNA binding protein 2	-1.95782	Inflammation,Oxidative stress,Glutamate receptor pathway,DNA methylation
Ckap2	cytoskeleton associated protein 2	-1.96792	Inflammation,DNA methylation
Ccnb1	cyclin B1	-1.97303	Inflammation,Oxidative stress,Glutamate receptor pathway,DNA methylation
Tspan8	tetraspanin 8	-1.98342	Inflammation,Glutamate receptor pathway,DNA methylation
Lman1l	lectin, mannose-binding 1 like	-1.98727	Inflammation
Anxa8	annexin A8	-1.99157	Inflammation,DNA methylation
Tfec	transcription factor EC	-1.99746	Inflammation,Oxidative stress
Cpz	carboxypeptidase Z	-2.00755	Inflammation,Oxidative stress
Asgr1	asialoglycoprotein receptor 1	-2.02429	Inflammation,Oxidative stress
Adamtsl3	ADAMTS-like 3	-2.05645	Inflammation
Card14	caspase recruitment domain family, member 14	-2.07915	Inflammation
Fat2	FAT atypical cadherin 2	-2.09425	Inflammation
Amdhd1	amidohydrolase domain containing 1	-2.1294	Inflammation
Serpinf2	serine (or cysteine) peptidase inhibitor, clade F, member 2	-2.13308	Inflammation,Oxidative stress,Glutamate receptor pathway,DNA methylation
Ccdc69	coiled-coil domain containing 69	-2.15468	Inflammation
Nr4a3	nuclear receptor subfamily 4, group A, member 3	-2.23874	Inflammation,Oxidative stress,DNA methylation
Cyp2f2	cytochrome P450, family 2, subfamily f, polypeptide 2	-2.24044	Inflammation
Ska1	spindle and kinetochore associated complex subunit 1	-2.24434	Inflammation
Igf2bp1	insulin-like growth factor 2 mRNA binding protein 1	-2.25505	Inflammation,Oxidative stress,DNA methylation
Abcg8	ATP-binding cassette, sub-family G (WHITE), member 8	-2.2722	Inflammation,Oxidative stress
Pkp3	plakophilin 3	-2.28319	Inflammation,Oxidative stress,DNA methylation
Cxcl11	chemokine (C-X-C motif) ligand 11	-2.2834	Inflammation,Oxidative stress,Glutamate receptor pathway,DNA methylation
Nr5a1	nuclear receptor subfamily 5, group A, member 1	-2.30664	Inflammation,Oxidative stress,DNA methylation
Tspan11	tetraspanin 11	-2.31565	Inflammation,DNA methylation
Lpar3	lysophosphatidic acid receptor 3	-2.34368	Inflammation,Oxidative stress,Glutamate receptor pathway,DNA methylation
Six1	sine oculis-related homeobox 1	-2.35977	Inflammation,Oxidative stress,Glutamate receptor pathway
Slc47a1	solute carrier family 47, member 1	-2.43754	Inflammation,Oxidative stress,Glutamate receptor pathway,DNA methylation
Egr2	early growth response 2	-2.53093	Inflammation,Oxidative stress,Glutamate receptor pathway,DNA methylation
Pdzk1ip1	PDZK1 interacting protein 1	-2.5781	Inflammation,Oxidative stress
Lypd2	Ly6/Plaur domain containing 2	-2.61758	Inflammation
Wt1	Wilms tumor 1 homolog	-2.72268	Inflammation,Oxidative stress,Glutamate receptor pathway,DNA methylation
Vnn1	vanin 1	-2.80139	Inflammation,Oxidative stress,Glutamate receptor pathway,DNA methylation
Areg	amphiregulin	-3.28638	Inflammation,Oxidative stress,DNA methylation
Insl6	insulin-like 6	-3.28814	Inflammation

## Sheet: Hippocampus 12 M
Cognitive dysfunction related DEGs in the hippocampus of 12-month old mice compared with 2-month old mice
Name	Description	Log2FoldChange	Function
Gadl1	glutamate decarboxylase-like 1	3.50543	Inflammation,Oxidative stress,Glutamate receptor pathway,DNA methylation
Defb1	defensin beta 1	3.13078	Inflammation,Apoptosis,Oxidative stress,DNA methylation
Fgf2	fibroblast growth factor 2	2.98817	Inflammation,Apoptosis,Oxidative stress,Synaptic plasticity,Glutamate receptor pathway,DNA methylation
Trdn	triadin	2.9584	Inflammation,Oxidative stress,Glutamate receptor pathway,DNA methylation
Otop2	otopetrin 2	2.90011	Inflammation
Stat4	signal transducer and activator of transcription 4	2.65985	Inflammation,Apoptosis,Oxidative stress,DNA methylation
Trpa1	transient receptor potential cation channel, subfamily A, member 1	2.60773	Inflammation,Apoptosis,Oxidative stress,Synaptic plasticity,Glutamate receptor pathway,DNA methylation
Fgf23	fibroblast growth factor 23	2.58048	Inflammation,Apoptosis,Oxidative stress,Glutamate receptor pathway,DNA methylation
Pck1	phosphoenolpyruvate carboxykinase 1, cytosolic	2.40566	Inflammation,Apoptosis,Oxidative stress,Glutamate receptor pathway,DNA methylation
Vdr	vitamin D (1,25-dihydroxyvitamin D3) receptor	2.39955	Inflammation,Apoptosis,Oxidative stress,Glutamate receptor pathway,DNA methylation
Fabp4	fatty acid binding protein 4, adipocyte	2.39504	Inflammation,Apoptosis,Oxidative stress,DNA methylation
Mgam	maltase-glucoamylase	2.27248	Inflammation,Apoptosis,Oxidative stress,Glutamate receptor pathway,DNA methylation
Fgg	fibrinogen gamma chain	2.26499	Inflammation,Apoptosis,Oxidative stress,Glutamate receptor pathway
Plg	plasminogen	2.19834	Inflammation,Apoptosis,Oxidative stress,Synaptic plasticity,Glutamate receptor pathway,DNA methylation
Lcn2	lipocalin 2	2.02286	Inflammation,Apoptosis,Oxidative stress,Synaptic plasticity,Glutamate receptor pathway,DNA methylation
Aire	autoimmune regulator (autoimmune polyendocrinopathy candidiasis ectodermal dystrophy)	1.92391	Inflammation,Apoptosis,Oxidative stress,Glutamate receptor pathway,DNA methylation
Otof	otoferlin	1.92232	Inflammation,Glutamate receptor pathway
Hrh1	histamine receptor H1	1.91133	Inflammation,Apoptosis,Oxidative stress,Synaptic plasticity,Glutamate receptor pathway,DNA methylation
Spag6	sperm associated antigen 6	1.88198	Inflammation,Apoptosis,DNA methylation
Galr3	galanin receptor 3	1.83651	Inflammation,Glutamate receptor pathway,DNA methylation
Gas1	growth arrest specific 1	1.82961	Inflammation,Apoptosis,Glutamate receptor pathway,DNA methylation
Zp2	zona pellucida glycoprotein 2	1.74896	Inflammation
Wnt10b	wingless-type MMTV integration site family, member 10B	1.70764	Inflammation,Apoptosis,DNA methylation
Trpm1	transient receptor potential cation channel, subfamily M, member 1	1.64519	Inflammation,Apoptosis,Oxidative stress,Synaptic plasticity,Glutamate receptor pathway
Prph	peripherin	1.6111	Inflammation,Apoptosis,Oxidative stress,Glutamate receptor pathway,DNA methylation
Casp1	caspase 1	1.59139	Inflammation,Apoptosis,Oxidative stress,Synaptic plasticity,Glutamate receptor pathway,DNA methylation
Rsph6a	radial spoke head 6 homolog A (Chlamydomonas)	1.57972	Inflammation
Stox1	storkhead box 1	1.55442	Inflammation,Apoptosis,Oxidative stress,Glutamate receptor pathway,DNA methylation
Tnnt2	troponin T2, cardiac	1.53085	Inflammation,Apoptosis,Oxidative stress,Synaptic plasticity,Glutamate receptor pathway,DNA methylation
Cdsn	corneodesmosin	1.47919	Inflammation,DNA methylation
Glis1	GLIS family zinc finger 1	1.46065	Inflammation,Apoptosis,Oxidative stress,DNA methylation
Trpv1	transient receptor potential cation channel, subfamily V, member 1	1.44338	Inflammation,Apoptosis,Oxidative stress,Synaptic plasticity,Glutamate receptor pathway,DNA methylation
Fermt1	fermitin family member 1	1.33952	Inflammation,Apoptosis,Glutamate receptor pathway
Cd6	CD6 antigen	1.3244	Inflammation,Apoptosis,Glutamate receptor pathway
Oprk1	opioid receptor, kappa 1	1.27665	Inflammation,Apoptosis,Oxidative stress,Synaptic plasticity,Glutamate receptor pathway,DNA methylation
Mypn	myopalladin	1.27396	Inflammation,Oxidative stress,Synaptic plasticity,DNA methylation
Ly9	lymphocyte antigen 9	1.27153	Inflammation,Apoptosis,Oxidative stress
Col5a1	collagen, type V, alpha 1	1.23668	Inflammation,Apoptosis,Oxidative stress,DNA methylation
Tnfrsf13c	tumor necrosis factor receptor superfamily, member 13c	1.23434	Inflammation,Apoptosis,Oxidative stress,Synaptic plasticity,Glutamate receptor pathway,DNA methylation
Tgm3	transglutaminase 3, E polypeptide	1.20052	Inflammation,Apoptosis,Oxidative stress,Synaptic plasticity,Glutamate receptor pathway,DNA methylation
Cd8a	CD8 antigen, alpha chain	1.1295	Inflammation,Apoptosis,Oxidative stress,Synaptic plasticity,Glutamate receptor pathway,DNA methylation
Rnf207	ring finger protein 207	1.11801	Inflammation,Apoptosis
Mapk13	mitogen-activated protein kinase 13	1.11128	Inflammation,Apoptosis,Oxidative stress,Glutamate receptor pathway,DNA methylation
Slc13a5	solute carrier family 13 (sodium-dependent citrate transporter), member 5	1.10501	Inflammation,Oxidative stress,Synaptic plasticity,DNA methylation
F12	coagulation factor XII (Hageman factor)	1.05806	Inflammation,Apoptosis,Oxidative stress,Glutamate receptor pathway,DNA methylation
Sepsecs	Sep (O-phosphoserine) tRNA:Sec (selenocysteine) tRNA synthase	1.05382	Inflammation,Apoptosis,Oxidative stress,Glutamate receptor pathway,DNA methylation
Il1r2	interleukin 1 receptor, type II	1.04511	Inflammation,Apoptosis,Oxidative stress,Synaptic plasticity,Glutamate receptor pathway,DNA methylation
Rspo1	R-spondin 1	1.04487	Inflammation,Apoptosis,DNA methylation
Mst1r	macrophage stimulating 1 receptor (c-met-related tyrosine kinase)	1.03891	Inflammation,Apoptosis,Oxidative stress,Synaptic plasticity,DNA methylation
Ndufaf4	NADH dehydrogenase (ubiquinone) 1 alpha subcomplex, assembly factor 4	1.03341	Inflammation,Apoptosis,DNA methylation
Ndn	necdin	1.02519	Inflammation,Apoptosis,Oxidative stress,Synaptic plasticity,DNA methylation
Ntsr1	neurotensin receptor 1	1.02262	Inflammation,Apoptosis,Oxidative stress,Synaptic plasticity,Glutamate receptor pathway,DNA methylation
Igfbp6	insulin-like growth factor binding protein 6	1.00275	Inflammation,Apoptosis,Oxidative stress,DNA methylation
Crlf1	cytokine receptor-like factor 1	-1.00069	Inflammation,Apoptosis,Oxidative stress
Fam167a	family with sequence similarity 167, member A	-1.00386	Inflammation,Oxidative stress
Pde6c	phosphodiesterase 6C, cGMP specific, cone, alpha prime	-1.01598	Inflammation,Apoptosis,DNA methylation
Usf3	upstream transcription factor family member 3	-1.02182	Inflammation,DNA methylation
Plp1	proteolipid protein (myelin) 1	-1.0228	Inflammation,Apoptosis,Oxidative stress,Synaptic plasticity,Glutamate receptor pathway,DNA methylation
Slc12a2	solute carrier family 12, member 2	-1.03666	Inflammation,Apoptosis,Oxidative stress,Synaptic plasticity,Glutamate receptor pathway,DNA methylation
Chst3	carbohydrate (chondroitin 6/keratan) sulfotransferase 3	-1.04305	Inflammation,Synaptic plasticity,Glutamate receptor pathway,DNA methylation
Cxcr4	chemokine (C-X-C motif) receptor 4	-1.0476	Inflammation,Apoptosis,Oxidative stress,Synaptic plasticity,Glutamate receptor pathway,DNA methylation
Dsp	desmoplakin	-1.04773	Inflammation,Apoptosis,Oxidative stress,Glutamate receptor pathway,DNA methylation
Mmp2	matrix metallopeptidase 2	-1.04834	Inflammation,Apoptosis,Oxidative stress,Synaptic plasticity,Glutamate receptor pathway,DNA methylation
Robo3	roundabout guidance receptor 3	-1.05526	Inflammation,DNA methylation
Dnali1	dynein, axonemal, light intermediate polypeptide 1	-1.08055	Inflammation,DNA methylation
Nuf2	NUF2, NDC80 kinetochore complex component	-1.0809	Inflammation,Apoptosis,Glutamate receptor pathway
Serpinf2	serine (or cysteine) peptidase inhibitor, clade F, member 2	-1.09667	Inflammation,Apoptosis,Oxidative stress,Glutamate receptor pathway,DNA methylation
Col17a1	collagen, type XVII, alpha 1	-1.10044	Inflammation,Apoptosis,Oxidative stress,Synaptic plasticity,DNA methylation
Prrg4	proline rich Gla (G-carboxyglutamic acid) 4 (transmembrane)	-1.11507	Inflammation,Glutamate receptor pathway
Prkcd	protein kinase C, delta	-1.11586	Inflammation,Apoptosis,Oxidative stress,Synaptic plasticity,Glutamate receptor pathway,DNA methylation
Smad6	SMAD family member 6	-1.12107	Inflammation,Apoptosis,Oxidative stress,DNA methylation
Lhb	luteinizing hormone beta	-1.12179	Inflammation,Apoptosis,Glutamate receptor pathway,DNA methylation
Ebf3	early B cell factor 3	-1.13504	Inflammation,Apoptosis,DNA methylation
Hdc	histidine decarboxylase	-1.13981	Inflammation,Apoptosis,Oxidative stress,Glutamate receptor pathway,DNA methylation
Igsf5	immunoglobulin superfamily, member 5	-1.15885	Inflammation
Mpp7	membrane protein, palmitoylated 7 (MAGUK p55 subfamily member 7)	-1.16258	Inflammation,Apoptosis,Oxidative stress,DNA methylation
Wnt2	wingless-type MMTV integration site family, member 2	-1.18065	Inflammation,Apoptosis,Oxidative stress,Synaptic plasticity,DNA methylation
Qdpr	quinoid dihydropteridine reductase	-1.20692	Inflammation,Apoptosis,Oxidative stress,Synaptic plasticity,Glutamate receptor pathway,DNA methylation
Nr1h4	nuclear receptor subfamily 1, group H, member 4	-1.25591	Inflammation,Apoptosis,Oxidative stress,Synaptic plasticity,Glutamate receptor pathway,DNA methylation
Pcdh12	protocadherin 12	-1.26785	Inflammation,Apoptosis,Synaptic plasticity
Kif11	kinesin family member 11	-1.2756	Inflammation,Apoptosis,Oxidative stress,Synaptic plasticity,Glutamate receptor pathway,DNA methylation
Klk7	kallikrein related-peptidase 7 (chymotryptic, stratum corneum)	-1.28305	Inflammation,Apoptosis,Oxidative stress
Marveld3	MARVEL (membrane-associating) domain containing 3	-1.30998	Inflammation
Tph1	tryptophan hydroxylase 1	-1.31025	Inflammation,Apoptosis,Oxidative stress,Synaptic plasticity,Glutamate receptor pathway,DNA methylation
Brip1	BRCA1 interacting protein C-terminal helicase 1	-1.31554	Inflammation,Apoptosis,Oxidative stress,DNA methylation
Dbh	dopamine beta hydroxylase	-1.32529	Inflammation,Apoptosis,Oxidative stress,Synaptic plasticity,Glutamate receptor pathway,DNA methylation
Armc4	armadillo repeat containing 4	-1.34345	Inflammation,DNA methylation
Acox2	acyl-Coenzyme A oxidase 2, branched chain	-1.37031	Inflammation,Oxidative stress,DNA methylation
Iyd	iodotyrosine deiodinase	-1.3981	Inflammation,Oxidative stress
Bst2	bone marrow stromal cell antigen 2	-1.44578	Inflammation,Apoptosis,Oxidative stress,Glutamate receptor pathway,DNA methylation
Rhod	ras homolog family member D	-1.44947	Inflammation,Apoptosis,Oxidative stress,Synaptic plasticity,Glutamate receptor pathway,DNA methylation
Sgms2	sphingomyelin synthase 2	-1.49272	Inflammation,Apoptosis,Oxidative stress,DNA methylation
Ptx3	pentraxin related gene	-1.49879	Inflammation,Apoptosis,Oxidative stress,Synaptic plasticity,DNA methylation
Elf5	E74-like factor 5	-1.54906	Inflammation,Apoptosis,Oxidative stress,DNA methylation
Cdr2	cerebellar degeneration-related 2	-1.60302	Inflammation,Apoptosis,Oxidative stress,Glutamate receptor pathway,DNA methylation
Foxj1	forkhead box J1	-1.6063	Inflammation,Oxidative stress
Exoc3l2	exocyst complex component 3-like 2	-1.6587	Inflammation,Glutamate receptor pathway
Col13a1	collagen, type XIII, alpha 1	-1.65908	Inflammation,Apoptosis,Oxidative stress
Lct	lactase	-1.6612	Inflammation,Apoptosis,Oxidative stress,Glutamate receptor pathway,DNA methylation
Cxcl10	chemokine (C-X-C motif) ligand 10	-1.67883	Inflammation,Apoptosis,Oxidative stress,Synaptic plasticity,Glutamate receptor pathway,DNA methylation
Sost	sclerostin	-1.76262	Inflammation,Apoptosis,Oxidative stress,DNA methylation
Cfap43	cilia and flagella associated protein 43	-1.78417	Inflammation,Synaptic plasticity
Dnajb13	DnaJ heat shock protein family (Hsp40) member B13	-1.80886	Inflammation,Apoptosis
Msx1	msh homeobox 1	-1.81109	Inflammation,Apoptosis,Oxidative stress,Glutamate receptor pathway,DNA methylation
Agbl2	ATP/GTP binding protein-like 2	-1.81617	Inflammation,Apoptosis,DNA methylation
Cfi	complement component factor i	-1.82543	Inflammation,Apoptosis,Oxidative stress,Glutamate receptor pathway,DNA methylation
Ak9	adenylate kinase 9	-1.83915	Inflammation,Apoptosis
Cngb1	cyclic nucleotide gated channel beta 1	-1.92114	Inflammation,Apoptosis,Oxidative stress,Synaptic plasticity,Glutamate receptor pathway,DNA methylation
Cys1	cystin 1	-1.93922	Inflammation
Adgrv1	adhesion G protein-coupled receptor V1	-1.94991	Inflammation,Apoptosis
Atp8b4	ATPase, class I, type 8B, member 4	-2.20501	Inflammation,DNA methylation
Pax8	paired box 8	-2.23151	Inflammation,Apoptosis,Oxidative stress,DNA methylation
Gal	galanin	-2.28722	Inflammation,Apoptosis,Oxidative stress,Synaptic plasticity,Glutamate receptor pathway,DNA methylation
Gpr50	G-protein-coupled receptor 50	-2.32919	Inflammation,Apoptosis,Oxidative stress,DNA methylation
Selp	selectin, platelet	-2.34874	Inflammation,Apoptosis,Oxidative stress,Glutamate receptor pathway,DNA methylation
Tgm6	transglutaminase 6	-2.36793	Inflammation,Apoptosis,Glutamate receptor pathway
Irx5	Iroquois related homeobox 5 (Drosophila)	-2.37165	Inflammation,Apoptosis,DNA methylation
Eomes	eomesodermin	-2.39047	Inflammation,Apoptosis,Oxidative stress,DNA methylation
Crx	cone-rod homeobox	-2.41447	Inflammation,Apoptosis,Synaptic plasticity,Glutamate receptor pathway,DNA methylation
Slc39a4	solute carrier family 39 (zinc transporter), member 4	-2.51473	Inflammation,Apoptosis,Glutamate receptor pathway
Iapp	islet amyloid polypeptide	-2.55487	Inflammation,Apoptosis,Oxidative stress,Synaptic plasticity,Glutamate receptor pathway,DNA methylation
Cdk1	cyclin-dependent kinase 1	-2.91347	Inflammation,Apoptosis,Oxidative stress,Synaptic plasticity,Glutamate receptor pathway,DNA methylation
Avpr1b	arginine vasopressin receptor 1B	-3.19449	Inflammation,DNA methylation
Tulp1	tubby like protein 1	-3.43364	Inflammation,Apoptosis,Synaptic plasticity
Lhx5	LIM homeobox protein 5	-3.46906	Inflammation

## Sheet: Hippocampus 24 M
Cognitive dysfunction related DEGs in the hippocampus of 24-month old mice compared with 2-month old mice
Name	Description	Log2FoldChange	Function
Lcn2	lipocalin 2	5.09409	Inflammation,Apoptosis,Oxidative stress,Synaptic plasticity,Glutamate receptor pathway,DNA methylation
Defb1	defensin beta 1	4.61737	Inflammation,Apoptosis,Oxidative stress,DNA methylation
S100a9	S100 calcium binding protein A9 (calgranulin B)	3.92055	Inflammation,Apoptosis,Oxidative stress,Glutamate receptor pathway,DNA methylation
S100a8	S100 calcium binding protein A8 (calgranulin A)	3.67849	Inflammation,Apoptosis,Oxidative stress,Glutamate receptor pathway,DNA methylation
Otop2	otopetrin 2	3.53794	Inflammation
Gadl1	glutamate decarboxylase-like 1	3.45731	Inflammation,Oxidative stress,Glutamate receptor pathway,DNA methylation
Trdn	triadin	2.99402	Inflammation,Oxidative stress,Glutamate receptor pathway,DNA methylation
Fgf2	fibroblast growth factor 2	2.93468	Inflammation,Apoptosis,Oxidative stress,Synaptic plasticity,Glutamate receptor pathway,DNA methylation
Slc4a1	solute carrier family 4 (anion exchanger), member 1	2.91466	Inflammation,Apoptosis,Oxidative stress,Glutamate receptor pathway,DNA methylation
Trpa1	transient receptor potential cation channel, subfamily A, member 1	2.83562	Inflammation,Apoptosis,Oxidative stress,Synaptic plasticity,Glutamate receptor pathway,DNA methylation
Cyp2e1	cytochrome P450, family 2, subfamily e, polypeptide 1	2.73483	Inflammation,Apoptosis,Oxidative stress,Synaptic plasticity,Glutamate receptor pathway,DNA methylation
Spta1	spectrin alpha, erythrocytic 1	2.69963	Inflammation,Apoptosis,Oxidative stress,DNA methylation
Scn10a	sodium channel, voltage-gated, type X, alpha	2.68975	Inflammation,Glutamate receptor pathway,DNA methylation
Sele	selectin, endothelial cell	2.68836	Inflammation,Apoptosis,Oxidative stress,Glutamate receptor pathway,DNA methylation
Mmp8	matrix metallopeptidase 8	2.67408	Inflammation,Apoptosis,Oxidative stress,Synaptic plasticity,Glutamate receptor pathway,DNA methylation
Vdr	vitamin D (1,25-dihydroxyvitamin D3) receptor	2.58091	Inflammation,Apoptosis,Oxidative stress,Glutamate receptor pathway,DNA methylation
Rpe65	retinal pigment epithelium 65	2.57791	Inflammation,Apoptosis,Oxidative stress,Glutamate receptor pathway
Nnt	nicotinamide nucleotide transhydrogenase	2.51893	Inflammation,Apoptosis,Oxidative stress,DNA methylation
Sell	selectin, lymphocyte	2.49295	Inflammation,Apoptosis,Oxidative stress,Glutamate receptor pathway,DNA methylation
Fgf23	fibroblast growth factor 23	2.48571	Inflammation,Apoptosis,Oxidative stress,Glutamate receptor pathway,DNA methylation
Ferd3l	Fer3-like (Drosophila)	2.47901	Inflammation
Cxcr2	chemokine (C-X-C motif) receptor 2	2.45882	Inflammation,Apoptosis,Oxidative stress,Synaptic plasticity,Glutamate receptor pathway,DNA methylation
Hrh1	histamine receptor H1	2.45021	Inflammation,Apoptosis,Oxidative stress,Synaptic plasticity,Glutamate receptor pathway,DNA methylation
Fbp1	fructose bisphosphatase 1	2.42985	Inflammation,Apoptosis,Oxidative stress,Glutamate receptor pathway,DNA methylation
Ly9	lymphocyte antigen 9	2.38496	Inflammation,Apoptosis,Oxidative stress
Wnt10b	wingless-type MMTV integration site family, member 10B	2.37765	Inflammation,Apoptosis,DNA methylation
Osm	oncostatin M	2.33688	Inflammation,Apoptosis,Oxidative stress,Synaptic plasticity,Glutamate receptor pathway,DNA methylation
Spag6	sperm associated antigen 6	2.31278	Inflammation,Apoptosis,DNA methylation
Plg	plasminogen	2.20992	Inflammation,Apoptosis,Oxidative stress,Synaptic plasticity,Glutamate receptor pathway,DNA methylation
Fermt1	fermitin family member 1	2.18007	Inflammation,Apoptosis,Glutamate receptor pathway
Ugt1a1	UDP glucuronosyltransferase 1 family, polypeptide A1	2.17711	Inflammation,Apoptosis,Oxidative stress,Glutamate receptor pathway,DNA methylation
Myh1	myosin, heavy polypeptide 1, skeletal muscle, adult	2.17419	Inflammation,Apoptosis,Oxidative stress,DNA methylation
Mmp12	matrix metallopeptidase 12	2.17051	Inflammation,Apoptosis,Oxidative stress,Glutamate receptor pathway,DNA methylation
Esr2	estrogen receptor 2 (beta)	2.11997	Inflammation,Apoptosis,Oxidative stress,Synaptic plasticity,Glutamate receptor pathway,DNA methylation
Il18r1	interleukin 18 receptor 1	2.10105	Inflammation,Apoptosis,Oxidative stress,Synaptic plasticity,Glutamate receptor pathway,DNA methylation
Clec4e	C-type lectin domain family 4, member e	2.08527	Inflammation,Oxidative stress,Synaptic plasticity,Glutamate receptor pathway
Slc6a2	solute carrier family 6 (neurotransmitter transporter, noradrenalin), member 2	2.07852	Inflammation,Apoptosis,Oxidative stress,Synaptic plasticity,Glutamate receptor pathway,DNA methylation
Mapk13	mitogen-activated protein kinase 13	2.06092	Inflammation,Apoptosis,Oxidative stress,Glutamate receptor pathway,DNA methylation
Oprk1	opioid receptor, kappa 1	2.0366	Inflammation,Apoptosis,Oxidative stress,Synaptic plasticity,Glutamate receptor pathway,DNA methylation
Prok2	prokineticin 2	2.02514	Inflammation,Apoptosis,Oxidative stress,Glutamate receptor pathway
Zp2	zona pellucida glycoprotein 2	1.98338	Inflammation
Gypa	glycophorin A	1.96131	Inflammation,Apoptosis,DNA methylation
C4b	complement component 4B (Chido blood group)	1.95918	Inflammation,Apoptosis,Oxidative stress,Synaptic plasticity,Glutamate receptor pathway
Lax1	lymphocyte transmembrane adaptor 1	1.95259	Inflammation
Casp1	caspase 1	1.91141	Inflammation,Apoptosis,Oxidative stress,Synaptic plasticity,Glutamate receptor pathway,DNA methylation
Mcidas	multiciliate differentiation and DNA synthesis associated cell cycle protein	1.8679	Inflammation
Mybpc1	myosin binding protein C, slow-type	1.80664	Inflammation,Apoptosis,Oxidative stress,Glutamate receptor pathway,DNA methylation
Tnnt2	troponin T2, cardiac	1.78763	Inflammation,Apoptosis,Oxidative stress,Synaptic plasticity,Glutamate receptor pathway,DNA methylation
Prph	peripherin	1.77199	Inflammation,Apoptosis,Oxidative stress,Glutamate receptor pathway,DNA methylation
Trpm1	transient receptor potential cation channel, subfamily M, member 1	1.74694	Inflammation,Apoptosis,Oxidative stress,Synaptic plasticity,Glutamate receptor pathway
Itgax	integrin alpha X	1.74245	Inflammation,Apoptosis,Oxidative stress,Glutamate receptor pathway,DNA methylation
Ecel1	endothelin converting enzyme-like 1	1.71547	Inflammation
Rsph6a	radial spoke head 6 homolog A (Chlamydomonas)	1.70775	Inflammation
Mpl	myeloproliferative leukemia virus oncogene	1.67719	Inflammation,Apoptosis,Oxidative stress,Glutamate receptor pathway,DNA methylation
Trpv1	transient receptor potential cation channel, subfamily V, member 1	1.5878	Inflammation,Apoptosis,Oxidative stress,Synaptic plasticity,Glutamate receptor pathway,DNA methylation
Cd22	CD22 antigen	1.51313	Inflammation,Apoptosis,Oxidative stress,DNA methylation
Ndufaf4	NADH dehydrogenase (ubiquinone) 1 alpha subcomplex, assembly factor 4	1.49588	Inflammation,Apoptosis,DNA methylation
Krt5	keratin 5	1.46582	Inflammation,Apoptosis,Oxidative stress,Synaptic plasticity,Glutamate receptor pathway,DNA methylation
Cdh23	cadherin 23 (otocadherin)	1.41317	Inflammation,Oxidative stress,Synaptic plasticity,Glutamate receptor pathway,DNA methylation
Abca12	ATP-binding cassette, sub-family A (ABC1), member 12	1.40823	Inflammation,Apoptosis
Tnfrsf13c	tumor necrosis factor receptor superfamily, member 13c	1.40746	Inflammation,Apoptosis,Oxidative stress,Synaptic plasticity,Glutamate receptor pathway,DNA methylation
Aire	autoimmune regulator (autoimmune polyendocrinopathy candidiasis ectodermal dystrophy)	1.40509	Inflammation,Apoptosis,Oxidative stress,Glutamate receptor pathway,DNA methylation
Myh8	myosin, heavy polypeptide 8, skeletal muscle, perinatal	1.38392	Inflammation
Slc12a1	solute carrier family 12, member 1	1.38326	Inflammation,Apoptosis,Oxidative stress,Synaptic plasticity,Glutamate receptor pathway,DNA methylation
Lrg1	leucine-rich alpha-2-glycoprotein 1	1.38241	Inflammation,Apoptosis,DNA methylation
Mypn	myopalladin	1.38194	Inflammation,Oxidative stress,Synaptic plasticity,DNA methylation
Epb42	erythrocyte membrane protein band 4.2	1.38139	Inflammation,Apoptosis,Oxidative stress
Glis1	GLIS family zinc finger 1	1.36084	Inflammation,Apoptosis,Oxidative stress,DNA methylation
Hs3st3a1	heparan sulfate (glucosamine) 3-O-sulfotransferase 3A1	1.3069	Inflammation,Apoptosis,DNA methylation
Clec7a	C-type lectin domain family 7, member a	1.26883	Inflammation,Apoptosis,Oxidative stress,Synaptic plasticity,Glutamate receptor pathway,DNA methylation
Mat1a	methionine adenosyltransferase I, alpha	1.26377	Inflammation,Apoptosis,Oxidative stress,Glutamate receptor pathway,DNA methylation
Vwf	Von Willebrand factor	1.2624	Inflammation,Apoptosis,Oxidative stress,Glutamate receptor pathway,DNA methylation
Cfb	complement factor B	1.26162	Inflammation,Apoptosis,Oxidative stress,DNA methylation
Edn1	endothelin 1	1.23229	Inflammation,Apoptosis,Oxidative stress,Synaptic plasticity,Glutamate receptor pathway,DNA methylation
Cd8a	CD8 antigen, alpha chain	1.19716	Inflammation,Apoptosis,Oxidative stress,Synaptic plasticity,Glutamate receptor pathway,DNA methylation
C2	complement component 2 (within H-2S)	1.18371	Inflammation,Apoptosis,Oxidative stress,Glutamate receptor pathway
Gli1	GLI-Kruppel family member GLI1	1.17965	Inflammation,Apoptosis,Oxidative stress,Glutamate receptor pathway,DNA methylation
Rnf207	ring finger protein 207	1.16495	Inflammation,Apoptosis
Tmem132e	transmembrane protein 132E	1.14344	Inflammation
Slc12a3	solute carrier family 12, member 3	1.13876	Inflammation,Apoptosis,Oxidative stress,DNA methylation
Btla	B and T lymphocyte associated	1.13466	Inflammation,Apoptosis
Retn	resistin	1.12753	Inflammation,Apoptosis,Oxidative stress,Synaptic plasticity,Glutamate receptor pathway,DNA methylation
Plxnd1	plexin D1	1.08096	Inflammation,Apoptosis,Glutamate receptor pathway,DNA methylation
Mybpc2	myosin binding protein C, fast-type	1.0806	Inflammation,Glutamate receptor pathway,DNA methylation
Tnfsf13b	tumor necrosis factor (ligand) superfamily, member 13b	1.07059	Inflammation,Apoptosis,Oxidative stress,DNA methylation
Glra3	glycine receptor, alpha 3 subunit	1.03222	Inflammation,Synaptic plasticity,Glutamate receptor pathway,DNA methylation
Bcl2l11	BCL2-like 11 (Apoptosis facilitator)	1.00021	Inflammation,Apoptosis,Oxidative stress,Synaptic plasticity,Glutamate receptor pathway,DNA methylation
Ntsr1	neurotensin receptor 1	1.00001	Inflammation,Apoptosis,Oxidative stress,Synaptic plasticity,Glutamate receptor pathway,DNA methylation
Prrg4	proline rich Gla (G-carboxyglutamic acid) 4 (transmembrane)	-1.00547	Inflammation,Glutamate receptor pathway
Dthd1	death domain containing 1	-1.02027	Inflammation,Apoptosis,Glutamate receptor pathway
Cd80	CD80 antigen	-1.02195	Inflammation,Apoptosis,Oxidative stress,DNA methylation
Zic5	zinc finger protein of the cerebellum 5	-1.02411	Inflammation
Dnaaf1	dynein, axonemal assembly factor 1	-1.04087	Inflammation
Drd5	dopamine receptor D5	-1.06479	Inflammation,Apoptosis,Oxidative stress,Synaptic plasticity,Glutamate receptor pathway,DNA methylation
Vamp8	vesicle-associated membrane protein 8	-1.07004	Inflammation,Apoptosis
Lrp2	low density lipoprotein receptor-related protein 2	-1.07873	Inflammation,Apoptosis,Oxidative stress,Synaptic plasticity,Glutamate receptor pathway,DNA methylation
Qdpr	quinoid dihydropteridine reductase	-1.08269	Inflammation,Apoptosis,Oxidative stress,Synaptic plasticity,Glutamate receptor pathway,DNA methylation
Usf3	upstream transcription factor family member 3	-1.10585	Inflammation,DNA methylation
Fam167a	family with sequence similarity 167, member A	-1.10776	Inflammation,Oxidative stress
Nuf2	NUF2, NDC80 kinetochore complex component	-1.10883	Inflammation,Apoptosis,Glutamate receptor pathway
Ebf3	early B cell factor 3	-1.1599	Inflammation,Apoptosis,DNA methylation
Dsp	desmoplakin	-1.20934	Inflammation,Apoptosis,Oxidative stress,Glutamate receptor pathway,DNA methylation
Pcdh12	protocadherin 12	-1.22543	Inflammation,Apoptosis,Synaptic plasticity
Sctr	secretin receptor	-1.25904	Inflammation,Apoptosis,Oxidative stress,Synaptic plasticity,Glutamate receptor pathway,DNA methylation
Ttll6	tubulin tyrosine ligase-like family, member 6	-1.28168	Inflammation,Apoptosis
Foxj1	forkhead box J1	-1.31091	Inflammation,Oxidative stress
Sacs	sacsin	-1.311	Inflammation,Oxidative stress,DNA methylation
Adgrv1	adhesion G protein-coupled receptor V1	-1.32392	Inflammation,Apoptosis
Cav1	caveolin 1, caveolae protein	-1.35545	Inflammation,Apoptosis,Oxidative stress,Synaptic plasticity,Glutamate receptor pathway,DNA methylation
Lhb	luteinizing hormone beta	-1.38504	Inflammation,Apoptosis,Glutamate receptor pathway,DNA methylation
Kntc1	kinetochore associated 1	-1.45474	Inflammation,Apoptosis,DNA methylation
Egr2	early growth response 2	-1.47393	Inflammation,Apoptosis,Oxidative stress,Synaptic plasticity,Glutamate receptor pathway,DNA methylation
Cxcl5	chemokine (C-X-C motif) ligand 5	-1.53899	Inflammation,Apoptosis,Oxidative stress,Glutamate receptor pathway,DNA methylation
Chst3	carbohydrate (chondroitin 6/keratan) sulfotransferase 3	-1.59149	Inflammation,Synaptic plasticity,Glutamate receptor pathway,DNA methylation
Chrna2	cholinergic receptor, nicotinic, alpha polypeptide 2 (neuronal)	-1.62776	Inflammation,Apoptosis,Synaptic plasticity,Glutamate receptor pathway,DNA methylation
Edar	ectodysplasin-A receptor	-1.74398	Inflammation,Apoptosis,Oxidative stress,DNA methylation
Duox2	dual oxidase 2	-1.75116	Inflammation,Apoptosis,Oxidative stress,DNA methylation
Tnfsf13	tumor necrosis factor (ligand) superfamily, member 13	-1.86264	Inflammation,Apoptosis,Oxidative stress,DNA methylation
Mir29a	microRNA 29a	-1.86395	Inflammation,Apoptosis,Oxidative stress,DNA methylation
Wt1	Wilms tumor 1 homolog	-1.94556	Inflammation,Apoptosis,Oxidative stress,Synaptic plasticity,Glutamate receptor pathway,DNA methylation
Abcg8	ATP-binding cassette, sub-family G (WHITE), member 8	-2.03241	Inflammation,Oxidative stress
Avpr1b	arginine vasopressin receptor 1B	-2.10936	Inflammation,DNA methylation
Ntrk1	neurotrophic tyrosine kinase, receptor, type 1	-2.11865	Inflammation,Apoptosis,Oxidative stress,Synaptic plasticity,Glutamate receptor pathway,DNA methylation
Tfap2a	transcription factor AP-2, alpha	-2.18649	Inflammation,Apoptosis,Oxidative stress,Synaptic plasticity,Glutamate receptor pathway,DNA methylation
Top2a	topoisomerase (DNA) II alpha	-2.32417	Inflammation,Apoptosis,Oxidative stress,Glutamate receptor pathway,DNA methylation
F9	coagulation factor IX	-2.60489	Inflammation,Apoptosis,Oxidative stress,Glutamate receptor pathway,DNA methylation
Il11	interleukin 11	-2.72699	Inflammation,Apoptosis,Oxidative stress,Glutamate receptor pathway,DNA methylation
C5ar2	complement component 5a receptor 2	-4.40143	Inflammation,Apoptosis,Oxidative stress
